# Supplementary material for: Large-scale SNP discovery and construction of a high-density genetic map of Colossoma macropomum through genotyping-by-sequencing
Source: Sci Rep. 2017 Apr 7;7:46112. doi: 10.1038/srep46112 (PMC5384230; doi:10.1038/srep46112)
Supplement: Supplementary Information [file srep46112-s1.xls]

## Sheet: DEPTH
Fish ID	N. Bases	U. Reads	T. Reads	Depth
F	27797879	458015	4665280	10.1859
M	16351514	265852	1862856	7.00712
1	13229406	213522	1455593	6.81706
2	20474889	332424	2894090	8.70602
3	12249077	196366	1106784	5.63633
4	16389859	264879	1988642	7.50774
5	15995120	258112	1997680	7.73959
6	8984984	143577	629860	4.38691
7	14485001	233322	1551299	6.64875
8	14241901	229270	1393661	6.07869
9	19273438	310826	2347341	7.55195
10	24942431	405649	3729130	9.193
11	19408108	313707	2533389	8.07565
12	23545428	383232	3529934	9.21096
13	25493318	413713	4145924	10.0213
14	27506128	446127	4257847	9.54402
15	24763897	401318	3812517	9.49999
16	20030082	324044	2633015	8.12549
17	21488239	347514	3008678	8.65772
18	17842027	288797	2283856	7.90817
19	19104311	309998	2564728	8.27337
20	18184331	294498	2310584	7.84584
21	11851401	191486	1204598	6.29079
22	14533994	233846	1400543	5.98917
23	17036389	275826	2067956	7.49732
24	14988231	241908	1643447	6.79369
25	18124365	293958	2012091	6.84482
26	19471481	316430	2562465	8.09805
27	19198645	311229	2489857	8.00008
28	21600223	351282	3080954	8.7706
29	23550956	384676	3468717	9.01724
30	25557880	417110	3664585	8.78566
31	12986927	209181	980080	4.68532
32	18310843	297655	2238331	7.51988
33	21693787	355553	4509692	12.6836
34	13805501	222824	1502830	6.74447
35	17732221	290035	2735463	9.43149
36	9514094	153041	824393	5.38675
37	7476527	119761	453048	3.78293
38	20339966	334640	3523292	10.5286
39	20035411	329201	3465505	10.527
40	16529747	270169	2365574	8.7559
41	13378519	217786	1711813	7.86007
42	11352644	184246	1250151	6.78523
43	12893703	209759	1542471	7.35354
44	15961447	261187	2420440	9.26708
45	11800190	191438	1336028	6.97891
46	12089584	196240	1438820	7.33194
47	12415007	201783	1582919	7.84466
48	14424796	235810	2035885	8.63358
49	14844871	241992	2142064	8.8518
50	16514501	270570	2582490	9.54463
51	9695288	156135	831935	5.32831
52	17785910	291796	2702059	9.2601
53	10763408	175196	1202502	6.86375
54	18969618	311928	2970657	9.52353
55	16091074	264293	2361658	8.93576
56	13354776	218504	1793516	8.20816
57	10701308	173994	1186342	6.81829
58	9658982	157413	827452	5.25657
59	15289125	251226	2318091	9.22711
60	15727871	258032	2337567	9.05921
61	12683115	206785	1322561	6.39583
62	22037332	366575	3478448	9.48905
63	17889741	293897	2813865	9.57432
64	15826224	258813	2145831	8.29105
65	11266380	181817	1124257	6.18345
66	12050496	195146	1244028	6.37486
67	9908306	159406	859110	5.38945
68	11209629	180765	1060320	5.86574
69	9101450	145980	721678	4.94368
70	6922488	110602	410020	3.70717
71	8690721	139357	639759	4.59079
72	15073741	244742	1831572	7.48368
73	13475140	217961	1428803	6.55531
74	12730277	205518	1252806	6.09585
75	13083592	211639	1434877	6.77983
76	14759250	240708	1533404	6.37039
77	12979181	209677	1370131	6.53448
78	18320958	297941	2248144	7.5456
79	11661936	187760	1045516	5.56836
80	12178777	196525	1220756	6.21171
81	14522411	234718	1540696	6.56403
82	16987622	277271	2214721	7.98757
83	14005294	227431	1524520	6.70322
84	15858796	258211	1977191	7.65727
85	11865570	191521	1108232	5.78648
86	7031380	118552	2792042	23.5512
87	12775187	211110	3253091	15.4095
88	7292929	123511	2348076	19.0111
89	23233128	383872	9820085	25.5817
90	23168497	380309	3681836	9.68117
91	12616946	207978	3414352	16.4169
92	29843059	499987	11168262	22.3371
93	28975725	480783	6583681	13.6937
94	36526115	602878	6018790	9.98343
95	24346665	400231	3626870	9.06194
96	25095740	413292	5572160	13.4824
97	21385709	349037	2665469	7.63664
98	13549940	218736	1078062	4.9286
99	23418280	384036	3326273	8.66136
100	19280385	313724	2203686	7.02428
101	25151809	413379	3734147	9.03323
102	20919794	342645	2765961	8.07238
103	14513534	234943	1406911	5.98831
104	12665279	205453	1180426	5.74548
105	12598758	203900	1090542	5.34842
106	24607616	406336	3592680	8.84165
107	22737027	373982	3174985	8.48967
108	10748840	173604	744757	4.28998
109	14613125	237048	1267608	5.34747
110	19520931	321481	2652775	8.25173
111	10501244	170006	811585	4.77386
112	18232856	300017	2188085	7.2932
113	16897376	277134	1989924	7.18037
114	16344347	267253	1871675	7.00338
115	2141348	34230	53714	1.56921
116	13451556	218812	1096974	5.01332
117	10836684	175319	830239	4.73559
118	10078175	162791	780475	4.79434
119	11712430	189113	1162054	6.14476
120	15310186	248858	1860223	7.47504
121	13567861	219463	1427019	6.50232
122	17414135	283157	2262221	7.98928
123	14101210	228204	1599462	7.00891
124	11813015	191750	1075586	5.60931
