# Supplementary material for: Large-scale SNP discovery and construction of a high-density genetic map of Colossoma macropomum through genotyping-by-sequencing
Source: Sci Rep. 2017 Apr 7;7:46112. doi: 10.1038/srep46112 (PMC5384230; doi:10.1038/srep46112)
Supplement: Supplementary Information [file srep46112-s2.xls]

## Sheet: Planilha1
Locus	Group	Position(cM)	Alleles	Query	Rit
CM59599	LG01	0	C/T	TGCAGGTTTACTGTCGCACTGACCAGCAGTGTATCTGCATGCTGTGTACCATGGATGACCATAA	TGCAGGTTTACTGTCGCACTGACCAGCAGTGTATTTGCATGCTGTGTACCATGGATGACCATAA
CM38605	LG01	1.306	A/G	TGCAGCTGGTACTGTATCATGTCCTTTATGGTCATCCATGGTACACAGCATGCAAATACACTGC	TGCAGCTGGTACTGTATCATGTCCTTTATGGTCATCCATGGTACACAGCATGCAGATACACTGC
CM51455	LG01	3.445	A/G	TGCAGGGACAGAGTGAAGGTGATCAGGTGAAGCGGAGCAGTGACCCCTCGTCTCTTAGCATCTC	TGCAGGGACAGAGTGAAGGTGATCAGGTGAAGCGGAGCAGTGACCCCTCGTCTCTTAGCGTCTC
CM23271	LG01	4.237	G/T	TGCAGCAGGTGGAGGGTGGTGCTTCCGTAAAAATGTAGGATCTACATTCTGATGGATGAGTTTG	TGCAGCAGGTGGAGTGTGGTGCTTCCGTAAAAATGTAGGATCTACATTCTGATGGATGAGTTTG
CM40483	LG01	5.018	C/T	TGCAGCTTTGCAAAACGCAAGTTAAATATCTCGGTCATATTCTCTCCCATGAGGGCAGGCACAT	TGCAGCTTTGCAAAACGCAAGTTAAATATCTCGGTTATATTCTCTCCCATGAGGGCAGGCACAT
CM5003	LG01	5.847	G/T	TGCAGACACACTGGAGTTCAGCTGCTGTGAGGTCTGCATGCCGGCGACGTGTGACTCAGTGTCC	TGCAGACACACTGGAGTTCAGCTGCTGTGAGGTCTGCATGCCTGCGACGTGTGACTCAGTGTCC
CM55883	LG01	7.636	A/G	TGCAGGTAGTGGTGTAATGGACAGTGTAATCACAGAATCCTGGTGCTGTGCCAGGCTGAGGTTT	TGCAGGTAGTGGTGTAATGGACGGTGTAATCACAGAATCCTGGTGCTGTGCCAGGCTGAGGTTT
CM37225	LG01	8.037	A/T	TGCAGCTGAGGGTGAAGATAAGCCTGGGCATTCGTTTCATTTCAGTTTGAGTTTGTTTTTGTTT	TGCAGCTGTGGGTGAAGATAAGCCTGGGCATTCGTTTCATTTCAGTTTGAGTTTGTTTTTGTTT
CM76038	LG01	9.204	A/C	TGCAGTGTTTAAGGTGTGGCCCTTTGGCACGTATATTTTCAAAAATCAATTTGAATTGAATACT	TGCAGTGTTTAAGGTGTGGCCCTTTGGCACGTATATTTTCAAAACTCAATTTGAATTGAATACT
CM71378	LG01	9.895	A/G	TGCAGTGCCGTTAGCAGGCAGTGATGAGTGGCTGAGTGAGCTCAGGCTGTAAGCTGCTCTCTCT	TGCAGTGCCGTTAGCAGGCAGTGATGAGTGGCTGAGTGAGCTCAGGCTGTGAGCTGCTCTCTCT
CM72250	LG01	11.347	A/G	TGCAGTGCTGGAGGACCGTGATGTTCGGTGACGCACCAGATCCATTTATAGCAGCCGAGTCCTA	TGCAGTGCTGGAGGGCCGTGATGTTCGGTGACGCACCAGATCCATTTATAGCAGCCGAGTCCTA
CM35821	LG01	11.574	C/T	TGCAGCTCCTGCTCACTTTCCCTCCTTAGGCGTTCGCCACACTTCTCCTCCTCCACCGCAGTAG	TGCAGCTCCTGCTCACTTTCTCTCCTTAGGCGTTCGCCACACTTCTCCTCCTCCACCGCAGTAG
CM16984	LG01	11.916	C/T	TGCAGATTGCCGACAGTGAAGCGACTCTCCTCTTAAAGCCCCACAGTGAGGTGGAAGCCTGGTT	TGCAGATTGCTGACAGTGAAGCGACTCTCCTCTTAAAGCCCCACAGTGAGGTGGAAGCCTGGTT
CM79758	LG01	12.122	A/G	TGCAGTTTACACTAGTTTGGTAGAATGGTCTCTAAATGATAAACATGTTTCTGTTATTGTGGCC	TGCAGTTTACACTAGTTTGGTAGAGTGGTCTCTAAATGATAAACATGTTTCTGTTATTGTGGCC
CM9325	LG01	12.336	A/G	TGCAGAGAGAGATAAGCCTGTACTGTATGCAAACACACTGATAATGAAGCTGTGAGGAGACTTT	TGCAGAGAGAGATAAGCCTGTACTGTATGCAAACACGCTGATAATGAAGCTGTGAGGAGACTTT
CM69993	LG01	12.78	C/T	TGCAGTGAGGTCTGCTCTATAACCCCTCACACACACTCACACACCCACCTTCGGACCCAACACA	TGCAGTGAGGTCTGCTCTATAACCCCTCACACACACTCACACACCCACCTTCGGACCTAACACA
CM21034	LG01	12.865	C/G	TGCAGCAGAGAAACGGCCGTCAGGAGCAGCGCATAGAGAGGCTGAAGACTGAGAGACAGCAGCT	TGCAGCAGAGAAACGGCCGTCAGGAGCAGCGCATAGAGAGGCTGAAGACTGAGAGACAGGAGCT
CM44144	LG01	13.083	G/T	TGCAGGAGCTCAGCATCTCAAACGTTCTGCTCTGCTGGACTTCACTAAGTACATCATCCAATAT	TGCAGTAGCTCAGCATCTCAAACGTTCTGCTCTGCTGGACTTCACTAAGTACATCATCCAATAT
CM46457	LG01	13.585	C/T	TGCAGGCAGCTGAAGTCCAGGCCGTAGAGATCCTCCCAGAATTCCATTTTCTGTGTGTAGTCAG	TGCAGGTAGCTGAAGTCCAGGCCGTAGAGATCCTCCCAGAATTCCATTTTCTGTGTGTAGTCAG
CM78304	LG01	13.799	A/G	TGCAGTTCTACAAATAAAACGATGACATGAATGGGCATCAGCACAGCTAATTAGCTACTGCTAC	TGCAGTTCTACAAATAAAACGATGACGTGAATGGGCATCAGCACAGCTAATTAGCTACTGCTAC
CM59485	LG01	14.118	C/T	TGCAGGTTGGGAGATCTCCAGGACCAGGATTGGTCACCCCTGCTTTAGGAACTGTGTGGTTCTC	TGCAGGTTGGGAGATCTCCAGGACCAGGATTGGTCATCCCTGCTTTAGGAACTGTGTGGTTCTC
CM22968	LG01	14.172	A/G	TGCAGCAGGCTGTGCAGGGTGGTGGCGTCTCCTGTTTTGCAGGCAGTGTAGAGAGCGTCCCTCA	TGCAGCAGGCTGTGCAGGGTGGTGGCGTCTCCTGTTTTGCAGGCGGTGTAGAGAGCGTCCCTCA
CM6642	LG01	14.363	C/T	TGCAGACCTCCACTCTGACACACAGCGCCAAACAGCACAGCCTGAACCAGCCTGAGCTCCGGAG	TGCAGACCTCCACTCTGACACACAGTGCCAAACAGCACAGCCTGAACCAGCCTGAGCTCCGGAG
CM63344	LG01	14.528	C/T	TGCAGTAGGACTCGGCTGCTATAAATGGATCTGGTGCGTCACCGAACATCACGGCCCTCCAGCA	TGCAGTAGGACTCGGCTGCTATAAATGGATCTGGTGCGTCACCGAACATCACGGTCCTCCAGCA
CM43377	LG01	14.846	C/T	TGCAGGACTTCGACTCCTTCGCGCTTTCCTGATTTAATAAAAACGGCCGTCTGAAGCTTTTAAC	TGCAGGACTTCGACTCCTTCGCGCTTTCCTGATTTAATAAAAACGGCCGTCTGAAGTTTTTAAC
CM58530	LG01	15.026	A/G	TGCAGGTGTAAACGGGCCATCAAGAGCTTCAGGAACATTCCTAGTAACACATTAAGCTTTCACA	TGCAGGTGTAGACGGGCCATCAAGAGCTTCAGGAACATTCCTAGTAACACATTAAGCTTTCACA
CM45947	LG01	15.141	C/T	TGCAGGCAAAGTCTCTTTGCTGTCTCCTGTGGTATTTGGCACTGTCTCGTGTTCAGTTGGACTA	TGCAGGCAAAGTCTCTTTGCTGTCTCCTGTGGTATTTGGCACTGTCTTGTGTTCAGTTGGACTA
CM59626	LG01	15.215	G/T	TGCAGGTTTATTAGGAAAGGTACCGTATTTCTCCAGATGTTGGCAGCAGAGCTCCAGCACGCGT	TGCAGTTTTATTAGGAAAGGTACCGTATTTCTCCAGATGTTGGCAGCAGAGCTCCAGCACGCGT
CM12903	LG01	15.491	C/G	TGCAGAGTGAGGCGGAGCTCCTGTCTCTCAGTCTTCAGCCTCTCTATGCGCTGCTCCTGACGGC	TGCAGAGTGAGGCGGAGCTGCTGTCTCTCAGTCTTCAGCCTCTCTATGCGCTGCTCCTGACGGC
CM53561	LG01	15.545	C/T	TGCAGGGGAACCGCACTGATACAATTAGCGCCTCCACCCGGACTGCAAAGGAACCGCACTGATA	TGCAGGGGAACCGCACTGATACAATTAGCGCCTCCACCTGGACTGCAAAGGAACCGCACTGATA
CM9484	LG01	15.788	C/T	TGCAGAGAGGAGAACTTTCTAACGTGGTGAATTCTTAGATAAAGTACTGACAGTTAGACGTGCT	TGCAGAGAGGAGAACTTTCTAATGTGGTGAATTCTTAGATAAAGTACTGACAGTTAGACGTGCT
CM37594	LG01	15.921	C/T	TGCAGCTGCCCGAGTCTCCAGCAGAGCCTGGGGGTCCGGGGGTCTCTCTCAGTCCCCTCACACT	TGCAGCTGCCTGAGTCTCCAGCAGAGCCTGGGGGTCCGGGGGTCTCTCTCAGTCCCCTCACACT
CM13796	LG01	16.241	A/C	TGCAGATAACACACTCCATCAAACACTCAAACCAAACATCTGAACATGCTGAGCTACAGCTTGA	TGCAGATAACACACTCCATCAAACACTCAAACCAAACCTCTGAACATGCTGAGCTACAGCTTGA
CM70623	LG01	16.563	G/T	TGCAGTGCAACAAAGCGTGTCCTTGCAATTCACCTGTTTCTCCGCAGCCGGTGAGTCTGGTAGG	TGCAGTGCAACAAAGCGTGTCCTTGCAATTCACCTGTTTCTCCTCAGCCGGTGAGTCTGGTAGG
CM65239	LG01	16.952	A/G	TGCAGTCAGCGTGGTGTACCTGCACACTGATGATGTTCCCTCCATTCTGGTAGAGCCAAGGCCG	TGCAGTCAGCGTGGTGTACCTGCACACTGATGATGTTCCCTCCGTTCTGGTAGAGCCAAGGCCG
CM42309	LG01	17.003	C/G	TGCAGGACAGGGACTGGTTGTGGTCTCACCTGTCCCGATTGCTGGGATGGCCACTCTGGCAGCC	TGCAGGACAGGGACTGGTTGTGGTCTCACCTGTCCCGATTGCTGGGATGGCCACTGTGGCAGCC
CM70502	LG01	17.303	C/T	TGCAGTGATTAGCGCTTAGCTGTTAGCGTTTAGTTTACGTGTTTGTAGCGCTGTTAAACGCTGA	TGCAGTGATTAGCGCTTAGCTGTTAGTGTTTAGTTTACGTGTTTGTAGCGCTGTTAAACGCTGA
CM75317	LG01	17.56	C/T	TGCAGTGTGGTGCACTGATATATGCATCTCTTCAGGTGATGTGCTGTCCCCCTCTTTTCTCCAT	TGCAGTGTGGTGCACTGATATATGCATCTCTTCAGGTGATGTGCTGTCCCCTTCTTTTCTCCAT
CM52622	LG01	18.053	C/T	TGCAGGGCCGCGGTTGCTCACAGGCCGAGGAACAGAGCCGGCTCGTGTTAACAGGTGCCTGTTT	TGCAGGGCCGTGGTTGCTCACAGGCCGAGGAACAGAGCCGGCTCGTGTTAACAGGTGCCTGTTT
CM64527	LG01	18.141	C/G	TGCAGTATTTTCTGTACAGATTAAGTGCTGAATTATGAAAATGCTGCTCTAACAGAAAACGGCT	TGCAGTATTTTCTGTACAGATTAAGTGCTGAATTATGAAAATGCTGCTGTAACAGAAAACGGCT
CM73042	LG01	18.317	C/T	TGCAGTGGATTTGGACTCAGATCCTGTTCTCCTGCCTGGAGAGAGTAAAGTCCCCCGTTAAGCC	TGCAGTGGATTTGGACTCAGATCCTGTTCTCCTGCTTGGAGAGAGTAAAGTCCCCCGTTAAGCC
CM20182	LG01	18.614	C/T	TGCAGCACGTAATTAACTCGTACGAGACTTTTAACTGAAGCCTAAGTTCATTGTCACATTCGGT	TGCAGCACGTAATTAACTCGTATGAGACTTTTAACTGAAGCCTAAGTTCATTGTCACATTCGGT
CM64200	LG01	19.457	A/G	TGCAGTATGGAGATGAGAGCAGCAGGGGGCACTAGCGTGCCGTTGATGTTGGACTGGCTGATGT	TGCAGTATGGAGATGAGGGCAGCAGGGGGCACTAGCGTGCCGTTGATGTTGGACTGGCTGATGT
CM41425	LG01	19.53	A/G	TGCAGGAAGACTAGGCGACTGGCTGGAAAACAGGCCGAACTGTGCCAGACCCAGCCTGAGATTG	TGCAGGAAGACTAGGCGACTGGCTGGGAAACAGGCCGAACTGTGCCAGACCCAGCCTGAGATTG
CM57280	LG01	19.703	C/T	TGCAGGTCTTTGAGCACGGACTCCATGAAGACCACTCAGATGTCTGGCAGTCTCTGGGCATGAC	TGCAGGTCTTTGAGCATGGACTCCATGAAGACCACTCAGATGTCTGGCAGTCTCTGGGCATGAC
CM56663	LG01	19.773	A/C	TGCAGGTCCGCGTTTACTGGAAGAAGAGAGGAGGTACTTAAACTTCAACAGAACAGCACAAGTC	TGCAGGTCCGCGTTTACTGGAAGAAGAGAGGAGGTACTTAAACTTCAACAGACCAGCACAAGTC
CM3644	LG01	20.137	C/G	TGCAGAAGGTGACGGCGTCTCCCTCTCTCTATAATTCTCTCGGCCCATCCCTCTCTCTGCTGTT	TGCAGAAGGTGACGGGGTCTCCCTCTCTCTATAATTCTCTCGGCCCATCCCTCTCTCTGCTGTT
CM8384	LG01	20.176	C/T	TGCAGACTTCAGCTCCCTGCCTCATTAAACACACCTGATTCAGCTCATCAGCTAACTAGGCCTT	TGCAGACTTCAGCTCCCTGCCTCATTAAACACACCTGATTCAGCTCATCAGCTAATTAGGCCTT
CM37081	LG01	20.702	C/T	TGCAGCTGACCTGAAGAAACATTCTAATAATTTTGCTATAACGAAGTCGGCCAATTAGTTGTCA	TGCAGCTGACCTGAAGAAACATTCTAATAATTTTGCTATAATGAAGTCGGCCAATTAGTTGTCA
CM28863	LG01	20.767	C/T	TGCAGCCGTGTCTCTGAGGGGAACTGATTGGTCAAGGAGGAACCATCGGGCAGGCGGAACTGTA	TGCAGCCGTGTCTCTGAGGGGAATTGATTGGTCAAGGAGGAACCATCGGGCAGGCGGAACTGTA
CM12535	LG01	20.781	A/C	TGCAGAGTCACTGCTTTAGACTCCCCTGTATGTGTTCTAGATCCCCTGCGTGTGCGTCAGTCCT	TGCAGCGTCACTGCTTTAGACTCCCCTGTATGTGTTCTAGATCCCCTGCGTGTGCGTCAGTCCT
CM58941	LG01	20.842	A/G	TGCAGGTTAAATCGTGTGGTTTTCAGTGTTGTTCTCTGCTCCTTCAGTCATCTCAGCGCTGAAT	TGCAGGTTAAATCGTGTGGTTTTCAGTGTTGTTCTCTGCTCCTTCAGTCATCTCGGCGCTGAAT
CM59609	LG01	21.415	C/G	TGCAGGTTTAGCTCGACTGTGTGGTTAGCTGGACTGTGGGTTTAGCTCGACCCTGTGGTTAGCA	TGCAGGTTTAGCTCGACTGTGTGGTTAGCTGGACTGTGGGTTTAGCTCGACCGTGTGGTTAGCA
CM41368	LG01	21.54	C/T	TGCAGGAACTTTGGGGATTTTGGGGTCCTCCCACTGTATCTTACAGAGACCAGTGTTCTCCGAT	TGCAGGAACTTTGGGGATTTTGGGGTCCTCCCACTGTATCTTACAGAGACCAGTGTTCTCTGAT
CM9104	LG01	21.85	C/T	TGCAGAGACGGCACAGAGGAGGACGAGCAGGAGTTCTACATCTGATGCACAACCACTGTCGGAG	TGCAGAGACGGCACAGAGGAGGACGAGCAGGAGTTCTACATCTGATGCACAACCACTGTTGGAG
CM66751	LG01	22.003	C/G	TGCAGTCCTGCTAACCACACGGTCGAGCTAAACCCACAGTCCAGCTAACCACACAGTCGAGCTA	TGCAGTCCTGCTAACCACAGGGTCGAGCTAAACCCACAGTCCAGCTAACCACACAGTCGAGCTA
CM58142	LG01	22.044	C/T	TGCAGGTGGAGCAGGCGAAGCAGCCGATGCACCAGGCCTTATTCAGCGCCGAGATGACTGAAGG	TGCAGGTGGAGCAGGCGAAGCAGCCGATGCACCAGGCCTTATTCAGCGCTGAGATGACTGAAGG
CM77134	LG01	22.203	C/T	TGCAGTTATCGGAGTATTAAGTTCATGTAAACACACCCTGTTTTCTTAGCTCTCCTGCTCCGGT	TGCAGTTATCGGAGTATTAAGTTCATGTAAACACACTCTGTTTTCTTAGCTCTCCTGCTCCGGT
CM62366	LG01	22.376	C/T	TGCAGTACCAGTTTTAAATACCTACTGTCCATATTGCATAACGTTCCTTTAACTACATGATTCC	TGCAGTACCAGTTTTAAATACTTACTGTCCATATTGCATAACGTTCCTTTAACTACATGATTCC
CM5673	LG01	22.535	A/G	TGCAGACAGTTTTATTAGGAGGAATAAACCGCTGATTATCATGTTGAGAACAGGTCGAGAGGCA	TGCAGACAGTTTTATTAGGGGGAATAAACCGCTGATTATCATGTTGAGAACAGGTCGAGAGGCA
CM7413	LG01	22.769	A/G	TGCAGACGTTAGAGGACCGATGGGTTCTATAGTGATCAGAGAACACTGGTCTCTGTAAGATACA	TGCAGACGTTAGAGGACCGATGGGTTCTATAGTGATCGGAGAACACTGGTCTCTGTAAGATACA
CM6827	LG01	22.917	C/T	TGCAGACGAAGCCTGGGTAGCTGGGTCACTTTGGGCTCCGGGATGGTGTTGTCAAACTTCCCGA	TGCAGACGAAGCCTGGGTAGCTGGGTCACTTTGGGCTCTGGGATGGTGTTGTCAAACTTCCCGA
CM10401	LG01	22.977	C/T	TGCAGAGCCAGCCTTAGCTACAGAGCCAGCCTTAGCTACAGAGCCAGCCTTAGCTACAGAGCTA	TGCAGAGCCAGCCTTAGCTACAGAGCCAGCCTTAGCTACAGAGCCAGCCTTAGCTACAGAGTTA
CM21130	LG01	23.028	C/T	TGCAGCAGAGCGAGCGCTCGTGATGGAGACTCATCACACCCTCAACGTGACACGCGCCTGACGC	TGCAGCAGAGCGAGCGCTCGTGATGGAGACTCATCACACCCTCAACGTGACACGTGCCTGACGC
CM13513	LG01	23.166	C/T	TGCAGAGTTTAGTTCCAACCTGTATCCAATAAGCTGCTCTGCCTGAACCCTAATGTATCTGATC	TGCAGAGTTTAGTTCCAACCTGTATCCAATAAGCTGCTCTGTCTGAACCCTAATGTATCTGATC
CM2201	LG01	23.211	A/C	TGCAGAACCGCTCTGCCTCAGGGTGGCGCTGTAGCAGAGTTGGTCCTTCATAGCCTAGAAACTG	TGCAGCACCGCTCTGCCTCAGGGTGGCGCTGTAGCAGAGTTGGTCCTTCATAGCCTAGAAACTG
CM55531	LG01	23.341	A/G	TGCAGGTAATGCGACCCCAGCAGACTCTGAGTCCGTGGGAGACTTATTAGAGGAGGGTTTAGAG	TGCAGGTAATGCGACCCCAGCAGACTCTGAGTCCGTGGGAGACTTATTAGAGGAGGGTTTGGAG
CM78424	LG01	23.359	G/T	TGCAGTTCTCTCTGTGCACAGTCACTCGCTGACTGAGCTTTAGCAGAAGCAGATTCTTACTTTA	TGCAGTTCTCTCTGTGCACAGTCACTCTCTGACTGAGCTTTAGCAGAAGCAGATTCTTACTTTA
CM14825	LG01	23.481	C/T	TGCAGATCCTCTGGAGTGTTTGCAGTAGAAGTATTGAGCTGAGCGTACACATAAGTCCCACAGT	TGCAGATCCTCTGGAGTGTTTGCAGTAGAAGTATTGAGCTGAGTGTACACATAAGTCCCACAGT
CM34119	LG01	23.638	G/A	TGCAGCTAAGGCTAGCTGTGTAGCTAAGGCTAGCTCTGTAGCTAAGGCTGGCTCTGTAGCTAAG	TGCAGCTAAGGCTAGCTGTGTAGCTAAGGCTAACTCTGTAGCTAAGGCTGGCTCTGTAGCTAAG
CM53986	LG01	23.691	C/G	TGCAGGGGGATCTAAAGCATCAGCTCACCCACACTGGCTAAATTGCAGGGGAATCCAGAACACT	TGCAGGGGGATCTAAAGCATCAGCTCACCCACACTGGCTAAATTGCAGGGGAATCCAGAACAGT
CM42175	LG01	23.791	G/T	TGCAGGACACCTCTCAGATAACTCTAAGATAACTGGAGGATAACGTTGAGATAACTGTGGGCTA	TGCAGGACACCTCTCAGATAACTCTAAGATAACTGGAGGATAACTTTGAGATAACTGTGGGCTA
CM60212	LG01	23.833	C/T	TGCAGGTTTTCATTCCAGCAAATCAGGAGATCACATGATCAAATGCTTGACGCCTGAGAGGAGC	TGCAGGTTTTCATTCCAGCAAATCAGGAGATCACATGATCAAATGCTTGACGTCTGAGAGGAGC
CM8999	LG01	24.033	G/T	TGCAGAGACAGAAGCCGATGTTGTTGTTGTACCACGGGCCGCAGCTTTGACTTCCCATGACCCC	TGCAGAGACAGAAGCCGATGTTGTTGTTGTACCACGGGCCTCAGCTTTGACTTCCCATGACCCC
CM59946	LG01	24.067	C/T	TGCAGGTTTTCACTCAAAACGAGCTCAAGCTCACCTGATTCTACTAGTTTAATCAGCTCCTCTC	TGCAGGTTTTCACTCAAAACGAGCTCAAGTTCACCTGATTCTACTAGTTTAATCAGCTCCTCTC
CM26744	LG01	24.124	A/G	TGCAGCCATGCTAAGTGCTGAATACTGTCAATGAGGGATTATGGCTCTGACTCAGTGAGTTACT	TGCAGCCATGCTAAGTGCTGAATACTGTCAGTGAGGGATTATGGCTCTGACTCAGTGAGTTACT
CM27518	LG01	24.21	A/G	TGCAGCCCCTTCACTTTCAAAGGCCTCACTGTGGGACTTATGTGTACACTCAGCTCAATACTTC	TGCAGCCCCTTCACTTTCAAAGGCCTCACTGTGGGACTTATGTGTACGCTCAGCTCAATACTTC
CM52205	LG01	24.309	A/G	TGCAGGGCACGAAGAAGGGAGCAAGAGGAGGAGGGTGAATTCCTTCTGAATAGCGTCGCCTTTT	TGCAGGGCACGAAGAAGGGAGCAGGAGGAGGAGGGTGAATTCCTTCTGAATAGCGTCGCCTTTT
CM54120	LG01	24.357	A/C	TGCAGGGGGGTCATGGGAAGTCAAAGCTGAGGCCCGTGGTACAACAACAACATCGGCTTCTGTC	TGCAGGGGGGTCATGGGAAGTCAAAGCTGCGGCCCGTGGTACAACAACAACATCGGCTTCTGTC
CM25964	LG01	24.469	G/T	TGCAGCCACGACTCTTTTACTGTAGCACTCAAACAATAGCTTCAGACTGCGGAAGCGCCTAATA	TGCAGCCACGACTCTTTTACTTTAGCACTCAAACAATAGCTTCAGACTGCGGAAGCGCCTAATA
CM48736	LG01	24.657	A/G	TGCAGGCCTTTCATCTGCTCCTCTGACTGTGGTTTGACGTGACAGAAAGCGGTTCTCTGCTTTT	TGCAGGCCTTTCATCTGCTCCTCTGGCTGTGGTTTGACGTGACAGAAAGCGGTTCTCTGCTTTT
CM65130	LG01	24.699	C/T	TGCAGTCAGAGCTAACGGTCTAGAGGAACTCACTCGATGTATTTGAGGGAGACCTTCTGTGTGT	TGCAGTCAGAGCTAACGGTTTAGAGGAACTCACTCGATGTATTTGAGGGAGACCTTCTGTGTGT
CM47289	LG01	24.945	C/T	TGCAGGCCATGGGCTGGTGCAGCAAGGAGGTGCCATCAATCAAAGTCAACTCCGGAGCGTAAGC	TGCAGGCCATGGGCTGGTGCAGCAAGGAGGTGCCATCAATCAAAGTCAACTCTGGAGCGTAAGC
CM21597	LG01	24.951	G/T	TGCAGCAGCAGAGTTTAACTGGGCCATGAGCTGGGAGACTTTTCCACTGGAGCAGTGGAGTTTA	TGCAGCAGCAGAGTTTAACTGGTCCATGAGCTGGGAGACTTTTCCACTGGAGCAGTGGAGTTTA
CM30696	LG01	25.062	A/G	TGCAGCGATCCCAGATACTCCCTCCAGGCCTCGCATTCTCGGGAAGTTTGACAACACCATCCCA	TGCAGCGATCCCAGATACTCCCTCCAGGCCTCGCATTCTCGGGAAGTTTGACAACACCATCCCG
CM73961	LG01	25.071	A/G	TGCAGTGGTGTGGTGATTCTAAGACTGAAGTCTGTGTTACTGAGGCTGATGCCATTTTCCCCTC	TGCAGTGGTGTGGTGATTCTGAGACTGAAGTCTGTGTTACTGAGGCTGATGCCATTTTCCCCTC
CM54644	LG01	25.158	A/G	TGCAGGGTCTCATCACCGTCCACATGTCACATCCTGCATTTCCTCATCCGCTGATCACACCTGC	TGCAGGGTCTCATCACCGTCCACATGTCACGTCCTGCATTTCCTCATCCGCTGATCACACCTGC
CM35177	LG01	25.375	C/T	TGCAGCTCATAAAATCAGAGAAATACTGATGTTCAGCGTGAGCGGATTGTGGAAGCAGAGTGAC	TGCAGCTCATAAAATCAGAGAAATACTGATGTTCAGCGTGAGCGGATTGTGGAAGTAGAGTGAC
CM30140	LG01	25.471	C/T	TGCAGCCTTTCTCCAAACCCTCCTCTAATAAGTCTCCCACGGACTCAGAGTCTGCTGGGGTCGC	TGCAGCCTTTCTCTAAACCCTCCTCTAATAAGTCTCCCACGGACTCAGAGTCTGCTGGGGTCGC
CM45772	LG01	25.495	A/T	TGCAGGATTCCCTCTGTTGCGCTGCTGATCTGGGCTTTTTTTTAACTTCTCCAATAGCTGTGAT	TGCAGGATTCCCTCTGTTGCGCTGCTGATCTGGGCTTTTTTTTTACTTCTCCAATAGCTGTGAT
CM8073	LG01	25.567	C/T	TGCAGACTGGCAGGGTCACAGAGCAGCGCAAGGGGCAAGATGACCCTCGAAAACGGGGGTAGGG	TGCAGACTGGTAGGGTCACAGAGCAGCGCAAGGGGCAAGATGACCCTCGAAAACGGGGGTAGGG
CM62968	LG01	25.713	C/T	TGCAGTAGAGCCAAATGCAAAAAGAGCTAAAAACAGCGCTCGGCTGTATACGTAAGCGGCGGTC	TGCAGTAGAGCCAAATGCAAAAAGAGCTAAAAACAGCGTTCGGCTGTATACGTAAGCGGCGGTC
CM21598	LG01	25.928	A/C	TGCAGCAGCAGAGTTTAACTGGGCCATGAGCTGGGATACTTTTCCACTACAACACTGGAGTTTA	TGCAGCAGCAGAGTTTAACTGGGCCATGAGCTGGGATACTTTTCCACTACACCACTGGAGTTTA
CM18408	LG01	26.133	C/T	TGCAGCAAGCAGGGTTTCTCCGGAGAACTGAGACAGGTCGGAGGTCTGGCCTGTGCTCAGCTTT	TGCAGCAAGCAGGGTTTCTCCGGAGAACTGAGACAGGTCGGAGGTCTGGTCTGTGCTCAGCTTT
CM54563	LG01	26.243	G/T	TGCAGGGTCCAAACTCCAACGAGTCTTTCTGAGGTTCTGTCTGCTCTCAGCTCATACGCTCTCT	TGCAGGGTCCAAACTCCAACGAGTCTTTCTGAGTTTCTGTCTGCTCTCAGCTCATACGCTCTCT
CM62229	LG01	26.365	A/T	TGCAGTACAGTCTATTACTGAGCTAGGTTACAGTTAGAGGCATCACAGCTATTGGAGAAGTAAA	TGCAGTACAGTCTATTACTGAGCTAGGTTACAGTTAGAGGCATCACAGCTATTGGAGAAGTTAA
CM76064	LG01	26.435	C/T	TGCAGTGTTTAGCTCCAACCACCCCCCCACCTTACCCAACACTAATCTGATCCAGTCAACAGCG	TGCAGTGTTTAGCTCCAACCACCCCCCCACCTTACCCAACACTAATCTGATCTAGTCAACAGCG
CM32991	LG01	26.796	A/G	TGCAGCGGTCAGATCGACCCAAAGCACCCAATCAAGCATCAAACGCAAAGCAAACAGCACTGCA	TGCAGCGGTCAGATCGACCCAAAGCACCCAGTCAAGCATCAAACGCAAAGCAAACAGCACTGCA
CM72405	LG01	26.796	C/T	TGCAGTGCTGTTTGCTTTGCGTTTGATGCTTGACTGGGTGCTTTGGGTCGATCTGACCGCTGCA	TGCAGTGCTGTTTGCTTTGCGTTTGATGCTTGATTGGGTGCTTTGGGTCGATCTGACCGCTGCA
CM59723	LG01	26.947	C/T	TGCAGGTTTCTCCCACTCTGCGTTCACCTTTGGCATCGAGAGCCACATCAGCCAGTCCAACATC	TGCAGGTTTCTCCCACTCTGCGTTCACCTTTGGCATTGAGAGCCACATCAGCCAGTCCAACATC
CM28818	LG01	27.002	C/T	TGCAGCCGTCTACTCTGGACGAGAAGCGATGCAGTACAGAGCACAGCTACAGCAGATAAGCAGC	TGCAGCCGTCTACTCTGGACGAGAAGCGATGCAGTACAGAGCACAGCTATAGCAGATAAGCAGC
CM79374	LG01	27.928	C/T	TGCAGTTGTCCATCCTGGTAGAACGGCGTGCCCACCTCCAGCGTGCTCGCGGGTCGCTTCCCCG	TGCAGTTGTCCATCCTGGTAGAACGGTGTGCCCACCTCCAGCGTGCTCGCGGGTCGCTTCCCCG
CM72241	LG01	27.986	A/G	TGCAGTGCTGCTTATCTGCTATAGCTGTGCTCTGTACTGCATCGCTTCTCGTCCAGAGTAGACG	TGCAGTGCTGCTTATCTGCTGTAGCTGTGCTCTGTACTGCATCGCTTCTCGTCCAGAGTAGACG
CM67933	LG01	28.683	C/T	TGCAGTCTGATGGCCGCTGTTTTATCTCTGGTATTCACAGATAAAGCAGAGTCTCGCTGAGGAG	TGCAGTCTGATGGCCGCTGTTTTATCTCTGGTATTTACAGATAAAGCAGAGTCTCGCTGAGGAG
CM39733	LG01	28.96	A/G	TGCAGCTTCCAGCAGACGCTGTGGACACATTAAATGGTTTCCAGTTCAAGTGGAAGAACAGGCT	TGCAGCTTCCAGCAGACGCTGTGGACACATTAAATGGTTTCCAGTTCAGGTGGAAGAACAGGCT
CM17152	LG01	29.001	C/T	TGCAGATTTACGTACCAGGAAACCAACTGCGCTGCTTATAAATGCGAATAACGCGTCGTTGCTA	TGCAGATTTACGTACCAGGAAACCAACTGCGCTGCTTATAAATGCGAATAATGCGTCGTTGCTA
CM67018	LG01	29.258	C/T	TGCAGTCGCTAAACCTGGCCATAGCTGCCCCGCCGCCGGGGTTCAGGGACAGCTCGGATGAAGA	TGCAGTCGCTAAACCTGGCCATAGCTGCCCCGCCGCCGGGGTTTAGGGACAGCTCGGATGAAGA
CM1006	LG01	29.342	A/C	TGCAGAAAGCATGATGCTGCAATTAGCTTATTATTAACTACAGAAATCATGGTCAGATGGAGCC	TGCAGAAAGCATGATGCTGCAATTAGCTTATTATTAACTACAGAAATCATGGTCAGCTGGAGCC
CM30606	LG01	29.499	C/T	TGCAGCGAGGCTGCTTCACTACACGTGCGGTGTAGCACACCACAGAGCTGCAACAGAAAATTCT	TGCAGCGAGGCTGCTTCACTATACGTGCGGTGTAGCACACCACAGAGCTGCAACAGAAAATTCT
CM39699	LG01	29.875	C/T	TGCAGCTTCATCAGAGTGTACACAAAACACAGAGCTGTTTGCGCAAGACACGTCTCACTCGTGA	TGCAGCTTCATCAGAGTGTACACAAAACACAGAGCTGTTTGCGCAAGACATGTCTCACTCGTGA
CM41072	LG01	30.054	C/T	TGCAGGAAATTCTCCTCAGAATTGTGGCTGAAAGATGAAACTGACAGACAGGGACCTCTGGCTT	TGCAGGAAATTCTCCTCAGAATTGTGGCTGAAAGATGAAACTGATAGACAGGGACCTCTGGCTT
CM68480	LG01	30.59	C/G	TGCAGTCTTTCAAAGGATCCACACATCTGTGTGTAAAGCTCATTTTCCTCATGTTCTTCAGGAC	TGCAGTCTTTCAAAGGATCCACACATCTGTGTGTAAAGCTCATTTTCCTCATGTTCTTCAGGAG
CM71507	LG01	30.621	C/G	TGCAGTGCGCGACAGACAGCTTTCACCACATGTCGAACACACAGCGTCCGATATTTGGTCTTTC	TGCAGTGCGCGACAGACAGCTTTCACCACATGTGGAACACACAGCGTCCGATATTTGGTCTTTC
CM56829	LG01	30.892	A/G	TGCAGGTCGCATAGCAACGACGCATTATTCGCATTTATAAGCAGCGCAGTTGGTTTCCTGGTAC	TGCAGGTCGCATAGCAACGACGCGTTATTCGCATTTATAAGCAGCGCAGTTGGTTTCCTGGTAC
CM62974	LG01	31.356	C/G	TGCAGTAGAGCGTCTGATGTACAGATTCAGCCCTCTCTGTTCTCTGATCCTGTGTGTTCGTGCT	TGCAGTAGAGCGTCTGATGTACAGATTCAGCCCTCTCTGTTCTGTGATCCTGTGTGTTCGTGCT
CM36874	LG01	31.44	A/C	TGCAGCTGAACAATAAAGGGATCAACATCACCATCTTCATCTGTAAACCACTGGGTACCAACAA	TGCAGCTGAACAATAAAGGGATCAACATCACCATCTTCATCTGTAACCCACTGGGTACCAACAA
CM64478	LG01	31.678	C/T	TGCAGTATTTATGACCGCGAGGATTTCTCCTTCATAAAATATCTATCTGCTGCTGAGGAAGAGC	TGCAGTATTTATGACTGCGAGGATTTCTCCTTCATAAAATATCTATCTGCTGCTGAGGAAGAGC
CM58926	LG01	31.775	C/G	TGCAGGTTAAAAACTCTTAAACACGCTTTGCTAAAAGCAGGTGCATTGGAAACAGCCTCTGCTG	TGCAGGTTAAAAACTGTTAAACACGCTTTGCTAAAAGCAGGTGCATTGGAAACAGCCTCTGCTG
CM34761	LG01	31.845	C/T	TGCAGCTCAACCAGCCAAACAAAAGACTTCTGACGTAAAACTCCGCACATGAGCTCCCTCAGAT	TGCAGCTCAACCAGCCAAACAAAAGACTTCTGACGTAAAACTCTGCACATGAGCTCCCTCAGAT
CM343	LG01	32.202	A/G	TGCAGAAAATCAGACTGTGTCAGTAATCCAATCAAAGCGTTTACATGCACTTGAGTAACCAGAT	TGCAGAGAATCAGACTGTGTCAGTAATCCAATCAAAGCGTTTACATGCACTTGAGTAACCAGAT
CM72133	LG01	32.515	C/T	TGCAGTGCTGAGAGTGATCCGCCACCCAAATAATATCTGCTCTGTTGTGGTCCTGTGAGGGTCC	TGCAGTGCTGAGAGTGATCCGCCACCCAAATAATATCTGCTCTGTTGTGGTCCTGTGAGGGTTC
CM36646	LG01	32.628	C/T	TGCAGCTCTTCAGTCCCAGAGTTTAACGGATTAACATAAACCGTCGAAATGACGACCAAGAAGA	TGCAGCTCTTCAGTCCCAGAGTTTAACGGATTAACATAAACTGTCGAAATGACGACCAAGAAGA
CM8574	LG01	32.793	A/G	TGCAGACTTTGTTGTCCTGTTCTTCAGTGGTCAGAACCCTCACAGGACCACAACAGAGCAGATA	TGCAGACTTTGTTGTCCTGTTCTTCAGTGGTCAGGACCCTCACAGGACCACAACAGAGCAGATA
CM28159	LG01	32.795	C/T	TGCAGCCGAGGTATTGACTGGAGTGCGTAGCAGCGAAGGATGAGCATCACACTTTGAGATATTA	TGCAGCCGAGGTATTGACTGGAGTGCGTAGTAGCGAAGGATGAGCATCACACTTTGAGATATTA
CM75243	LG01	33.2	A/G	TGCAGTGTGGCCAAGGTTGGTGCTTTTAGTGTGTTGTAGAGGAGGACTGACTGCAAAACCACAG	TGCAGTGTGGCCAAGGTTGGTGCTTTTAGTGTGTTGTAGAGGAGGACTGACTGCAAAACCGCAG
CM2559	LG01	33.471	C/T	TGCAGAACTGCAACTCTTCATTCACTAAAGTTGACTGCGGTTTTGCAGTCAGTCCTCCTCTACA	TGCAGAACTGCAACTCTTCATTCACTAAAGTTGACTGTGGTTTTGCAGTCAGTCCTCCTCTACA
CM80072	LG01	33.664	A/G	TGCAGTTTCAGAGCTCATTGTACTGAACCCCATGCTGAGCGTTTGCCCAGAAGCAGATCAGCAT	TGCAGTTTCAGAGCTCATTGTACTGAGCCCCATGCTGAGCGTTTGCCCAGAAGCAGATCAGCAT
CM33987	LG01	33.897	A/G	TGCAGCTAAACACCACCAGTCCAGGCAGCCTCATAGCTACAATGCAGTGGCCGGCCAAGGCAGC	TGCAGCTAAACACCACCAGTCCAGGCAGCCTCATAGCTGCAATGCAGTGGCCGGCCAAGGCAGC
CM74481	LG01	34.09	G/T	TGCAGTGTATGCACTGAACTCACTTTTTGGCCTTGACTATGGTTTTTAGCCGCCGGCCTCTAGA	TGCAGTGTATGCACTGAACTCACTTTTTGGCCTTGACTATGGTTTTTAGCCGCCTGCCTCTAGA
CM72581	LG01	34.1	C/T	TGCAGTGGAAAAGAGGCCCATCAGTGTGACCGAACTCCTCCATATGGGAGCTGCTGTACCTCAT	TGCAGTGGAAAAGAGGCCCATCAGTGTGACTGAACTCCTCCATATGGGAGCTGCTGTACCTCAT
CM33874	LG01	34.54	A/C	TGCAGCGTTGGTTCTGAGACCTCCCCCAGACTTTGATTGGTCCTAGTTAACACATCATCTGATG	TGCAGCGTTGGTTCTGAGACCTCCCCCAGACTTTGATTGGTCCTAGTTACCACATCATCTGATG
CM21545	LG01	34.569	G/T	TGCAGCAGCACTGCTGTGACTGACTGACTAATCTAACAGAACACAGTCAGTGAGCTAGCCCTGC	TGCAGCAGCACTGCTGTTACTGACTGACTAATCTAACAGAACACAGTCAGTGAGCTAGCCCTGC
CM70340	LG01	34.755	A/G	TGCAGTGATGAGGATTAGCATATATGCCAGTCTGCCTGATTTGCAAGAAATGCAGAACACTTAG	TGCAGTGATGAGGATTAGCATATATGCCAGTCTGCCTGATTTGCAAGAAATGCAGAACACTTGG
CM3465	LG01	34.985	A/G	TGCAGAAGGACATGGTGAAGCCCATCTCTCCAGCCTTCATCTCCACCCCGTTCTCCCCCACCAC	TGCAGAAGGACATGGTGAAGCCCATCTCTCCGGCCTTCATCTCCACCCCGTTCTCCCCCACCAC
CM43102	LG01	34.992	A/G	TGCAGGACGTTCTGTCTGAACTCCAGCTGGCTGGCCTGCCTGTAGCACACGTCACTGAGCTGCT	TGCAGGACGTTCTGTCTGAACTCCAGCTGGCTGGCCTGCCTGTAGCACACGTCGCTGAGCTGCT
CM64207	LG01	35.385	C/T	TGCAGTATGGAGGGGGTGTGCTGGGTGCGCGCAACAGCCACAAGAAAGTGGAGGGCCTGCTGGA	TGCAGTATGGAGGGGGTGTGCTGGGTGCGCGTAACAGCCACAAGAAAGTGGAGGGCCTGCTGGA
CM47000	LG01	35.387	A/G	TGCAGGCCACAGTGGTGCTGTGCCAGTCTCTGCGCTGCACCACACGCTCTTCTGGCGACACACT	TGCAGGCCACAGTGGTGCTGTGCCAGTCTCTGCGCTGCACCACACGCTCTTCTGGCGACACGCT
CM21694	LG01	35.443	C/T	TGCAGCAGCAGCTCAGCGACGTGTGCTACAGGCAGGCCAGCCAGCTGGAGTTCAGACAGAACGT	TGCAGCAGCAGCTCAGTGACGTGTGCTACAGGCAGGCCAGCCAGCTGGAGTTCAGACAGAACGT
CM48674	LG01	35.673	C/T	TGCAGGCCTTCGCACTGAAGTTGTCAAGCAACAGCGAGAAGCATTTGATTGGCAGCAGCCCCAG	TGCAGGCCTTTGCACTGAAGTTGTCAAGCAACAGCGAGAAGCATTTGATTGGCAGCAGCCCCAG
CM35138	LG01	35.686	A/T	TGCAGCTCAGTCCAAGGCCTTTTTCAGTAAGAGTGCACTTAAGTAACTTAAGAAAACAGAGTGA	TGCAGCTCAGTCCAAGGCCTTTTTCAGTAAGAGTGCACTTAAGTAACTTATGAAAACAGAGTGA
CM61186	LG01	35.805	G/A	TGCAGTAACACTGATGTGGTGGTGGTGTGTTAGTGTGTGTTGGATCAGACACAGCAGTGCTGCT	TGCAGTAACACTGATGTGGTGGTGGTGTGTTAATGTGTGTTGGATCAGACACAGCAGTGCTGCT
CM44154	LG01	36.027	A/G	TGCAGGAGCTCCAGCAGGCCCTCCACTTTCTTGTGGCTGTTACGCGCACCCAGCACACCCCCTC	TGCAGGAGCTCCAGCAGGCCCTCCACTTTCTTGTGGCTGTTGCGCGCACCCAGCACACCCCCTC
CM54122	LG01	36.079	A/G	TGCAGGGGGGTGGCAACTCCAAGGTCCCCACAGATATTTTTGACATGGTCCCATTCTCTCCAGT	TGCAGGGGGGTGGCAACTCCAAGGTCCCCACAGATATTTTTGACATGGTCCCATTCTCTCCGGT
CM39889	LG01	36.134	A/C	TGCAGCTTCTCGATAAAGTTGGTCTAAGCTCAAAACAGTAGCTACGGAAGAATGCATTTGTGGG	TGCAGCTTCTCGATAAAGTTGGTCTAAGCTCAAAACAGTAGCTACGGACGAATGCATTTGTGGG
CM59048	LG01	36.277	A/C	TGCAGGTTATTCTGGCTTATCCGTCACTGGAAGGTGGACAGAAACGCTGTCAACTGTTCATTAT	TGCAGGTTATTCTGGCTTATCCGTCACTGGACGGTGGACAGAAACGCTGTCAACTGTTCATTAT
CM65005	LG01	36.41	C/T	TGCAGTCACTGTGAACTGTTTCCACACACGGTTGAGTCTGGGCAGCGTGTCGCCAGAAGAGCGT	TGCAGTCACTGTGAACTGTTTCCACACACGGTTGAGTCTGGGCAGTGTGTCGCCAGAAGAGCGT
CM14049	LG01	36.475	A/T	TGCAGATACTGTTAAACCTCTTTAGATATCCCCAATGTACAGTAGGCTTTTAAAAACTGCCCAT	TGCAGATACTGTTAAACCTCTTTAGATATCCCCAATGTACAGTAGGCTTTTTAAAACTGCCCAT
CM61199	LG01	36.908	A/T	TGCAGTAACACTGATGTGGTGTGTTAGAGTGTGTTGCGCTGGTACGAGTGGATCAGACATTCCT	TGCAGTAACACTGATGTGGTGTGTTAGTGTGTGTTGCGCTGGTACGAGTGGATCAGACATTCCT
CM37662	LG01	37.196	A/G	TGCAGCTGCCTCTGTTTGAGTCCGCAAGCCGTGGCTGCCTGCGCTCGCTCTCCCTCATCATCAA	TGCAGCTGCCTCTGTTTGAGTCCGCGAGCCGTGGCTGCCTGCGCTCGCTCTCCCTCATCATCAA
CM24075	LG01	37.491	A/G	TGCAGCATAATGTGCGCTAATGTCCCCAACAACAATCTATGTGACAGCACCACAAAAAAAAAGT	TGCAGCGTAATGTGCGCTAATGTCCCCAACAACAATCTATGTGACAGCACCACAAAAAAAAAGT
CM39156	LG01	37.714	G/T	TGCAGCTGTGGGGCTGCGTGGACCGGTAGTGTTCGGCTGCATGAGCTGCGCTATGCGGCAGCTA	TGCAGCTGTGGGGCTGCGTGGACCGGTAGTGTTCGGCTGCATTAGCTGCGCTATGCGGCAGCTA
CM55185	LG01	38.183	A/G	TGCAGGGTTCTGTGTGGCAACTGTGTTGATCAGATTTAACATTTTTTAGTGTACACGTTAACAC	TGCAGGGTTCTGTGTGGCGACTGTGTTGATCAGATTTAACATTTTTTAGTGTACACGTTAACAC
CM15690	LG01	39.012	A/G	TGCAGATGCCTCACACTCAGCACCTCCTCAGTAGCAGGAGTTTTAAAGAAGAAAGGCTGGAATT	TGCAGATGCCTCACACTCAGCACCTCCTCGGTAGCAGGAGTTTTAAAGAAGAAAGGCTGGAATT
CM64828	LG01	39.274	C/G	TGCAGTCACATACTGTAAGCTCAGGGGATCGAACCGGCGACCTTCCAATCACAAGTCTGGTTCC	TGCAGTCACATACTGTAAGCTGAGGGGATCGAACCGGCGACCTTCCAATCACAAGTCTGGTTCC
CM74207	LG01	39.362	A/G	TGCAGTGTAATGCCACTCAAGCAGCTGGCCCAAGCAGCCTCCTAGCTGTGATGTAGCATCACTC	TGCAGTGTAATGCCACTCAAGCAGCTGGCCCAAGCAGCCTCCTAGCTGTGATGTAGCATCGCTC
CM24294	LG01	39.583	C/T	TGCAGCATCACTCTCCTCTGGTCGCATTCGGCCGTTTTGTTCGAAACCTCTTCAAACACGGAGC	TGCAGCATCACTCTCCTCTGGTCGCATTCGGCCGTTTTGTTCGAAACCTCTTCAAACATGGAGC
CM76929	LG01	40.332	C/T	TGCAGTTAGTAGGCAGCTCTATGTGCTCTATGTTGGCAGTTTTCATTGCTACATCAGGCCATGA	TGCAGTTAGTAGGCAGCTCTATGTGCTCTATGTTGGCAGTTTTCATTGTTACATCAGGCCATGA
CM62295	LG01	40.38	C/T	TGCAGTACATTAGTCCATTGTTAAATCTGGAATGGCATCATGTCAGATGGGCCCTACATGGGTA	TGCAGTACATTAGTCCATTGTTAAATCTGGAATGGCATTATGTCAGATGGGCCCTACATGGGTA
CM59044	LG01	40.664	A/G	TGCAGGTTATGTTGATCTTCATGCAGTAAAAAACTATGTGATTATTTTATTTTGATTTGTTTGT	TGCAGGTTATGTTGATCTTCATGCAGTGAAAAACTATGTGATTATTTTATTTTGATTTGTTTGT
CM10979	LG01	40.985	C/T	TGCAGAGCTCAGTTCCACCCTGTATCCAGTAAGCTGCCCCGCCCCTTCCTTAACTAATACATCC	TGCAGAGCTCAGTTCCACCCTGTATTCAGTAAGCTGCCCCGCCCCTTCCTTAACTAATACATCC
CM63919	LG01	41.274	A/T	TGCAGTATATGATTACCATGAAGACTAATTTTGACTGGTTCACAATACAGAGTGAAAGAAGAAG	TGCAGTATATGATTACCATGAAGACTAATTTTGACTGGTTCACTATACAGAGTGAAAGAAGAAG
CM18985	LG01	41.562	G/T	TGCAGCACACCTGACCCAGAAAGACACAGGTAACAGGACAGGGACTGTTGGACCTGTTTCGCAA	TGCAGCACACCTGACCCAGAAAGACACAGGTAACAGGACAGGGACTGTTGGACCTGTTTCTCAA
CM13256	LG01	41.932	A/C	TGCAGAGTTCAGGCTCTCTCTAATGTTGAGAAACAGGTCCAACAGTCCCTGTCCTGTTACCTGT	TGCAGAGTTCAGGCTCTCTCTAATGTTGCGAAACAGGTCCAACAGTCCCTGTCCTGTTACCTGT
CM59671	LG01	41.987	A/C	TGCAGGTTTCATTATTAATGTGGAAGTCTCTCGGGAATGAGAATACATATGAAGTAGAGAACAT	TGCAGGTTTCATTATTAATGTGGAAGTCTCTCGGGACTGAGAATACATATGAAGTAGAGAACAT
CM23623	LG01	42.449	A/T	TGCAGCAGTGCATGAGCGCCTGGTTGGGTGGATTACTGGCTGGTGTGAGGCGTGAGCTCTGCCC	TGCAGCAGTGCATGTGCGCCTGGTTGGGTGGATTACTGGCTGGTGTGAGGCGTGAGCTCTGCCC
CM5627	LG01	42.602	C/T	TGCAGACAGTGAGTCTTATTTAAGTGCACCTCCAACAAGAGCGTTGCTCCCTCAATGGTTTTCT	TGCAGACAGTGAGTCTTATTTAAGTGCACTTCCAACAAGAGCGTTGCTCCCTCAATGGTTTTCT
CM67235	LG01	43.038	A/G	TGCAGTCGTAGTGATGCTCTATCACACCCTACACTGAAATGTCATCACACTCAGCTCTTACTGT	TGCAGTCGTAGTGATGCTCTATCACACCCTACACTGAAATGTCATCGCACTCAGCTCTTACTGT
CM45817	LG01	43.477	A/G	TGCAGGATTGTGCAGTGAAGACCCAACACTTCTGTACTGGGGCAGCGGTCAGCAACTGTCCTCC	TGCAGGATTGTGCAGTGAAGACCCAACACTTCTGTGCTGGGGCAGCGGTCAGCAACTGTCCTCC
CM70400	LG01	43.874	A/C	TGCAGTGATGGAAACGTTTCAATATCATGGCCATCACCTGCTGGGCCACCAGTGAGAACCCGCT	TGCAGTGATGGAAACGTTTCACTATCATGGCCATCACCTGCTGGGCCACCAGTGAGAACCCGCT
CM73280	LG01	44.047	A/G	TGCAGTGGCGGTTGAAGAATGCTTGTGTCTCTGTGCTGATCTCTGCACGCTCCTCAAAGCCTCC	TGCAGTGGCGGTTGAAGAATGCTTGTGTCTCTGTGCTGATCTCTGCACGCTCCTCAGAGCCTCC
CM2577	LG01	44.232	C/T	TGCAGAACTGCTGAAATAATGAAACAAAGCACTGATGTGCTGTGCGTGCGTGTGTGTGTGTTTG	TGCAGAACTGCTGAAATAATGAAACAAAGCACTGATGTGCTGTGTGTGCGTGTGTGTGTGTTTG
CM64533	LG01	44.552	C/T	TGCAGTATTTTGTGATGATTTCCTCTGTTGGAGTCCGGTGAAGTCCAGGACGGGGCAGTTCCTT	TGCAGTATTTTGTGATGATTTCCTCTGTTGGAGTCTGGTGAAGTCCAGGACGGGGCAGTTCCTT
CM59552	LG01	44.658	A/C	TGCAGGTTGTGGTGTTTCCTGTTCTAACTGAGCTCATATGCTCCTCACACCTCTGACAAACTCT	TGCAGGTTGTGGTGTTTCCTGTTCTAACTGAGCTCATATGCTCCTCACACCTCTGACACACTCT
CM74429	LG01	44.717	A/T	TGCAGTGTAGTGAAGAAGCACTCTCTCCCAGAGTGGGTTCATGGCCAGATGGGAGCATGACTCG	TGCAGTGTAGTGAAGAAGCACTCTCTCCCAGAGTGGGTTCATGGCCTGATGGGAGCATGACTCG
CM16981	LG01	44.726	A/G	TGCAGATTGCCAGTGATGAGCCTCCACCTGAGGCGTGCTCTGCGTTTGTGTCCGTACACGGCCA	TGCAGATTGCCAGTGATGAGCCTCCACCTGAGGCGTGCTCTGCGTTTGTGTCCGTGCACGGCCA
CM55776	LG01	44.888	A/G	TGCAGGTAGCATACTTTTACATTTCATGTTCTCAGTCAGAGGCTTATTTTTATCTCTGATGTGC	TGCAGGTAGCATACTTTTGCATTTCATGTTCTCAGTCAGAGGCTTATTTTTATCTCTGATGTGC
CM59692	LG01	45.176	C/T	TGCAGGTTTCCTATCGATATAAAGCGCCAACGGGGCCAAGCAGATCTGGAGGCCAGTTAATAAT	TGCAGGTTTCCTATCGATATAAAGTGCCAACGGGGCCAAGCAGATCTGGAGGCCAGTTAATAAT
CM80288	LG01	45.223	C/T	TGCAGTTTCTGACCAACATCTGCAACTTCTGACACACATCAGCAGAACAATATAGTGACCCTTG	TGCAGTTTCTGACCAACATCTGCAACTTCTGACATACATCAGCAGAACAATATAGTGACCCTTG
CM67259	LG01	45.357	C/G	TGCAGTCGTCCGACCCTCTCTTTGAGCTGAGCCGTGACTCGCGCCGCTCTTTTCTACTCTCACT	TGCAGTCGTCCGAGCCTCTCTTTGAGCTGAGCCGTGACTCGCGCCGCTCTTTTCTACTCTCACT
CM26617	LG01	45.496	C/G	TGCAGCCATACCAGCCCATTGCACATAAGACCGGAGACTTCTGCCTTAGAGGAGGAGTCTATAT	TGCAGCCATACCAGCCCATTGCAGATAAGACCGGAGACTTCTGCCTTAGAGGAGGAGTCTATAT
CM43017	LG01	45.622	A/G	TGCAGGACGGCTGCTCAGAAAGAGAAATATAGTTCAATTACATAGTGAATGTATATTTAATGGT	TGCAGGACGGCTGCTCAGGAAGAGAAATATAGTTCAATTACATAGTGAATGTATATTTAATGGT
CM77761	LG01	45.667	A/C	TGCAGTTCATCCTCCTTCTCCTGCTGCTGTTCGTTCTGGTGGAACTTCTGCACGCGAAGGCGTT	TGCAGTTCATCCTCCTTCTCCTGCTGCTGTTCGTTCTGGTGGACCTTCTGCACGCGAAGGCGTT
CM38990	LG01	45.906	C/T	TGCAGCTGTGAGAAGAACTATTTCCGATCAGCGGGAGACCCCGTTTTGATGGCCTGCACCCGTA	TGCAGCTGTGAGAAGAACTATTTCCGATCAGCGGGAGACCCTGTTTTGATGGCCTGCACCCGTA
CM23637	LG01	46.02	C/T	TGCAGCAGTGCCTCACTTGGTCAACTGCATCAGTCCTCTCACATTGCCTACAGCAGCGCCTCAC	TGCAGCAGTGCCTCACTTGGTCAACTGCATCAGTCCTCTCACATTGCCTACAGCAGCGTCTCAC
CM8648	LG01	46.199	C/T	TGCAGAGAAACACACAACCACAGACGTTGCACGGATGCTTCACTTGTGTTGTGACGAATCCACT	TGCAGAGAAACACACAACCATAGACGTTGCACGGATGCTTCACTTGTGTTGTGACGAATCCACT
CM45719	LG01	46.202	A/G	TGCAGGATTAAGCTGCCTAATCAGGTAGCAGGATTAAGATGGCCAATCAGAGTGCAGGATTCAG	TGCAGGATTAAGCTGCCTAATCAGGTGGCAGGATTAAGATGGCCAATCAGAGTGCAGGATTCAG
CM39591	LG01	46.336	C/T	TGCAGCTTATTTGTTGCCCGTCTGTTCGCTTCCATGTGCAGCCAATAATGCTCAAGCCCACCCT	TGCAGCTTATTTGTTGCCCGTCTGTTTGCTTCCATGTGCAGCCAATAATGCTCAAGCCCACCCT
CM76556	LG01	46.458	A/G	TGCAGTTACAATAATATCATTCACGGATTTGGTATGCTGACGTAGTATGACATGAGCGTGTTGA	TGCAGTTACAGTAATATCATTCACGGATTTGGTATGCTGACGTAGTATGACATGAGCGTGTTGA
CM35182	LG01	46.494	A/C	TGCAGCTCATAACCATGTGGGCATGTCAGAACGCAAAATGATTGACAGAGGCGTCTCCTAGGCA	TGCAGCTCATAACCATGTGGGCATGTCAGAACGCAACATGATTGACAGAGGCGTCTCCTAGGCA
CM53690	LG01	46.598	C/G	TGCAGGGGATCACCGGTGCTGGTCAATGTTACTGTCACTGTCAGTTGCACTGTGACGGGCAGCA	TGCAGGGGATCACCGGTGCTGGTCAATGTTACTGTCACTGTCAGTTGCAGTGTGACGGGCAGCA
CM20631	LG01	46.615	C/G	TGCAGCACTGTGCTGTGACATATATAGACTCCTCCTCTAAGGCAGAAGTCTCCGGTCTTATCTG	TGCAGCACTGTGCTGTGACATATATAGACTCCTCCTCTAAGGCAGAAGTCTCCGGTCTTATGTG
CM73620	LG01	46.72	C/G	TGCAGTGGGGTTGGTTAAGGACTGGCTGGGGGCAGAATTAGAGCATGTGACAGATGGCTGGGTG	TGCAGTGGGGTTGGTTAAGGACTGGGTGGGGGCAGAATTAGAGCATGTGACAGATGGCTGGGTG
CM29052	LG01	46.843	C/T	TGCAGCCTATCCCACAGGAATGCGTTCAGCTAGACCCACCTCACTGCTTCAGCTCAAAATGTAC	TGCAGCCTATCCCACAGGAATGTGTTCAGCTAGACCCACCTCACTGCTTCAGCTCAAAATGTAC
CM12965	LG01	46.989	A/G	TGCAGAGTGCCGTCCCTCGTAAATGTCACCACGTCCCGGAACTCACCATCACCCTCTGCCGCCT	TGCAGAGTGCCGTCCCTCGTAAATGTCACCACGTCCCGGAACTCACCGTCACCCTCTGCCGCCT
CM12155	LG01	47.086	G/T	TGCAGAGGGTTCTTCCAACGTGAATCTAACATGCTGCATCACTGTTACCTAACACTACTGCATC	TGCAGAGTGTTCTTCCAACGTGAATCTAACATGCTGCATCACTGTTACCTAACACTACTGCATC
CM3558	LG01	47.202	C/G	TGCAGAAGGCCGAGTCCAGCTCTCTCTCTCTCTTTTTCTCAGTGCCGCTCCTGCACTGTCCCGC	TGCAGAAGGCCGAGTCCAGCTCTCTCTGTCTCTTTTTCTCAGTGCCGCTCCTGCACTGTCCCGC
CM16002	LG01	47.319	A/G	TGCAGATGGCTGCTGTACGGCTCCATCATCACAGAGCTATTGTCTCCACTCCGATTGTTCAGGG	TGCAGATGGCTGCTGTACGGCTCCATCATCGCAGAGCTATTGTCTCCACTCCGATTGTTCAGGG
CM41727	LG01	47.502	C/G	TGCAGGAAGGTCACTTTAGCCCCTGGGCTCTTTTAATATGGAGCCATGGTCATCACCACAGCTG	TGCAGGAAGGTCAGTTTAGCCCCTGGGCTCTTTTAATATGGAGCCATGGTCATCACCACAGCTG
CM17964	LG01	47.575	A/G	TGCAGCAAATGGGGGGCAAATAACTCTTCATTAACAGAAGAAACGTTAAATGAGCAGCGTCTAC	TGCAGCAAATGGGGGGCAAATAACTCTTCATTAACAGAAGAAACGTTAAATGAGCGGCGTCTAC
CM520	LG01	47.729	C/T	TGCAGAAACAAAGCCAACACCACTGCGGTGCTGCTGCTCTCCTTCACATCAAGAAACACAAGGC	TGCAGAAACAAAGCCAATACCACTGCGGTGCTGCTGCTCTCCTTCACATCAAGAAACACAAGGC
CM2450	LG01	47.835	A/G	TGCAGAACTAAAGCTTGGGGGAAACTGCTGGAATCCCAGCACAAGGCCAAAGCAACACAGGAAT	TGCAGAACTAAAGCTTGGGGGAAACTGCTGGAATCCCAGCACAAGGCCGAAGCAACACAGGAAT
CM3634	LG01	48.064	A/T	TGCAGAAGGTCCGAGAGCAGATGAGGGAGAGTGAGGACAAGTGGCAGGATGTGAGTATGAGCCC	TGCAGAAGGTCCGTGAGCAGATGAGGGAGAGTGAGGACAAGTGGCAGGATGTGAGTATGAGCCC
CM45468	LG01	48.126	C/T	TGCAGGATGCCCTGCGCTGAGGTGCGCAGAGCTGGAGGAACCGCTGCACTCAGGTATGAAATAC	TGCAGGATGCCCTGCGCTGAGGTGCGCAGAGCTGGAGGAACTGCTGCACTCAGGTATGAAATAC
CM49449	LG01	48.267	C/G	TGCAGGCGGGACAGTGCAGGAGCGGCACTGAGAAAAAGAGACAGAGAGAGCTGGACTCGGCCTT	TGCAGGCGGGACAGTGCAGGAGCGGCACTGAGAAAAAGAGAGAGAGAGAGCTGGACTCGGCCTT
CM37121	LG01	48.492	G/T	TGCAGCTGACTTACTTGCACTTTGATGCTTTATGAAGTTCTGGCCACATCAGGGGCCTATATTT	TGCAGCTGACTTACTTGCACTTTTATGCTTTATGAAGTTCTGGCCACATCAGGGGCCTATATTT
CM17910	LG01	48.518	C/T	TGCAGCAAAGTCCTCGGAGGCACACTGGCATGTGGCGATGTCCTTGGAGGCAGGTGGGCCTACA	TGCAGCAAAGTCCTCGGAGGCACACTGGCATGTGGCGATGTCCTTGGAGGTAGGTGGGCCTACA
CM37647	LG01	48.631	A/T	TGCAGCTGCCGTTCAGGGCGACCATTACTGCCTCGTGGAAGTAAGGGACAGGGAAAGGGGGTGC	TGCAGCTGCCGTTCAGGGCGACCATTACTGCCTCGTGGAAGTATGGGACAGGGAAAGGGGGTGC
CM81002	LG01	48.805	C/T	TGCAGTTTTGAGAGCTTGCTGGTCGTCGTTGGTGAAGCGTGGTAAGTGAAGGCTTTGGAGTGAG	TGCAGTTTTGAGAGCTTGCTGGTTGTCGTTGGTGAAGCGTGGTAAGTGAAGGCTTTGGAGTGAG
CM51063	LG01	48.966	A/G	TGCAGGCTTGTCTTCCTCTGAGGACATTGCTGTAGGCCCACCTACCTCCAAGGACATCGCCACA	TGCAGGCTTGTCTTCCTCTGAGGACATTGCTGTAGGCCCACCTGCCTCCAAGGACATCGCCACA
CM74432	LG01	49.051	A/G	TGCAGTGTAGTGAGATGAAGTGTGAGTTGATTTGCAGAGATATTCTTAAGCAGCTGTGAAAGAG	TGCAGTGTAGTGAGATGAAGTGTGAGTTGGTTTGCAGAGATATTCTTAAGCAGCTGTGAAAGAG
CM193	LG01	49.171	C/T	TGCAGAAAACGTCAAGAGATGAGGAGTAAAAAAGCAGAGCGGTTAGACAGAGAAAAGAAGGGCG	TGCAGAAAACGTCAAGAGATGAGGAGTAAAAAAGCAGAGTGGTTAGACAGAGAAAAGAAGGGCG
CM48038	LG01	49.242	A/G	TGCAGGCCGGCATGAGACTGCATGTGCGCCATAGTGGGTCACGGCTCATTTGGGCACATGTTCC	TGCAGGCCGGCATGAGACTGCGTGTGCGCCATAGTGGGTCACGGCTCATTTGGGCACATGTTCC
CM70723	LG01	49.444	A/T	TGCAGTGCACCCCCTTTCCCTGTCCCATACTTCCACGAGGCAGTAATGGTCGCCCTGAACGGCA	TGCAGTGCACCCCCTTTCCCTGTCCCTTACTTCCACGAGGCAGTAATGGTCGCCCTGAACGGCA
CM57109	LG01	49.58	A/G	TGCAGGTCTGAGTGCTTTGCCCCTACAGTCCCCCTCCATCCATAAACTGCGTCAGCACCGGCCG	TGCAGGTCTGAGTGCTTTGCCCCTACAGTCCCCCTCCATCCATAAGCTGCGTCAGCACCGGCCG
CM19139	LG01	49.668	C/G	TGCAGCACAGCACTGCCCCCTCCTGGAGGAGCCACACACACAGCACAGTCGGGGCTTTAATAGG	TGCAGCACAGCACTGCCCCCTGCTGGAGGAGCCACACACACAGCACAGTCGGGGCTTTAATAGG
CM12991	LG01	49.935	C/T	TGCAGAGTGCTGTATATCGGCCTGGCCTGCAACACCGCACGCTACCTGTACATTTCCTACCTGC	TGCAGAGTGCTGTATATCGGCCTGGCCTGCAACACTGCACGCTACCTGTACATTTCCTACCTGC
CM9853	LG01	49.994	G/T	TGCAGAGATGTCCGTTTACTCTCATCTAATGCTCTGAATTCAGTTCATGAAGGCCTTGCTAATC	TGCAGAGATGTCCGTTTACTCTCATCTAATGCTCTGAATTCAGTTCATTAAGGCCTTGCTAATC
CM12687	LG01	50.103	A/C	TGCAGAGTCTAGATCCAACCACAGTCTGCCACGACTGCCCCAGCTATCATCTTGATAGGCCTTT	TGCAGAGTCTAGATCCAACCACAGTCTGCCACGCCTGCCCCAGCTATCATCTTGATAGGCCTTT
CM13510	LG01	50.137	A/C	TGCAGAGTTTAGTTCCAACCTGTATCCAAAGAGCTTCGCTGACAGCTACTTAACTCTAACACAT	TGCAGAGTTTAGTTCCAACCTGTATCCAAAGAGCTTCGCTGCCAGCTACTTAACTCTAACACAT
CM36915	LG01	50.328	A/T	TGCAGCTGAACGTGCTTTGTGCCAGTTCAGGATTTCAGTAATATTCACATGTGCACTATACTGT	TGCAGCTGAACGTGCTTTGTGCCTGTTCAGGATTTCAGTAATATTCACATGTGCACTATACTGT
CM5434	LG01	50.489	A/C	TGCAGACAGCCTCTGTCTCCGTCCGACTGACTCACCGACACTACACTACACAGCGCATACACCA	TGCAGACAGCCTCTGTCTCCGTCCGACTGACTCACCGACACTCCACTACACAGCGCATACACCA
CM44880	LG01	50.544	G/T	TGCAGGAGTGTATCCCAGAAACAGGGTTCCTGAAGAGGGTTTTGGGGCCTTCTGGGCCTGAGCA	TGCAGGAGTGTATCCCAGAAACAGGTTTCCTGAAGAGGGTTTTGGGGCCTTCTGGGCCTGAGCA
CM41	LG01	50.588	A/C	TGCAGAAAAACACATTCTACTTCCTCCCCCAGAAAGAGATTTCAGCCCGTACAAAAGCACCAAA	TGCAGAAAAACACATTCTACTTCCTCCCCCAGAAAGAGCTTTCAGCCCGTACAAAAGCACCAAA
CM16527	LG01	50.885	A/G	TGCAGATTACCATGGCGGAGAGAAAACTCGACATAAAAACTCAAAGTGCAACATCAGCGTGTGC	TGCAGATTACCGTGGCGGAGAGAAAACTCGACATAAAAACTCAAAGTGCAACATCAGCGTGTGC
CM13374	LG01	51.074	C/G	TGCAGAGTTTAATGCCAACCTGAATCGAACTTGTCCCTCCCCCTTTACCTTCCACTAATGCACC	TGCAGAGTTTAATGCCAACCTGAATGGAACTTGTCCCTCCCCCTTTACCTTCCACTAATGCACC
CM3084	LG01	51.231	C/T	TGCAGAAGCACAGCGCAGAGCGCGGGTTGCATTGTAGTGGAGTGTATGTGATGCATGTGGAAGC	TGCAGAAGCACAGCGCAGAGTGCGGGTTGCATTGTAGTGGAGTGTATGTGATGCATGTGGAAGC
CM46087	LG01	51.494	G/T	TGCAGGCACACGCTGGGAGGTTTCTTCTGAACCACCTCTGCCTCTTTCTTTGGTCTCCATCTGA	TGCAGGCACACGCTGTGAGGTTTCTTCTGAACCACCTCTGCCTCTTTCTTTGGTCTCCATCTGA
CM51088	LG01	51.598	A/G	TGCAGGCTTTAGTCACAACCCTAATGTGTAACACCTGATCCTGCTAATCAGCGTCTTTAGAAGC	TGCAGGCTTTAGTCACAGCCCTAATGTGTAACACCTGATCCTGCTAATCAGCGTCTTTAGAAGC
CM64578	LG01	51.992	C/T	TGCAGTCAAAGACTAGAGATGCTTCAAGACAAACTTCAGCTGAAAAAGTGCCATCTGGTTGCTG	TGCAGTCAAAGACTAGAGATGCTTCAAGACAAACTTCAGCTGAAAAAGTGTCATCTGGTTGCTG
CM41221	LG01	52.305	C/T	TGCAGGAACATGTGCCCAAATGAGCCGTGACCCACTATGGCGCACACGCAGTCTCATGCCGGCC	TGCAGGAACATGTGCCCAAATGAGCCGTGACCCACTATGGCGCACATGCAGTCTCATGCCGGCC
CM37897	LG01	52.386	C/G	TGCAGCTGCTCTGGAGTGAGCTGACCTCTCCAGGAGAGCCGCTGAGGAAGACGCCAGCCCGGGA	TGCAGGTGCTCTGGAGTGAGCTGACCTCTCCAGGAGAGCCGCTGAGGAAGACGCCAGCCCGGGA
CM69466	LG01	52.395	C/T	TGCAGTGACCCCGACGTGGTTGTGGTGGGTTAGTGTGTGTTGTGCTGGTACGACACTCCTACTT	TGCAGTGACCCTGACGTGGTTGTGGTGGGTTAGTGTGTGTTGTGCTGGTACGACACTCCTACTT
CM43401	LG01	52.633	A/C	TGCAGGACTTTCGGCCTCCTTCGCTTCATGTGCTGGAGGAAGGATAACGCTGGAGATGGACATC	TGCAGGACTTTCGGCCTCCTTCGCTTCATGTGCTGGAGGACGGATAACGCTGGAGATGGACATC
CM80555	LG01	52.921	C/T	TGCAGTTTGGAATTGGGAGCACGAGACCATCATTGCCAACAAACACTAAAACTTGCCAATGCAG	TGCAGTTTGGAATTGGGAGCACGAGACCATCATTGCCAACAAACACTAAAACTTGCCAATGTAG
CM49031	LG01	53.184	C/T	TGCAGGCGCCGGGCCGGGACGAGCTGGACTCGGGCCTGAGCGGGACAAGCCCACCGTGCACAGC	TGCAGGCGCCGGGTCGGGACGAGCTGGACTCGGGCCTGAGCGGGACAAGCCCACCGTGCACAGC
CM9234	LG01	53.387	C/T	TGCAGAGAGAAGCTCTCTCTTTGAATATTCCTTCTGCTCTCCAGTCCCCAGCGACAGCCCTTGA	TGCAGAGAGAAGCTCTCTCTTTGAATATTCCTTCTGCTCTCTAGTCCCCAGCGACAGCCCTTGA
CM65379	LG01	53.495	C/T	TGCAGTCAGTCAACTATCCGTCAATTACATGAAGTGCTCTCAGAGCGTGCCGCGGAAAGGAAAT	TGCAGTCAGTCAACTATCCGTCAATTACATGAAGTGCTCTCAGAGTGTGCCGCGGAAAGGAAAT
CM24389	LG01	53.59	G/T	TGCAGCATCATGTTTCAGTAGTACATTACGTCACGTCTTCTTCTGTGAGTTTACTGGCCGGTTG	TGCAGCATCATGTTTCAGTATTACATTACGTCACGTCTTCTTCTGTGAGTTTACTGGCCGGTTG
CM78451	LG01	53.799	G/T	TGCAGTTCTGAATCCTCGGTAGGCCGGCTCATTTGGCGCTGTGGAAGCAGAGGAGGATCCTCCG	TGCAGTTCTGAATCCTCGGTAGGCCGGCTCATTTGTCGCTGTGGAAGCAGAGGAGGATCCTCCG
CM28957	LG01	53.914	A/C	TGCAGCCTAATAGCCTCCATAATAAAACACCCAAACTCAAACCATGTGGAAACAAACTAGATGG	TGCAGCCTAATAGCCTCCATACTAAAACACCCAAACTCAAACCATGTGGAAACAAACTAGATGG
CM22999	LG01	54.233	A/G	TGCAGCAGGGACTGAAGCAGCTTGAGTTTCAGGTGCAGGGGCAGCAGTTGCTTCAGCAACAGGA	TGCAGCAGGGGCTGAAGCAGCTTGAGTTTCAGGTGCAGGGGCAGCAGTTGCTTCAGCAACAGGA
CM64361	LG01	54.433	A/G	TGCAGTATTATTAAAATACACTTCATTATTCCTTGATCATGAACATTTTCGTTACTTGTATTAC	TGCAGTATTATTAAAATACACTTCATTATTCCTTGATCATGAACATTTTCGTTGCTTGTATTAC
CM7378	LG01	54.871	G/T	TGCAGACGTGCTTCTTCTCTCGTCTCCATTTCAGACTCACTCGTGTGTTCAATCTCCATCTCTA	TGCAGACGTGCTTCTTCTCTCGTCTCCATTTCAGACTCACTCTTGTGTTCAATCTCCATCTCTA
CM55813	LG01	55.284	A/G	TGCAGGTAGGAAATGTACAGGTAGCGTGCAGTGTTGCAGGCCAGGCCGATATACAGCACTCTGC	TGCAGGTAGGAAATGTACAGGTAGCGTGCGGTGTTGCAGGCCAGGCCGATATACAGCACTCTGC
CM15962	LG01	55.765	C/T	TGCAGATGGCCCCCACCGCAACGGCACTTTCAGCTGACTTTGATCTGGATGTTGTGGCTGCTGC	TGCAGATGGCCCCCACCGCAATGGCACTTTCAGCTGACTTTGATCTGGATGTTGTGGCTGCTGC
CM64923	LG01	56.085	C/T	TGCAGTCACGTCATCAGTAAAGACTGTTGGTCCAGTTCTGCTGGGGCTGTACATCCCCAAGCCA	TGCAGTCACGTCATCAGTAAAGACTGTTGGTCCAGTTCTGCTGGGGCTGTACATTCCCAAGCCA
CM61195	LG01	56.393	C/T	TGCAGTAACACTGATGTGGTGGTGGTTTGTGTTAGTGTGTGTTGTGCTGGTCTGAGTGGACCAG	TGCAGTAACACTGATGTGGTGGTGGTTTGTGTTAGTGTGTGTTGTGCTGGTCTGAGTGGATCAG
CM60123	LG01	56.444	A/T	TGCAGGTTTTCATTCCAAACAAGCAGGAGCACAGCTGATTACACTTCTTTAATCAACGGGTTTC	TGCAGGTTTTCATTCCAAACAAGCAGGAGCACAGCTGATTACACTTCTTTAATCATCGGGTTTC
CM12000	LG01	56.675	G/T	TGCAGAGGGAGGATGTGCCAGGGTTGCCAAGATACAAGGGTGGGAGGGATTAGGTTATGACCGT	TGCAGAGGGAGGATGTGCCAGTGTTGCCAAGATACAAGGGTGGGAGGGATTAGGTTATGACCGT
CM62765	LG01	57.015	A/G	TGCAGTACTGTGATGCAGACACAGAGCAATGTCAGAACACACTGCGACTGAGGGGGCTAAAATA	TGCAGTACTGTGATGCAGACACAGAGCAATGTCAGAACACACTGCGACTGGGGGGGCTAAAATA
CM20299	LG01	57.306	G/T	TGCAGCACTAGTCATTGAATACGTGCTTTTGTGGATATGGCTATTAATGGCTTGTGATCCGTCT	TGCAGCACTAGTCATTTAATACGTGCTTTTGTGGATATGGCTATTAATGGCTTGTGATCCGTCT
CM21854	LG01	57.694	A/G	TGCAGCAGCCACAACATCCAGATCAAAGTCAGCTGAAAGTGCCATTGCGGTGGGGGCCATCTGC	TGCAGCAGCCACAACATCCAGATCAAAGTCAGCTGAAAGTGCCGTTGCGGTGGGGGCCATCTGC
CM33346	LG01	58.107	A/G	TGCAGCGTCAGTCGCGTTTATTTACCAGTGTTAGTTAGGTAGATGCTTTCATTAACATTTAGCT	TGCAGCGTCAGTCGCGTTTATTTACCAGTGTTAGTTAGGTAGGTGCTTTCATTAACATTTAGCT
CM43980	LG01	58.327	A/G	TGCAGGAGCCCGGAGTTACTCCAGTTCGGCCTTCAGAGCCGCTGGTCGCGCCCGAGAGCCGACT	TGCAGGAGCCCGGAGTTACTCCAGTTCGGCCTTCGGAGCCGCTGGTCGCGCCCGAGAGCCGACT
CM19462	LG01	58.41	A/G	TGCAGCACCACGAATGGTGACACAGTAACTGACCAGTCAAACTGAGTCTTATATCTGGAAAACT	TGCAGCACCACGAATGGTGACACAGTAACTGACCAGTCAAACTGAGTCTTATATCTGGGAAACT
CM71592	LG01	58.973	C/T	TGCAGTGCGTGCGTGGCTTTGGCGAATGGATAGACGCCATTGTGGAGTTTTCCTCCAACCTTCA	TGCAGTGCGTGCGTGGCTTTGGCGAATGGATAGATGCCATTGTGGAGTTTTCCTCCAACCTTCA
CM42102	LG01	59.573	A/G	TGCAGGACAATCACCAGAGTTGCAGTTAATAAAATGTGGTTAGTAATCAGCAGGGAACCCCAAG	TGCAGGACAATCACCAGAGTTGCAGTTAGTAAAATGTGGTTAGTAATCAGCAGGGAACCCCAAG
CM3585	LG01	60.141	A/G	TGCAGAAGGCTCTTGATGGTGTCCAGATCTCCCACATAGGCGGCGTTGTGCAGGCGCATGTCCT	TGCAGGAGGCTCTTGATGGTGTCCAGATCTCCCACATAGGCGGCGTTGTGCAGGCGCATGTCCT
CM24578	LG01	60.299	A/G	TGCAGCATGAAAATAATAAAACAAAAATCTGAGAAATTACATTTAAAAAAGAAACAATAGCAGC	TGCAGCATGAAAATAATAAAACAAAAATCTGAGAAATTACATTTGAAAAAGAAACAATAGCAGC
CM50911	LG01	60.912	G/T	TGCAGGCTGTTTGTGTTCTTTCATGGTGTGAATTTGTTTGAGTTTATAGGATTGTGTGTTCCAC	TGCAGGCTGTTTGTGTTCTTTCATGGTGTGAATTTGTTTGAGTTTATAGGATTGTGTTTTCCAC
CM39372	LG01	61.359	A/G	TGCAGCTGTTTCCACCCAGGTCCGCCTCCTCATCGGCTCCATGGATCTTCCCGGAGCGGCTGTG	TGCAGCTGTTTCCACCCAGGTCCGCCTCCTCATCGGCTCCATGGATCTTCCCGGGGCGGCTGTG
CM27976	LG01	62.126	C/G	TGCAGCCCTTCACACACGCCCTTTTGACTTTGTTGCATGTGAACCATTAATTGTTTATGATTTA	TGCAGCCCTTCACACACGCCCTTTTGACTTTGTTGCATGTGAACGATTAATTGTTTATGATTTA
CM11717	LG01	62.228	G/C	TGCAGAGGCACCATTCATACTGAGGATATGTAGACATTTTGGAGCAATATATGCTGCCATCTAG	TGCAGAGGCACCATTCATACTGAGGATATGTACACATTTTGGAGCAATATATGCTGCCATCTAG
CM38298	LG01	63.407	C/T	TGCAGCTGGATTCTGGATTTCCTCACCAGCCGGCGTCAGGCAGTTAGGATGGGAGACCACACTT	TGCAGCTGGATTCTGGATTTCCTCACCAGCTGGCGTCAGGCAGTTAGGATGGGAGACCACACTT
CM24696	LG01	63.56	C/T	TGCAGCATGACTGTAAATCTGCTCTACCCCCAAAATCAGCACCTTCAACGTGCATCACCAAAGC	TGCAGCATGACTGTAAATCTGTTCTACCCCCAAAATCAGCACCTTCAACGTGCATCACCAAAGC
CM5578	LG01	63.561	C/T	TGCAGACAGGTCTTAACAGAGCGTACAGTCTGTGTTTCTTGCTGTTGCAATGGTACAAGCTCTG	TGCAGACAGGTCTTAACAGAGTGTACAGTCTGTGTTTCTTGCTGTTGCAATGGTACAAGCTCTG
CM52586	LG01	64.632	C/T	TGCAGGGCCGAGAGCTTGCATAATTTGATGGATTGGGTGTCCCGCGTGCTCGCGTTGAGCCGGA	TGCAGGGCCGAGAGCTTGCATAATTTGATGGATTGGGTGTCCCGTGTGCTCGCGTTGAGCCGGA
CM48689	LG01	66.132	C/T	TGCAGGCCTTCTGAGGGCCCGGTAATCCAATGCTGCTCCTTTCAAGCACAAATATGAAAGGTTC	TGCAGGCCTTCTGAGGGCCTGGTAATCCAATGCTGCTCCTTTCAAGCACAAATATGAAAGGTTC
CM62442	LG01	70.986	C/T	TGCAGTACCTCTCCGTTCAGAGTCCAAACGGGAGCCTTGAGTACAGGCACGGACACCTCACACG	TGCAGTACCTCTCCGTTCAGAGTCCAAACGGGAGCCTTGAGTACAGGCACGGACACCTCACATG
CM76265	LG02	0	A/G	TGCAGTGTTTTGGCCCACGAGGACTGGAGTCTGACACTAGGGCTGGGCGATATTGCAAAAAAGT	TGCAGTGTTTTGGCCCGCGAGGACTGGAGTCTGACACTAGGGCTGGGCGATATTGCAAAAAAGT
CM66053	LG02	8.037	C/T	TGCAGTCCAGGACACTTCTCCCCATGGTAGTGAGGTTTGACTAGGCTACAGTCCAGGACACTTC	TGCAGTCCAGGACACTTCTCCCCATGGTAGTGAGGTTTGACTAGGCTACAGTCCAGGACATTTC
CM59083	LG02	12.129	A/G	TGCAGGTTCAGCAGACTCAGAGACGAGGCTGAGAAAACACTGTAAACAGGATTTACATATAAAC	TGCAGGTTCAGCAGACTCAGAGACGAGGCTGGGAAAACACTGTAAACAGGATTTACATATAAAC
CM50812	LG02	13.667	C/T	TGCAGGCTGTCTAATGCTGATAGCCTGGATGACCACTGGCAGTATCGGCATGCTGATCGCCCGC	TGCAGGCTGTCTAATGCTGATAGCCTGGATGACCACTGGCAGTATCGGCATGCTGATTGCCCGC
CM28224	LG02	14.409	C/T	TGCAGCCGCACGCACAGAAGCAGGCTGACCTGGTTTTTAACCTCAGTGTGAAGAAGACCTACGA	TGCAGCCGCACGCACAGAAGCAGGCTGACCTGGTTTTTAACCTCAGTGTGAAGAAGACTTACGA
CM74829	LG02	14.714	A/G	TGCAGTGTCTGTTTTGTGTCTGAATGTAGAACTTGGTTGCTGCCTGACAGACATACGGACAGCC	TGCAGTGTCTGTTTTGTGTCTGAATGTAGGACTTGGTTGCTGCCTGACAGACATACGGACAGCC
CM52395	LG02	15.283	A/G	TGCAGGGCATGTCCCTCCATGGTGGTGCAGCTCGTGTGCCAGGTTGAAATGCAGTAAGTGAGAA	TGCAGGGCATGTCCCTCCATGGTGGTGCAGCTCGTGTGCCAGGTTGAAATGCAGTAGGTGAGAA
CM64419	LG02	15.458	C/T	TGCAGTATTGAAAGCATTCTCACCTACTGCATTTCAACCTGGCACACGAGCTGCACCACCATGG	TGCAGTATTGAAAGCATTCTCACTTACTGCATTTCAACCTGGCACACGAGCTGCACCACCATGG
CM47386	LG02	15.806	C/T	TGCAGGCCCAGAGTTCAGAACCCAAATTCAAAACACGACTGTGTGAGGAATTCCGCACCATTGC	TGCAGGCCCAGAGTTCAGAACCCAAATTCAAAACACGACTGTGTGAGGAATTCTGCACCATTGC
CM38999	LG02	16.23	A/G	TGCAGCTGTGAGGCTGCCTGGACCAGCAGTGCTCAGCTGCATGAGCAGCGCTATGCCGCGGCTA	TGCAGCTGTGGGGCTGCCTGGACCAGCAGTGCTCAGCTGCATGAGCAGCGCTATGCCGCGGCTA
CM44433	LG02	16.872	A/C	TGCAGGAGGAGTGTGAATGAAAAAAACACAGACACTCTTCTCAGAACACACCGGCAATTCCAGA	TGCAGGAGGCGTGTGAATGAAAAAAACACAGACACTCTTCTCAGAACACACCGGCAATTCCAGA
CM76047	LG02	16.911	A/C	TGCAGTGTTTAATTCCAACCTGTATCTAATAAGCTGCCCTTACCTTTAATACATCTGATCCAGC	TGCAGTGTTTACTTCCAACCTGTATCTAATAAGCTGCCCTTACCTTTAATACATCTGATCCAGC
CM16302	LG02	17.075	C/T	TGCAGATGTGCATCTGGTTGTGGCCAGTATGTGCGTCTGGTGGGTGCGGTCAGCAGGTGTGTGT	TGCAGATGTGCATCTGGTTGTGGCCAGTATGTGCGTCTGGTGGGTGTGGTCAGCAGGTGTGTGT
CM74827	LG02	17.263	C/T	TGCAGTGTCTGTTCAGTGCTGAGACTTTCTGCACTCAGCTCTCCAGTCACGAGTCAGTGGATTT	TGCAGTGTTTGTTCAGTGCTGAGACTTTCTGCACTCAGCTCTCCAGTCACGAGTCAGTGGATTT
CM11282	LG02	17.895	A/G	TGCAGAGCTTCCTCCAACCTGTATCCAATAAGCTGTTCTAGCCAATCAGGGACTTGGGATGAGG	TGCAGAGCTTCCTCCAACCTGTATCCAATGAGCTGTTCTAGCCAATCAGGGACTTGGGATGAGG
CM71768	LG02	18.422	C/T	TGCAGTGCTCCATCTGTCCTCCAGGGGGCAGCAGTTCTCCCTCCACAGAACTGAGGAAATGTTC	TGCAGTGCTCCATTTGTCCTCCAGGGGGCAGCAGTTCTCCCTCCACAGAACTGAGGAAATGTTC
CM30190	LG02	19.248	C/T	TGCAGCCTTTTTATTCAAAATGTCTTAAAGCAAGGTCAACTGGAGCACGAGGTCAGCAGGGACC	TGCAGCCTTTTTATTCAAAATGTCTTAAAGCAAGGTCAACTGGAGCATGAGGTCAGCAGGGACC
CM24211	LG02	19.361	A/G	TGCAGCATATGTGTGGACTGGAATGACTTTGCTTTAAAGGGAATTATGTGATTAAACCAGGACA	TGCAGCATATGTGTGGACTGGAATGACTTTGCTTTAAAGGGAATTATGTGATTAAGCCAGGACA
CM45794	LG02	19.804	A/C	TGCAGGATTGAATCATACAAAGCCTGACCATTAGCCTGACCATGTATGCTGGTTGTGTTCCAGC	TGCAGGATTGCATCATACAAAGCCTGACCATTAGCCTGACCATGTATGCTGGTTGTGTTCCAGC
CM27736	LG02	23.214	C/G	TGCAGCCCTACTGTCCAGCAGCACGGCTACACTACGGCTACATTATAGCAGAGTCTTTTTCCTT	TGCAGCCCTACTGTCCAGCAGCACGGCTACACTAGGGCTACATTATAGCAGAGTCTTTTTCCTT
CM681	LG02	24.094	G/T	TGCAGAAACCACACAAGCAAGTCTATTTGAGATTTCCTTACAACTTGGCACAATTTGAGGGAAG	TGCAGAAACCACACAAGCAAGTCTATTTGAGATTTCCTTACAACTTGGCACAATTTGAGTGAAG
CM39534	LG02	24.798	A/C	TGCAGCTTAGTCTCCTCTACTGTAATAAATTTCATCCTTTGATCCCCAAACGAATCTCCGCTCT	TGCAGCTTAGTCTCCTCTACTGTAATACATTTCATCCTTTGATCCCCAAACGAATCTCCGCTCT
CM38944	LG02	26.126	A/G	TGCAGCTGTCTCTCAGCAAACATCCAGCAAATATTCACATCATGCAAATGAACAAGCGCCAGAA	TGCAGCTGTCTCTCAGCAAACATCCAGCAAATATTCACATCATGCAAATGAACGAGCGCCAGAA
CM10471	LG02	26.857	C/G	TGCAGAGCCCCACAGTATCACACCTGTCTGTTACTCAACACCTGAACACAGTTACACATTAACA	TGCAGAGCCCCACAGTATCACACCTGTCTGTTACTGAACACCTGAACACAGTTACACATTAACA
CM5404	LG02	27.515	A/C	TGCAGACAGCAGCAGTAAGCGGAACGATCCGAAGAGTTCAGTATTCCCAACTCTGCCATCGACT	TGCAGACCGCAGCAGTAAGCGGAACGATCCGAAGAGTTCAGTATTCCCAACTCTGCCATCGACT
CM63225	LG02	28.215	A/G	TGCAGTAGCCTGGGTAAATAAGCCTGGTTAAATTTCAGTAGCTCAGTCTCACGTGTCTCACAGA	TGCAGTAGCCTGGGTAAATAAGCCTGGTTAAATTTCAGTAGCTCAGTCTCGCGTGTCTCACAGA
CM4851	LG02	28.507	C/T	TGCAGACAAGCTTAGGTCGTCTGGCATGTCCTTCCCTCAAACATAAGCATGCCTGGAAGGTTCT	TGCAGACAAGCTTAGGTCGTCTGGCATGTCCTTCCCTCAAATATAAGCATGCCTGGAAGGTTCT
CM48272	LG02	28.864	A/G	TGCAGGCCTAATGCTGCATTGGCGAAAAACTGCATTGGCATTAACATTCGATCACCATGACCGG	TGCAGGCCTAATGCTGCATTGGCGGAAAACTGCATTGGCATTAACATTCGATCACCATGACCGG
CM76666	LG02	29.564	C/T	TGCAGTTACATGTTCACATGTAGCCGGTCATCACAATCCGGTCATGGTGATCGAATGTTAATGC	TGCAGTTACATGTTCACATGTAGTCGGTCATCACAATCCGGTCATGGTGATCGAATGTTAATGC
CM66947	LG02	29.859	G/T	TGCAGTCGATGGCAGAGTTGGGAATACTGAACTCTTCGGATCGTTCCGCTTACTGCTGCGGTCT	TGCAGTCGATGGCAGAGTTGGGAATACTGAACTCTTCGGATCGTTCCGCTTACTGCTGCTGTCT
CM33106	LG02	30.238	C/G	TGCAGCGGTTTAGGTGATGCTACATCACAGCTATCATGCAACCTGGACCAGCAGCTTGAATGAA	TGCAGCGGTTTAGGTGATGCTACATCACAGCTATGATGCAACCTGGACCAGCAGCTTGAATGAA
CM44739	LG02	30.564	A/G	TGCAGGAGTATGAGAGTGCCGGGTTAGAAGGACGCACCTGGAGCAGAGCCAGCAGAGTCCAGCA	TGCAGGAGTGTGAGAGTGCCGGGTTAGAAGGACGCACCTGGAGCAGAGCCAGCAGAGTCCAGCA
CM25751	LG02	31.154	A/G	TGCAGCCACACCGGCTCTTTGCGGATACAACTGGACACCCCTGAGATACGTCATGTGAATACTG	TGCAGCCACACCGGCTCTTTGCGGATACGACTGGACACCCCTGAGATACGTCATGTGAATACTG
CM62	LG02	31.839	C/T	TGCAGAAAAACTGGTTTTGTCAGCAATCCGATCAACGCGTGTACGTGCACTTAAAAATCCGATA	TGCAGAAAAACTGGTTTTGTTAGCAATCCGATCAACGCGTGTACGTGCACTTAAAAATCCGATA
CM10103	LG02	32.268	A/G	TGCAGAGCACTCCCTCCTCAGCTCTGCGGGGAGTGGAGCTGAGTGAGTTTATGCTGAGCTGTCT	TGCAGAGCACTCCCTCCTCAGCTCTGCGGGGAGTGGAGCTGAGTGAGTTTGTGCTGAGCTGTCT
CM43264	LG02	32.54	C/T	TGCAGGACTGAGTGAGTCTAACCAACTAGAACAGCCTCGTCTCCATTAGGTACAACAAGCGCTG	TGCAGGACTGAGTGAGTCTAACCAACTAGAACAGCCTCGTCTCCATTAGGTACAACAAGTGCTG
CM70058	LG02	32.918	C/T	TGCAGTGAGTGAGCAGAGAGTGTCAGACAGCTCAGCACAAACTCACTCAGCTCCACTCCCCGCA	TGCAGTGAGTGAGCAGAGAGTGTCAGACAGCTCAGCATAAACTCACTCAGCTCCACTCCCCGCA
CM29929	LG02	35.279	A/C	TGCAGCCTGTTGAAGAAGACCACTGGCTTGAGTGAAAGTGCCATGCACCCAATCACCTCATGTT	TGCAGCCTGTTGAAGAAGACCACTGGCTTGAGTGACAGTGCCATGCACCCAATCACCTCATGTT
CM79600	LG02	36.002	G/T	TGCAGTTGTTTTTGTCAGTTACAGTGTGAAGCATTAATTATCTCAGTATAATGTCTCAGACAGG	TGCAGTTGTTTTTTTCAGTTACAGTGTGAAGCATTAATTATCTCAGTATAATGTCTCAGACAGG
CM8385	LG02	37.025	C/T	TGCAGACTTCAGCTCGAACTCTAATCAACCCCACCTGATCCGTCTAATCATTGCTCTCAGCAGT	TGCAGACTTCAGCTCGAACTCTAATCAACCCCACCTGATCCGTCTAATTATTGCTCTCAGCAGT
CM38090	LG02	37.822	A/C	TGCAGCTGCTTTTTGACAGGTCTGAGTCTACAAAGTCCAGGAAAGTTAACTTTTTTGTTTTCAG	TGCAGCTGCTTTTTGACAGGTCTGAGTCTACAAAGTCCAGGAAAGTTCACTTTTTTGTTTTCAG
CM33916	LG02	38.249	C/T	TGCAGCGTTTCTCATTGCCCTATTGGAAAACAGGTGGTGGTAGATGCTAGGTGTGAGCCACCCT	TGCAGTGTTTCTCATTGCCCTATTGGAAAACAGGTGGTGGTAGATGCTAGGTGTGAGCCACCCT
CM44184	LG02	38.452	A/T	TGCAGGAGCTGAAATTATGCCTCCAAAGCATCTTTTTGGCTCCTTGCGTCACAACAGTAGTTGA	TGCAGGAGCTGAAATTTTGCCTCCAAAGCATCTTTTTGGCTCCTTGCGTCACAACAGTAGTTGA
CM72402	LG02	38.928	C/T	TGCAGTGCTGTTCTCCCACAGCTCACAGCAGCGTCGCGATCAATATGACTTCAAATATTGAGAC	TGCAGTGCTGTTCTCCTACAGCTCACAGCAGCGTCGCGATCAATATGACTTCAAATATTGAGAC
CM26017	LG02	39.095	A/G	TGCAGCCACTCCAGCCCTTCGTGGTTAAGACTGCTGACCCCTGCTGTAGCCTGTCTGTTGCTGT	TGCAGCCACTCCGGCCCTTCGTGGTTAAGACTGCTGACCCCTGCTGTAGCCTGTCTGTTGCTGT
CM68856	LG02	39.46	G/T	TGCAGTGAAGATTTTTGATGACCCGGTCCATCTCCCTTTTTTTCCCCTCCACATCTGATGGTGG	TGCAGTGAAGATTTTTGATGACCCTGTCCATCTCCCTTTTTTTCCCCTCCACATCTGATGGTGG
CM77177	LG02	39.674	C/T	TGCAGTTATCGGATTATTACGCGCATGTAAACGCACTCAATGTCTGCTGTGATCTTGTAGTATC	TGCAGTTATCGGATTATTACGTGCATGTAAACGCACTCAATGTCTGCTGTGATCTTGTAGTATC
CM74435	LG02	40.44	C/T	TGCAGTGTAGTGCTCCTCACAAAGCCAAACACCACCAGTCTAGGTAGCTTCATAGCTGCAATGC	TGCAGTGTAGTGTTCCTCACAAAGCCAAACACCACCAGTCTAGGTAGCTTCATAGCTGCAATGC
CM26178	LG02	40.446	C/G	TGCAGCCAGACTGCCGCTGCCTGACACTCACGCGCGCTTTGCACGAGGACCTGAGGTGCTTTCA	TGCAGCCAGACTGCCGCTGCGTGACACTCACGCGCGCTTTGCACGAGGACCTGAGGTGCTTTCA
CM58019	LG02	41.466	A/G	TGCAGGTGCTGTAAAGTGAGGTACAGCCAAAGAGAGAAGACCGAGTGCTATGTGCTGTTCTGTG	TGCAGGTGCTGTAAAGTGAGGTACAGCCAAAGAGAGGAGACCGAGTGCTATGTGCTGTTCTGTG
CM19025	LG02	42.373	C/T	TGCAGCACACTGAAAAATCCTGAACTTCTTCTGTGATGGAAGCTCTGTTTACATAGTCAGGCTT	TGCAGCACACTGAAAAATCCTGAACTTCTTCTGTGATGGAAGTTCTGTTTACATAGTCAGGCTT
CM47656	LG02	43.113	C/T	TGCAGGCCCTGACTCACCCGTCTCCCGGCCTTCTCTGTCACCTTGACCTTCTGGGGACCTGCCT	TGCAGGCTCTGACTCACCCGTCTCCCGGCCTTCTCTGTCACCTTGACCTTCTGGGGACCTGCCT
CM53162	LG02	43.561	A/G	TGCAGGGCTAAACCAGGTGGCTCTGTGAATGACGAGCCTTTGTAGATAAACTCCTGAGACCTGG	TGCAGGGCTGAACCAGGTGGCTCTGTGAATGACGAGCCTTTGTAGATAAACTCCTGAGACCTGG
CM70891	LG02	43.988	G/T	TGCAGTGCAGCCGAGCTCATTTGCGTGCAGCTGTTTTCAGAACAATGAATCGTCCTGCGCCTGC	TGCAGTGCAGCCGAGCTCATTTGCGTGCAGCTGTTTTCATAACAATGAATCGTCCTGCGCCTGC
CM7508	LG02	44.653	A/G	TGCAGACTACAATCCACCCAAGTCTGAGGTCATCTTCTTCTTTCCATTCAACACGCAGCATGCG	TGCAGACTACAATCCACCCAAGTCTGAGGTCGTCTTCTTCTTTCCATTCAACACGCAGCATGCG
CM11605	LG02	45.199	G/A	TGCAGAGGAGTAGCTGCCTGAGCTGGTGCTCTGGAGTCTGGGATCACTTGTCCCGGGACAGGAC	TGCAGAGGAGTAGCTGCCTGAGCTGGTGCTCTAGAGTCTGGGATCACTTGTCCCGGGACAGGAC
CM28039	LG02	45.536	A/G	TGCAGCCCTTTTGTACTCAATATTGTGCTACCAGAGCAGTGTGTTGTTGTGCAGTATTTCTAAG	TGCAGCCCTTTTGTACTCAGTATTGTGCTACCAGAGCAGTGTGTTGTTGTGCAGTATTTCTAAG
CM4516	LG02	45.832	A/G	TGCAGAATTAGCTTTATCCACATAATTCTTCCTTTAAAGTTCATTTTCTTGAGTCAGACAGCGA	TGCAGAATTAGCTTTATCCACATAATTCTTCCTTTAAAGTTCGTTTTCTTGAGTCAGACAGCGA
CM60084	LG02	46.619	A/G	TGCAGGTTTTCAGAGCACAATTGTTTTTGTAAACACAGCCCACCTGCTTCCTGTGGCTAAAGCG	TGCAGGTTTTCAGAGCACGATTGTTTTTGTAAACACAGCCCACCTGCTTCCTGTGGCTAAAGCG
CM23179	LG02	46.932	A/G	TGCAGCAGGTCAAGTTGTGTTGTGTTGTATTGTTGTTTTGTAATGAGCATGCTAGCTTGAGGCT	TGCAGCAGGTCAAGTTGTGTTGTGTTGTATTGTTGTTTTGTAATGAGCATGCTAGCTTGGGGCT
CM34762	LG02	47.351	A/G	TGCAGCTCAACCAGCCAAACAAAAGAGTCCAACAAGGCATAAAATCAAAATGTGTGCTCTTTGG	TGCAGCTCGACCAGCCAAACAAAAGAGTCCAACAAGGCATAAAATCAAAATGTGTGCTCTTTGG
CM14833	LG02	47.839	C/T	TGCAGATCCTGATTGATTTCTGTCCCCGATGGGATGCCGTAAGCAGCCGTGATGAAGATGGCCA	TGCAGATCCTGATTGATTTCTGTTCCCGATGGGATGCCGTAAGCAGCCGTGATGAAGATGGCCA
CM15982	LG02	48.669	C/T	TGCAGATGGCGCATTTTCAGAAATTTAAATCGTCCAACTTGACAGCTACAGTGCTGACTGACAC	TGCAGATGGCGCATTTTCAGAAATTTAAATCGTCCAACTTGACAGCTATAGTGCTGACTGACAC
CM46650	LG02	49.268	C/T	TGCAGGCAGTCTCCCTATTCTCAGGTGGGCTCTCCCCGGGTATTTGCTGAATTAAGTGGAGAAG	TGCAGGCAGTCTCCCTATTCTCAGGTGGGCTCTCCCTGGGTATTTGCTGAATTAAGTGGAGAAG
CM73549	LG02	49.517	G/T	TGCAGTGGGCTGGTTTCCTGCCCGCTCCCACGGGCAACACTGAAAATTAGTCCTGTGCCGCAAC	TGCAGTTGGCTGGTTTCCTGCCCGCTCCCACGGGCAACACTGAAAATTAGTCCTGTGCCGCAAC
CM60804	LG02	49.752	A/C	TGCAGTAAATATGTTGCGGCACAGGACTAATTTTCAGTGTTGCCCGTGGGAGCGGGCAGGAAAC	TGCAGTCAATATGTTGCGGCACAGGACTAATTTTCAGTGTTGCCCGTGGGAGCGGGCAGGAAAC
CM29271	LG02	50.155	C/T	TGCAGCCTCCCCGCCCGTTCAGCAGGGCCGTCCCTACAGATGCCGCTAATTACAGCAATTACCC	TGCAGCCTCCCCGCCCGTTCAGCAGGGCCGTCCCTACAGATGCTGCTAATTACAGCAATTACCC
CM13571	LG02	50.518	A/G	TGCAGAGTTTAGTTCTGAACTGTATCCAATAAGCTGCTCTGCCCATTACTGAACTCTAATCCAT	TGCAGAGTTTAGTTCTGAACTGTATCCAGTAAGCTGCTCTGCCCATTACTGAACTCTAATCCAT
CM33755	LG02	51.052	A/G	TGCAGCGTGTGTGATGCTGGCGGAGGTGGCAGTCTCTGGGGTCTGTGTTCTGCTGTCAGTCACA	TGCAGCGTGTGTGATGCTGGCGGAGGTGGCGGTCTCTGGGGTCTGTGTTCTGCTGTCAGTCACA
CM61389	LG02	51.763	A/G	TGCAGTAACCTCTCACAGCCGCCACACGCACACGTGCACCCAGACTCAGAGCAGATAAAGCGCT	TGCAGTAACCTCTCACAGCCGCCACGCGCACACGTGCACCCAGACTCAGAGCAGATAAAGCGCT
CM17459	LG02	52.468	C/G	TGCAGATTTTGCTACTTCAATGCTGACACAGTGATCGTGGCATAACAGTAGTCTCCTCCAGTCT	TGCAGATTTTGCTACTTGAATGCTGACACAGTGATCGTGGCATAACAGTAGTCTCCTCCAGTCT
CM22368	LG02	53.063	T/C	TGCAGCAGCTCTGGTACTATAGTATTGAATGCTGAGCTGAAGTCCACAAACAGAACTCTAGCGT	TGCAGCAGCTCTGGTACTATAGTATTGAATGCCGAGCTGAAGTCCACAAACAGAACTCTAGCGT
CM66884	LG02	53.871	G/T	TGCAGTCGAAGGTGCCTTGCCACCAGTCAGGAGCATTAACGGGGGGTCTTGCTCGCTGTTAACC	TGCAGTCGAAGGTGCCTTGCCACCAGTCAGGAGCATTAACTGGGGGTCTTGCTCGCTGTTAACC
CM75783	LG02	55.745	C/T	TGCAGTGTTCAGCATGTCCTGCCAAAGCTCCCTCTTGTGCCCTGCATGCAAGACACAGCACTCC	TGCAGTGTTCAGCATGTCCTGCCAAAGCTCCCTCTTGTGCCCTGCATGCAAGACACAGTACTCC
CM50696	LG02	56.265	A/G	TGCAGGCTGGGCAGTGGAGTGGAGTGGAGTGGAGTACTGTGTCTTGCATGCAGGGCACAAGAGG	TGCAGGCTGGGCAGTGGAGTGGAGTGGAGTGGAGTGCTGTGTCTTGCATGCAGGGCACAAGAGG
CM18466	LG02	57.108	C/G	TGCAGCAAGCTTTTACATTTCCAACGATCTACCTCGATATACTTCCACACACCACTACTGCTAC	TGCAGCAAGCTTTTACATTTCCAACGATGTACCTCGATATACTTCCACACACCACTACTGCTAC
CM33731	LG02	57.679	A/G	TGCAGCGTGTCTGGCCTGCCGGAAGCAGTAGCAGGAGTCCAGCTGTGGCCTTTCGTGAAGAGTG	TGCAGCGTGTCTGGCCTGCCGGAAGCAGTAGCAGGAGTCCAGCTGTGGCCTTTCGTGGAGAGTG
CM41185	LG02	58.405	A/G	TGCAGGAACAGCTTCTACATTTCTGGGAAGACTTTATATTAGGTGCTGGAACATTGCTGCAAGG	TGCAGGAACAGCTTCTACATTTCTGGGAAGACTTTATATTAGGTGCTGGAACATTGCTGCGAGG
CM33578	LG02	59.936	A/T	TGCAGCGTGCACACAGTTTGTGTATGTGTGTTGGAGGGCTTGGACGGGTCACTTTAACCTTCTA	TGCAGCGTGCACACAGTTTGTGTATGTGTGTTGGAGGGCTTGGTCGGGTCACTTTAACCTTCTA
CM68290	LG02	60.5	A/C	TGCAGTCTGTTTTCGCACATGCAGAATGAGAAACTCAAAAGAAATCTGGGTAAGAGTATGCAGG	TGCAGTCTGTTTTCGCACATGCAGACTGAGAAACTCAAAAGAAATCTGGGTAAGAGTATGCAGG
CM1283	LG02	62.083	A/G	TGCAGAAATATTTTTCCACACCTCCAAAGTTCAGTCTTAGAAGTTGGTTGCCTTTTCTGCTTCT	TGCAGAGATATTTTTCCACACCTCCAAAGTTCAGTCTTAGAAGTTGGTTGCCTTTTCTGCTTCT
CM2788	LG02	63.009	A/G	TGCAGAAGAATCTCAGAATCATAAATCAAAGGTGGAAACGTCTATAGATATGAGACAGTAAAGA	TGCAGAAGAATCTCAGAATCATAAATCAAAGGTGGAAACGTCTATAGATGTGAGACAGTAAAGA
CM35316	LG02	63.981	A/G	TGCAGCTCATTTCTTGAGTTGCTGTGATTCACTGTTCTGTCTTGCTCACAGCTTTAGCATATAT	TGCAGCTCATTTCTTGAGTTGCTGTGATTCGCTGTTCTGTCTTGCTCACAGCTTTAGCATATAT
CM4329	LG02	64.534	C/T	TGCAGAATGCAACATACAGTCTGAGCATTTTCTATAGCAGCACATTACTTAAGGTTACTATTCC	TGCAGAATGCAACATACAGTCTGAGCATTTTCTATAGCAGCACATTACTTAAGGTTACTATTTC
CM24716	LG02	65.056	C/G	TGCAGCATGAGTGAAAGTCGTTGTCCTTATTTCTTTTTCTGTGAGTTCTGTTCGTCTAGATTTG	TGCAGCATGAGTGAAAGTCGTTGTCCTTATTTCTTTTTCTGTGAGTTCTGTTCGTGTAGATTTG
CM9736	LG02	65.229	A/T	TGCAGAGATCAGGGTTTAAACACCCTGAATTTAACTCATGAAGACCCTGTTAATAAGCTGATGA	TGCAGAGATCAGGGTTTAAACACCCTGAATTTAACTCATGAAGACCCTGTTAATTAGCTGATGA
CM55543	LG02	66.302	A/G	TGCAGGTACAAAAGGGATTAACAATGTCCCCTCCCACACCTCTTTTCCTCCACCTCCTGCTGCA	TGCAGGTACAAGAGGGATTAACAATGTCCCCTCCCACACCTCTTTTCCTCCACCTCCTGCTGCA
CM19691	LG02	66.843	C/T	TGCAGCACCCTCTCCTGCTCCTCCGTCTGTGGGAGCAGACACTACCACTCTTCCTCACACGCAG	TGCAGCACTCTCTCCTGCTCCTCCGTCTGTGGGAGCAGACACTACCACTCTTCCTCACACGCAG
CM12494	LG02	67.027	C/T	TGCAGAGTATTCCCCACCGGGCTCTCAGTATGTGTGTGCGTTCAAGGTTCAGTGTTAGTGGTGT	TGCAGAGTATTCCCCACCGGGCTCTCAGTATGTGTGTGTGTTCAAGGTTCAGTGTTAGTGGTGT
CM826	LG02	67.404	A/C	TGCAGAAACTGGGCCAACTTTAGCCACAACAAATGTCAGTGCCTTTTGCATAGAATCTCCACTC	TGCAGAAACTGGGCCAACTTTAGCCCCAACAAATGTCAGTGCCTTTTGCATAGAATCTCCACTC
CM50942	LG02	67.8	C/T	TGCAGGCTTATGTTCCAATCAAGCAGGAGTGCACCTGACTCCACTTCAGCTGGTCTCAGTCCCC	TGCAGGCTTATGTTCCAATCAAGCAGGAGTGCACCTGACTCCACTTCAGCTGGTCTCAGTCTCC
CM59870	LG02	67.959	A/G	TGCAGGTTTGTTCTGCTTCACTTGATGGAGAAAGTGCTTTGAGAGTGGCTATGATTGAGAGGTG	TGCAGGTTTGTTCTGCTTCACTTGATGGAGAAAGTGCTTTGAGAGTGGCTGTGATTGAGAGGTG
CM71213	LG02	68.5	A/C	TGCAGTGCCACCTCCCTTGGTCAGCTGCATGAGGCAGTGCCGCAGTCTTGGGGCATGGACTTTC	TGCAGTGCCACCTCCCTTGGTCAGCTGCATGAGGCAGTGCCGCAGTCTTGGGGCCTGGACTTTC
CM42018	LG02	68.619	G/T	TGCAGGAATTGAGTAAATATTACACGTTATTCACACTATCAGTAGCAGGAAAGTCCAGGCCCCA	TGCAGGAATTGAGTAAATATTACACGTTATTCACACTATCAGTAGCAGGAAAGTCCATGCCCCA
CM63140	LG02	68.896	A/G	TGCAGTAGCAGGAGCACAAATGTTCATGTGATTGGAGACTGAGACCAGCTGAAGTGGAGTCAGG	TGCAGTAGCAGGAGCACAAATGTTCATGTGATTGGGGACTGAGACCAGCTGAAGTGGAGTCAGG
CM53353	LG02	69.446	C/T	TGCAGGGCTGGCAAACTAGGTTTCTTCTAAGCCAGAGCGTTGCAGATTTTAGCATTCCTCTTCG	TGCAGGGCTGGCAAACTAGGTTTCTTCTAAGCCAGAGCGTTGCAGATTTTAGCATTTCTCTTCG
CM52049	LG02	69.579	A/C	TGCAGGGATTAGCTTTTTCCCCTAATCAAAGGCTCTAAATTCACTTCCTGAAGGCCTTGCTAAT	TGCAGGGATTAGCTTTTTCCCCTAATCAAAGGCTCTAAATTCACTTCCTGAAGGCCTTGCTACT
CM34233	LG02	70.4	A/G	TGCAGCTACACACTGCCATGACACTGTAGTACACCACTAACACTGAACCTTGAACACACACACA	TGCAGCTACACACTGCCATGACACTGTAGTACACCACTAACACTGAACCTTGAACGCACACACA
CM11545	LG02	71.304	C/T	TGCAGAGGAGATCTTCCTCCAGGGATTCGCAGCTATGGACCACGAGACCGGATGCAGGAGCATT	TGCAGAGGAGATCTTCCTCCAGGGATTCGCAGCTATGGACCACGAGACTGGATGCAGGAGCATT
CM11243	LG02	71.771	G/T	TGCAGAGCTTAGTTCCAACCTGCATTTAACATGATGATATCTTACATATCATATATTCAGGCAA	TGCAGAGCTTAGTTCCAACCTGCATTTAACATGATGATATCTTACATATCATATATTCAGTCAA
CM49745	LG02	72.564	A/G	TGCAGGCTAAAGTAAAACTGCAAACAACCCAAACAACAGAGGAACATCTGATCTGCTTGTGTGA	TGCAGGCTAAAGTAAAACTGCAAACAACCCAGACAACAGAGGAACATCTGATCTGCTTGTGTGA
CM65720	LG02	73.191	A/G	TGCAGTCATTGCCATTTTAATACTATAGTGCAAGGGGAGCGGCTCATCATTCATGTTTTAGCTG	TGCAGTCATTGCCATTTTAATACTATAGTGCGAGGGGAGCGGCTCATCATTCATGTTTTAGCTG
CM80006	LG02	73.556	C/T	TGCAGTTTATTACCAAAACAACTCACTTCAATGAACTAGCGTGTGTGACTGTCCTACATGGGAG	TGCAGTTTATTACCAAAACAACTCACTTCAATGAACTAGCGTGTGTGACTGTCTTACATGGGAG
CM16328	LG02	74.356	A/T	TGCAGATGTGGCAGAAACAGATTAGGTTGAAAAACTTTGGGGTATTCTATTAATTCATGGTCCA	TGCAGATGTGGCAGAAACTGATTAGGTTGAAAAACTTTGGGGTATTCTATTAATTCATGGTCCA
CM59748	LG02	74.744	A/G	TGCAGGTTTGACAATCTTCCAATGCAATAATAATGTAATAAATGACTGGACTGTAGTTGAAATA	TGCAGGTTTGACAATCTTCCAATGCAATAATAATGTAATAAATGACTGGACTGTGGTTGAAATA
CM60090	LG02	76.064	A/G	TGCAGGTTTTCAGTCTAACAAAGCAGGAGCTCAGCTGATCAAATCACAAAATGATCAAATGATC	TGCAGGTTTTCAGTCTAACAAAGCAGGAGCTCAGCTGATCAAATCGCAAAATGATCAAATGATC
CM44192	LG02	76.665	C/T	TGCAGGAGCTGATCATGGCCCCATCCAGATACAACATCAGGCTGAAGATCCGCCAGCTCCCTCT	TGCAGGAGCTGATCATGGCCCCATCCAGATATAACATCAGGCTGAAGATCCGCCAGCTCCCTCT
CM22285	LG02	76.98	C/T	TGCAGCAGCTCGAGTGAGGACATTACTCTTTCAGCCAGGCACTCGCGCTTTTGTTTCTTATGCC	TGCAGCAGCTTGAGTGAGGACATTACTCTTTCAGCCAGGCACTCGCGCTTTTGTTTCTTATGCC
CM44623	LG02	77.287	C/T	TGCAGGAGGGTGACTTACACCATACGAATGTCATCCATTTGTGCAGCTGTATACAGCCTGAAGA	TGCAGGAGGGTGACTTATACCATACGAATGTCATCCATTTGTGCAGCTGTATACAGCCTGAAGA
CM35088	LG02	77.789	C/T	TGCAGCTCAGCTGGGAAAGGAGCAGAGGCGTGGGGAGTGGCTAAAGTCAGGACGGATGATTATG	TGCAGCTCAGCTGGGAAAGGAGCAGAGGCGTGGGGAGTGGCTAAAGTCAGGATGGATGATTATG
CM10467	LG02	78.136	A/G	TGCAGAGCCCATAATCATCCATCCTGACTTTAGCCACTCCCCACGCCTCTGCTCCTTTCCCAGC	TGCAGAGCCCATAATCATCCGTCCTGACTTTAGCCACTCCCCACGCCTCTGCTCCTTTCCCAGC
CM31267	LG02	78.855	A/C	TGCAGCGCCCCCACTCTGTGGCCGTGCGGTGTGTGCAGCCTCCGCGTGCCTCCGCTCAGATCGC	TGCAGCGCCCCCACTCTGTGGCCGTGCGGTGTGTGCAGCCTCCGCGTGCCTCCGCTCAGCTCGC
CM8925	LG02	79.134	A/C	TGCAGAGAATGGCATACAGAAGGTGGCAACCAATGGGGAAGCAATGGGAGAAAAAAAGAATACC	TGCAGAGAATGGCATACAGACGGTGGCAACCAATGGGGAAGCAATGGGAGAAAAAAAGAATACC
CM68374	LG02	79.333	C/T	TGCAGTCTTCTAATGTATCACAAAAAATATTGCAATTGCAATATTTATCGGTATAATTGCAATG	TGCAGTCTTTTAATGTATCACAAAAAATATTGCAATTGCAATATTTATCGGTATAATTGCAATG
CM63990	LG02	80.009	A/C	TGCAGTATCATAGCAAATTTATACTGGCCACTTCAGAGTCCAGACCTCAACCCTCATCATCATT	TGCAGTATCATAGCAAATTTATACTGGCCACTTCAGCGTCCAGACCTCAACCCTCATCATCATT
CM12169	LG02	80.517	G/T	TGCAGAGGTAAAGCTTTCTGCAAGGTTACATTCACATTCATGCCACTAGAATCAGATGAAGTTG	TGCAGATGTAAAGCTTTCTGCAAGGTTACATTCACATTCATGCCACTAGAATCAGATGAAGTTG
CM79936	LG02	81.036	C/T	TGCAGTTTAGTTCCAACCTGCATCCAACACGCTGCCTACCAAAATACACCTAACAAGTGCACCT	TGCAGTTTAGTTCCAACCTGCATCCAACATGCTGCCTACCAAAATACACCTAACAAGTGCACCT
CM12699	LG02	81.351	C/T	TGCAGAGTCTAGTTCCAACCACAAACTACTTTGCAGCTCTAACTAACTAACTTCTTCTGAAGTC	TGCAGAGTCTAGTTCCAACCACAAACTACTTTGCAGCTCTAACTAATTAACTTCTTCTGAAGTC
CM14198	LG02	81.723	A/C	TGCAGATATAACGAGTTACTGACCCAACACACCTGATTCAGCTCATTAAGGGCTCGATAATCAG	TGCAGATATAACGAGTTCCTGACCCAACACACCTGATTCAGCTCATTAAGGGCTCGATAATCAG
CM29223	LG02	82.053	A/G	TGCAGCCTCATTTGTCATGTCCTGTCATGTTCTTCTCACTTTGATACTGTGTCCTCTCATTGTG	TGCAGCCTCATTTGTCATGTCCTGTCATGTTCTTCTCACTTTGGTACTGTGTCCTCTCATTGTG
CM38860	LG02	82.557	A/T	TGCAGCTGTATTGTCTCAAAAAAACACCTGTTTGTATCCCATCATGCCATGTATTCTCCCATGT	TGCAGCTGTATTGTCTCAAAAATACACCTGTTTGTATCCCATCATGCCATGTATTCTCCCATGT
CM53310	LG02	83.042	G/T	TGCAGGGCTGAGAGTTTTATTTACTGTTCTACACACATGCACATGGTTTATATATTTGTCTCTG	TGCAGGGCTGAGAGTTTTATTTACTGTTCTACACACATGCACATTGTTTATATATTTGTCTCTG
CM25879	LG02	83.278	A/C	TGCAGCCACATCAAGCACCACTGCACAACTAACAAAGCCACATAGCTGAGTGTCCATGTCATTA	TGCAGCCACATCAAGCCCCACTGCACAACTAACAAAGCCACATAGCTGAGTGTCCATGTCATTA
CM60061	LG02	83.835	A/C	TGCAGGTTTTCACTCCATACAAGCTGGAGCACACCTGACTCCACTAGTTTAATTATTTGGTCTT	TGCAGGTTTTCACTCCATACAAGCTGGAGCACACCTGACTCCCCTAGTTTAATTATTTGGTCTT
CM19487	LG02	83.915	C/G	TGCAGCACCACTGTAAGACATGAGTAAACATGTTTACAGCAGATGTAGCAATGCCAAAATGAGG	TGCAGCACCACTGTAAGAGATGAGTAAACATGTTTACAGCAGATGTAGCAATGCCAAAATGAGG
CM46617	LG02	84.127	A/G	TGCAGGCAGTACCATCGTGATCTCCAGAGTCCTCCTGGAAGATCACGCAGGTTCCCACGGCGTC	TGCAGGCGGTACCATCGTGATCTCCAGAGTCCTCCTGGAAGATCACGCAGGTTCCCACGGCGTC
CM67518	LG02	84.508	A/C	TGCAGTCTCAGAAGTAGAGCTCATTAACGAGCCTATCAGCAGGAGAAACTCGCACGACTTCATT	TGCAGTCTCAGACGTAGAGCTCATTAACGAGCCTATCAGCAGGAGAAACTCGCACGACTTCATT
CM65511	LG02	84.697	C/T	TGCAGTCATACTCATTGGGGTGGGTAGGTCAGTTCTGTAATCCGATTGGCTGAGACATGTTCGA	TGCAGTCATACTCATTGGGGTGGGTAGGTCAGTTCTGTAATCTGATTGGCTGAGACATGTTCGA
CM60176	LG02	84.815	C/T	TGCAGGTTTTCATTCCAACAGTGCAGGAGCTCACATGATCAACTGCCAACTGATTAAACAATTG	TGCAGGTTTTCATTCCAACAGTGCAGGAGCTCACATGATCAATTGCCAACTGATTAAACAATTG
CM61960	LG02	85.013	A/G	TGCAGTAATTCATCACTCCTCACGGTAATCCTTCTCCTATGTCTACTCTAATTGTCTCTCCAGT	TGCAGTAATTCATCACTCCTCGCGGTAATCCTTCTCCTATGTCTACTCTAATTGTCTCTCCAGT
CM39535	LG02	85.295	A/T	TGCAGCTTAGTCTTTGAGATTTTACCCCATTTATTTTCAATTTCCCAACTGGAGAACGATTAAG	TGCAGCTTAGTCTTTGAGATTTTTCCCCATTTATTTTCAATTTCCCAACTGGAGAACGATTAAG
CM6158	LG02	85.536	C/T	TGCAGACCATCAAAACAGTCAGATAAACAGTACTTAAAGCTTTCGTCTGTGATTAAATTTTTGG	TGCAGACCATCAAAACAGTCAGATAAACAGTACTTAAAGTTTTCGTCTGTGATTAAATTTTTGG
CM15642	LG02	85.874	C/T	TGCAGATGCAGTGTAGATTATCTTGTTTAATGTGGAATTTGAAGCTCAAACAGTTGGAAAGTTA	TGCAGATGCAGTGTAGATTATTTTGTTTAATGTGGAATTTGAAGCTCAAACAGTTGGAAAGTTA
CM17000	LG02	86.133	G/T	TGCAGATTGCTACGGTCTGCTGTATCTGCTGCCGCTCTGAAGAAGAGCACTCTGGCCGTAACAG	TGCAGATTGCTACGGTCTGCTGTATCTGCTGCCTCTCTGAAGAAGAGCACTCTGGCCGTAACAG
CM14371	LG02	86.151	G/T	TGCAGATCAAAAAAATAACCAGCTGGTGTTCTCAGAACAATGAACTGACCACCTCAGAGTCCAG	TGCAGATCAAAAAAATAACCAGCTGGTGTTCTCAGAACAATTAACTGACCACCTCAGAGTCCAG
CM1228	LG02	86.502	A/C	TGCAGAAAGTTTGCATTAAGTCAAACAGAGGAGCATACAAAAGATGAATTACTTTCAGCTGGTA	TGCAGAAAGTTTGCATTAAGTCACACAGAGGAGCATACAAAAGATGAATTACTTTCAGCTGGTA
CM39553	LG02	87.009	A/G	TGCAGCTTATCACAAAAGTATTCTATGGATACCTCTCAGGCCAATGCTTGAGCCAATCATGTGC	TGCAGCTTATCACAAAAGTATTCTATGGATACCTCTCAGGCCAGTGCTTGAGCCAATCATGTGC
CM41226	LG02	87.191	A/G	TGCAGGAACCACACAGCTGGGGTCTATGTGAGCTAATTTAAGCAGAACAGATCTGAGAGCAACA	TGCAGGAACCACACAGCTGGGGTCTATGTGGGCTAATTTAAGCAGAACAGATCTGAGAGCAACA
CM54426	LG02	87.304	A/T	TGCAGGGTAGCAGCACCACAAAGTTAATGATTTTTCTGATTCATCACATCTGGTTAAGCTAATA	TGCAGGGTAGCAGCACCACAAAGTTAATGATTTTTCTGATTCATCTCATCTGGTTAAGCTAATA
CM66226	LG02	87.635	A/C	TGCAGTCCATCTGTTTCTCTGCATACTTTGTTAGCCCCTTTTACCCTGTTGTTCAGTGGTCAGG	TGCAGTCCATCTGTTTCTCTGCATACTTTGTTAGCCCCTTTTACCCTGTTGTTCCGTGGTCAGG
CM79139	LG02	87.819	A/G	TGCAGTTGGAGAGGGGGCTGTATCTGTTCCCCGGAGGGCACTATGGCAGGCAGAGCTGAGGGCG	TGCAGTTGGAGAGGGGGCTGTATCTGTTCCCCGGAGGGCGCTATGGCAGGCAGAGCTGAGGGCG
CM76421	LG02	88.201	C/T	TGCAGTTAACACCACAAGAACGCAGTGACATTACATCCTATGCAAATAGGCTGTTGAGCACGCG	TGCAGTTAACACCACAAGAATGCAGTGACATTACATCCTATGCAAATAGGCTGTTGAGCACGCG
CM49777	LG02	88.342	A/T	TGCAGGCTAATGTACGTGTGGGGTGTTCGCTTGACCTCAGGAATAATGGAGGAAGGAAAAACAT	TGCAGGCTAATGTACGTGTGGGGTGTTCGCTTGACCTCAGGAATAATGGTGGAAGGAAAAACAT
CM71797	LG02	88.697	A/G	TGCAGTGCTCTCGTTCGTGCGGTAAAGGATTACAAACGCGGGAGGTTCGCTGTATTTCAGCTGA	TGCAGTGCTCTCGTTCGTGCGGTAAAGGATTACAGACGCGGGAGGTTCGCTGTATTTCAGCTGA
CM6278	LG02	88.953	C/T	TGCAGACCCCCAGTTGCAGAAACAGTCCAGCTAAATGCCTGAGGCTTCTCCAGTTCTTGAAGCT	TGCAGACCCCCAGTTGCAGAAACAGTCCAGCTAAATGCTTGAGGCTTCTCCAGTTCTTGAAGCT
CM80839	LG02	89.143	C/T	TGCAGTTTTAGCTCATGGCAAACACACACGGCTTCAGACAATAAAGTATCTGTCATCTCTGCTT	TGCAGTTTTAGCTCATGGCAAACACACACGGCTTCAGACAATAAAGTATCTGTTATCTCTGCTT
CM1826	LG02	89.436	A/G	TGCAGAACAGACGACTCTCACCAGGACAGGCAGTGGAGTAGCACTGCTGTCTTTGCGTATCTTC	TGCAGAACAGACGGCTCTCACCAGGACAGGCAGTGGAGTAGCACTGCTGTCTTTGCGTATCTTC
CM36773	LG02	89.494	C/T	TGCAGCTGAAATAGCTGGCCATAAGTTAAACGCAGAGGTTATTTACGTGCCACTCCGTGGCTCA	TGCAGCTGAAATAGCTGGCCATAAGTTAAACGCAGAGGTTATTTACGTGCCACTTCGTGGCTCA
CM67248	LG02	89.704	C/T	TGCAGTCGTCAGTTGGAGCGTTGCCTGTAACCCCTCAGAAAGTGGTATCGGTGGCCCATAATGG	TGCAGTCGTCAGTTGGAGCGTTGCCTGTAACCCCTCAGAAAGTGGTATTGGTGGCCCATAATGG
CM65384	LG02	89.932	A/G	TGCAGTCAGTCAGGAAATGAGTGACAATGAGCCACGAAGTGGCACGTAAATAACCTCTGCGTTT	TGCAGTCAGTCAGGAAATGAGTGACAATGAGCCACGGAGTGGCACGTAAATAACCTCTGCGTTT
CM34189	LG02	89.991	C/T	TGCAGCTAATTTTCCTGGGTTTTGGGCCCCCCTTGGGCCTTCCCCACATGCGCTCAGGTTCAAA	TGCAGCTAATTTTCCTGGGTTTTGGGCCCCCCTTGGGCCTTCCTCACATGCGCTCAGGTTCAAA
CM38800	LG02	90.262	C/T	TGCAGCTGTAGAATATAGGCTACATGTCGGCCGTGACAGTGAGTTTAGCCAAGTGAACCTGGTG	TGCAGCTGTAGAATATAGGCTACATGTTGGCCGTGACAGTGAGTTTAGCCAAGTGAACCTGGTG
CM25875	LG02	90.36	A/G	TGCAGCCACAGTGGGCCTTTGTGGATAAAAGTGGACATCCCAGGCATAGGAGTATACCACTGAG	TGCAGCCACAGTGGGCCTTTGTGGATAAGAGTGGACATCCCAGGCATAGGAGTATACCACTGAG
CM11602	LG02	90.438	G/T	TGCAGAGGAGTACCTGCTGACTGTCCATCTCTTCTCTTCCCCAGTCATGTCCTCCTATAAAATG	TGCAGAGGAGTACCTGCTGACTGTCCATCTCTTCTCTTCCCCATTCATGTCCTCCTATAAAATG
CM34831	LG02	90.507	C/T	TGCAGCTCACACGGCAGTCCCAGGAGCTATCGCAGGTGCGCATCGATTACCATGCTGCCCTACT	TGCAGCTCACACGGCAGTCCCAGGAGCTATCGCAGGTGCGCATTGATTACCATGCTGCCCTACT
CM67199	LG02	90.645	A/C	TGCAGTCGGTGAGTGGTAACAAAAGTGCACAAACTACACTACATGGCGCTGCCTTCGCCACCAG	TGCAGTCGGTGAGTGGTACCAAAAGTGCACAAACTACACTACATGGCGCTGCCTTCGCCACCAG
CM53972	LG02	90.675	A/C	TGCAGGGGGAGCGGGGCAGCGTGATAGAAGGACTGATAGAAGAAGCCAGTATGTATGGAGGAGG	TGCAGGGGGAGCGGGGCAGCGTGATAGAAGGACTGATAGCAGAAGCCAGTATGTATGGAGGAGG
CM20380	LG02	90.73	C/G	TGCAGCACTCGCTCACAGTCGCTCAGCGCGTCATGCCAGCGATGCAGTTTGATCTCTGCCTGGG	TGCAGCACTCGCTCACAGTCGCTCAGGGCGTCATGCCAGCGATGCAGTTTGATCTCTGCCTGGG
CM27970	LG02	90.73	C/G	TGCAGCCCTTAATAACCGGGCCCAGGCAGAGATCAAACTGCATCGCTGGCATGACGCCCTGAGC	TGCAGCCCTTAATAACCGGGCCCAGGCAGAGATCAAACTGCATCGCTGGCATGACGCGCTGAGC
CM42408	LG02	90.884	A/G	TGCAGGACATCACATGTTCATTTTATGCTCTCAGCCACATAGATGTAGCGAAGACCTGGTCTCA	TGCAGGACATCACATGTTCATTTTATGCTCTCAGCCACGTAGATGTAGCGAAGACCTGGTCTCA
CM72951	LG02	91.1	C/T	TGCAGTGGATAAGAGCGATCATGCAATTATACACTCACTGTCCACTTGAGCTCTATCGACTTTT	TGCAGTGGATAAGAGTGATCATGCAATTATACACTCACTGTCCACTTGAGCTCTATCGACTTTT
CM64376	LG02	91.145	A/T	TGCAGTATTCAGTAGACAGTGACCATTCCCTCATCATTCCCCTCACATTGCCCACCATGATGTG	TGCAGTATTCAGTAGACAGTGACCATTCCCTCATCTTTCCCCTCACATTGCCCACCATGATGTG
CM11937	LG02	91.371	A/G	TGCAGAGGGAAATTATCTGACAAACAAACGCCCACTCACATCACTGTTGTGCTTCTCTCACAGT	TGCAGAGGGAAATTATCTGACAAACAAACGCCCACTCACGTCACTGTTGTGCTTCTCTCACAGT
CM12780	LG02	91.455	A/G	TGCAGAGTCTGGTTCCAACCACAGTCTGCCATACCCGCTCCAGCTAGTTAACTTCTTCAGAAGC	TGCAGAGTCTGGTTCCAACCACGGTCTGCCATACCCGCTCCAGCTAGTTAACTTCTTCAGAAGC
CM17031	LG02	91.493	C/T	TGCAGATTGGATGGCAGATAAAGCTGAACGTGCCACTCTATATGTGTACTGCTTTATGTGGCCT	TGCAGATTGGATGGCAGATAAAGCTGAATGTGCCACTCTATATGTGTACTGCTTTATGTGGCCT
CM11127	LG02	91.652	C/T	TGCAGAGCTGCGGTTTCGGCAGGACCTGCGTCAACTCCGTCAGGGTGTTTGGAGATGGAGCGTA	TGCAGAGCTGCGGTTTCGGCAGGACCTGCGTCAACTCTGTCAGGGTGTTTGGAGATGGAGCGTA
CM59417	LG02	91.68	C/T	TGCAGGTTGCGTGTGAAGCTGAGACCAGGTCTTCGCTACATCTACGTGGCTGAGAGCATAAAAT	TGCAGGTTGCGTGTGAAGCTGAGACCAGGTCTTCGCTACATCTATGTGGCTGAGAGCATAAAAT
CM8710	LG02	91.727	C/T	TGCAGAGAAATACAGAATGGAAGGTATGGCAAATTCAAAGAGCAGGGGAGGGGGGCACTATTGT	TGCAGAGAAATACAGAATGGAAGGTATGGCAAATTCAAAGAGTAGGGGAGGGGGGCACTATTGT
CM62708	LG02	91.784	C/T	TGCAGTACTGAGAATGATCGACCACCCAAATAATGCCTGCTCTGTGGTGGTCCTGTGGGGGTCC	TGCAGTATTGAGAATGATCGACCACCCAAATAATGCCTGCTCTGTGGTGGTCCTGTGGGGGTCC
CM13462	LG02	91.94	A/C	TGCAGAGTTTAGTGAGTAGCCTGCTGTAACACAATTAGCTCAACTCATGAAGGGTTTGGTAATT	TGCAGAGTTTAGTGAGTAGCCTGCTGTAACACACTTAGCTCAACTCATGAAGGGTTTGGTAATT
CM47338	LG02	91.992	A/C	TGCAGGCCCACAGACTGTGAGGGCATTTTATAGGAGGACATGAATGGGGAAGAGAAGAGATGGA	TGCAGGCCCACAGACTGTGAGGGCATTTTATAGGAGGACATGACTGGGGAAGAGAAGAGATGGA
CM73438	LG02	92.081	A/G	TGCAGTGGGAGTGTGTGTCAGTATCTGCGTGTGTGTTTAGTATGTATGTGCATGTTATCTACAG	TGCAGTGGGAGTGTGTGTCAGTGTCTGCGTGTGTGTTTAGTATGTATGTGCATGTTATCTACAG
CM38511	LG02	92.149	C/T	TGCAGCTGGGCCTGGACCTGCACCTTTCGCAGAAGTCCTCCTCATCCTGCCTCAGCTGTCCCCA	TGCAGCTGGGCCTGGACCTGCACCTTTTGCAGAAGTCCTCCTCATCCTGCCTCAGCTGTCCCCA
CM24509	LG02	92.295	C/T	TGCAGCATCTCTCGTGAGAATGGGTGAGCACTGGGAGATATTAGATGCAGGAAAGCAGAGTGAG	TGCAGCATCTCTTGTGAGAATGGGTGAGCACTGGGAGATATTAGATGCAGGAAAGCAGAGTGAG
CM5759	LG02	92.338	C/G	TGCAGACATGAACTGAACAGTGTTTTAATATAACACACTGTGGTCCAGTTTCCCAGATCCAGAT	TGCAGACATGAACTGAACAGTGTTTTAATATAACACACTGTGGTCCAGTTTCGCAGATCCAGAT
CM35608	LG02	92.395	A/T	TGCAGCTCCCTTGGAGCAACTAGGGGGTTAAATGCCTCATTCAAGGGCACACGGTGTGACAGAG	TGCAGCTCCCTTGGAGCAACTAGGGGGTTAAATGCCTCATTCAAGGGCTCACGGTGTGACAGAG
CM67685	LG02	92.533	G/T	TGCAGTCTCTATGCTGGTGGCGAAGGCAGCGCCATGTAGTGTAGTTTGTGCACTTTTGGTACCA	TGCAGTCTCTATGCTGGTGGCGAAGGCAGCGCCATGTAGTGTAGTTTGTGCACTTTTGTTACCA
CM5619	LG02	92.585	G/T	TGCAGACAGTCTTCAGAAGAGTTACTGGAGTGGAAAATGTGCTAAAATGATGAAACGTTGCGCT	TGCAGACAGTCTTCAGAAGAGTTACTGGAGTGGAAAATGTGCTAAAATGATGAAACGTTTCGCT
CM9134	LG02	92.701	A/C	TGCAGAGACTAGTTCTAACCACAATTTGCCAAACCTCCTCCAACCTCTTCCCAAGTCCCTGATT	TGCAGAGCCTAGTTCTAACCACAATTTGCCAAACCTCCTCCAACCTCTTCCCAAGTCCCTGATT
CM72737	LG02	92.778	C/T	TGCAGTGGACACCAGAAGGTCTGACACTGGAAACCTGCTCACAGCACACAAATCATCTTTTATT	TGCAGTGGACACCAGAAGGTCTGACATTGGAAACCTGCTCACAGCACACAAATCATCTTTTATT
CM1182	LG02	92.784	A/G	TGCAGAAAGTGGAAGGCGTTGGTTGTGTTTGTCTGAAACCAGCTTTCTGATTAGTTGCTGTTGT	TGCAGAAAGTGGAAGGCGTTGGTTGTGTTTGTCTGAAACCAGCTTTCTGATTGGTTGCTGTTGT
CM42672	LG02	92.843	G/T	TGCAGGACCGCCCTCCCCCAGCTCCCTGGGCTGAGGAGCTGCGTGCCCGTACCACCCTACGTCA	TGCAGGACCGCCCTCCCCCAGCTCCCTGGGCTGAGGAGCTTCGTGCCCGTACCACCCTACGTCA
CM60291	LG02	93.025	A/G	TGCAGGTTTTCGCTCTAAACAAACTGGAGCACACCTGATGCCACTTGTTTAATTAGCTGCTCTC	TGCAGGTTTTCGCTCTAAACAAGCTGGAGCACACCTGATGCCACTTGTTTAATTAGCTGCTCTC
CM77019	LG02	93.035	A/G	TGCAGTTATAGGCTGGACCCCCAGAGTCCCGTGCGCTTCCTGAGCCTGCATTGTGCCAACGGAG	TGCAGTTATAGGCTGGACCCCCAGAGTCCCGTGCGCTTCCTGAGCCTGCGTTGTGCCAACGGAG
CM9754	LG02	93.108	A/C	TGCAGAGATCCATCTGCTTCCCGACAGCCTTAAACAGCGAAACGTTTCATCATTTTAGCACATT	TGCAGAGATCCATCTGCTTCCCGACAGCCTTAAACAGCGCAACGTTTCATCATTTTAGCACATT
CM51559	LG02	93.123	C/T	TGCAGGGACGTGTTTGGGCTGCTTACAGGCAGCAGCAGTGAGAGAGCGGGACCTATCTGGGTGT	TGCAGGGATGTGTTTGGGCTGCTTACAGGCAGCAGCAGTGAGAGAGCGGGACCTATCTGGGTGT
CM13181	LG02	93.152	C/T	TGCAGAGTTAATTAACTGCATCTAGCACTAATGCATCTGATCCAGCCAATCAAGGACCTCTGAA	TGCAGAGTTAATTAACTGCATCTAGCACTAATGCATCTGATCCAGCCAATCAAGGACTTCTGAA
CM45969	LG02	93.297	C/G	TGCAGGCAACATCAACCAACTGCACACTTGTCTACCACACTACACCAGCCTACTGAACACTATG	TGCAGGCAACATCAACCAAGTGCACACTTGTCTACCACACTACACCAGCCTACTGAACACTATG
CM58900	LG02	93.354	A/G	TGCAGGTGTTTGAGCTGTGGGCTCTTTATATTTAGACAGTTGGAGCATTATAGAAACCTACAGT	TGCAGGTGTTTGAGCTGTGGGCTCTTTATGTTTAGACAGTTGGAGCATTATAGAAACCTACAGT
CM33057	LG02	93.539	A/C	TGCAGCGGTGGTAGGGACATTCAAAGTTGTGGGTGGAGCAAGTGACATTAATCCGTGAATGTAT	TGCAGCGGTGGTCGGGACATTCAAAGTTGTGGGTGGAGCAAGTGACATTAATCCGTGAATGTAT
CM6410	LG02	93.571	A/G	TGCAGACCCTGTATGTGTCACTGTGCAGTCTGGTGCAGGACATGGGCAAGTCAGTGCTGGTGGG	TGCAGACCCTGTATGTGTCGCTGTGCAGTCTGGTGCAGGACATGGGCAAGTCAGTGCTGGTGGG
CM67097	LG02	93.783	A/G	TGCAGTCGGAGTTTATAGACTCTGTATGGTTCTCTCTGAGCAGATGTGTGGAATTGAGCTGTAG	TGCAGTCGGAGTTTGTAGACTCTGTATGGTTCTCTCTGAGCAGATGTGTGGAATTGAGCTGTAG
CM46865	LG02	93.85	C/T	TGCAGGCATTTACAACGTAATCCCTACCACTTTCCTGCCCAAACAGGAAGGGCCCTTCTTCCTG	TGCAGGCATTTACAACGTAATCCCTACCACTTTCCTGCCCAAACAGGAAGGGCCCTTCTTTCTG
CM80598	LG02	93.935	C/T	TGCAGTTTGGCTCCTTCTCCTTCCTCTCCGTGAAGCGCCTCTACCAAACGTGGGCCCTCCTGCA	TGCAGTTTGGCTCCTTCTCCTTCCTCTCCGTGAAGTGCCTCTACCAAACGTGGGCCCTCCTGCA
CM40353	LG02	94.112	A/G	TGCAGCTTTATCCAATGAAAGGAGTTTGTCTGAAGGTCTCTGATTGGTCACTCCGCCCTCCGGA	TGCAGCTTTATCCAGTGAAAGGAGTTTGTCTGAAGGTCTCTGATTGGTCACTCCGCCCTCCGGA
CM39077	LG02	94.306	C/T	TGCAGCTGTGGACCTGCCTGGACTGGTGGCGTTTGGCTGCACGAGCAGGGCTACACCGCAGCAC	TGCAGCTGTGGACCTGCCTGGACTGGTGGCGTTTGGCTGCATGAGCAGGGCTACACCGCAGCAC
CM14736	LG02	94.312	A/G	TGCAGATCCCAGAACAAATGACTGGTATCTGCTGATGCACTGCTTATGCAAGTTTCAGGATTTG	TGCAGATCCCAGAACAAATGACTGGTATCTGCTGATGCGCTGCTTATGCAAGTTTCAGGATTTG
CM35735	LG02	94.588	A/G	TGCAGCTCCTCCTCAATCTTCTCATACTCTTCCATGAATGCCGGACTGCATGTAGCATGAAAAC	TGCAGCTCCTCCTCGATCTTCTCATACTCTTCCATGAATGCCGGACTGCATGTAGCATGAAAAC
CM8569	LG02	94.599	A/C	TGCAGACTTTGTTAGCCGCCTTTTACCCTGTTATTCAGTGGTCAGGACCCCCACGGACCCTCAC	TGCAGACTTTGTTAGCCGCCTTTTACCCTGTTCTTCAGTGGTCAGGACCCCCACGGACCCTCAC
CM73938	LG02	94.604	A/C	TGCAGTGGTGGTAATAGTGCAGACCGCTGCTGTCTCAGCACATTTACATTTAGAACTTCTGGAG	TGCAGTGGTGGTAATAGTGCAGACCGCTGCTGTCTCAGCACCTTTACATTTAGAACTTCTGGAG
CM1473	LG02	94.707	A/G	TGCAGAAATGAAAAGAGCGATTGATGGCTGTGGGTGAAATGATGATAGATGAGGCTGCTGGGAC	TGCAGAAATGAAAAGGGCGATTGATGGCTGTGGGTGAAATGATGATAGATGAGGCTGCTGGGAC
CM7262	LG02	94.872	C/T	TGCAGACGGTAGTATCAGACTGCTCTTTTGTCGCCTCTTTGGCCATTAGTGCTGCATATGAGAG	TGCAGACGGTAGTATCAGACTGCTCTTTTGTTGCCTCTTTGGCCATTAGTGCTGCATATGAGAG
CM71585	LG02	94.878	G/T	TGCAGTGCGTGACCTGGCTGCTGTGAGTTTAGGGTGAACAGACATGTTACCCTGGACCGTTTGG	TGCAGTGCGTGACCTGGCTGCTGTGAGTTTATGGTGAACAGACATGTTACCCTGGACCGTTTGG
CM9781	LG02	94.977	A/T	TGCAGAGATCTGTTCACTGTTTCGCTCTATTACGGCTGACCTTTTGCTTTCGGATGGTGTTGGG	TGCAGTGATCTGTTCACTGTTTCGCTCTATTACGGCTGACCTTTTGCTTTCGGATGGTGTTGGG
CM32801	LG02	95.118	C/T	TGCAGCGGGCCAGTTCACTGCAATGCCCTCTGGGCCCTGTTCCTACCATCTCACAGTCAAGGGC	TGCAGCGGGCCAGTTCACTGCAATGCCCTTTGGGCCCTGTTCCTACCATCTCACAGTCAAGGGC
CM9226	LG02	95.235	C/T	TGCAGAGAGAACATTCCGTCTGTATCAGTAAATAACAGATGCTGTTTTTCCCCCCACCGCCAAA	TGCAGAGAGAACATTCCGTCTGTATCAGTAAATAACAGATGCTGTTTTTCCCCCCACTGCCAAA
CM17621	LG02	95.339	C/T	TGCAGCAAAAGCGGGCATGGCTGTCATTTATCGGTTGTTATGAATGCCGAGACAGTTTATCTGT	TGCAGCAAAAGTGGGCATGGCTGTCATTTATCGGTTGTTATGAATGCCGAGACAGTTTATCTGT
CM13655	LG02	95.498	G/T	TGCAGAGTTTGGGGCATCTGATCCAGCCAATCAGGAGCTTCTGAAGAAGTTAACTAGCTGGAGC	TGCAGAGTTTGGTGCATCTGATCCAGCCAATCAGGAGCTTCTGAAGAAGTTAACTAGCTGGAGC
CM54294	LG02	95.615	C/T	TGCAGGGGTGGTCTCCATCAAACGATACGCCTCCTTCAGCATGGCACTTACGTCCAGGGTGTTG	TGCAGGGGTGGTCTCCATCAAACGATACGCCTCCTTCAGCATGGCACTTATGTCCAGGGTGTTG
CM71235	LG02	95.839	A/G	TGCAGTGCCAGCACACCAGTTACTCAGCCACCACTTGCTTGGGGGCCCTGTAGCATGTTATCTC	TGCAGTGCCAGCACACCAGTTGCTCAGCCACCACTTGCTTGGGGGCCCTGTAGCATGTTATCTC
CM46241	LG02	95.93	A/G	TGCAGGCACTGTCCAGCATAGTCTGCTGGAGGTGTCTTCTAATGCTAGTGTAACTGATACTATT	TGCAGGCACTGTCCAGCATAGTCTGCTGGAGGTGTCTTCTAGTGCTAGTGTAACTGATACTATT
CM61164	LG02	95.939	C/G	TGCAGTAACACTGATGTGGTGGTGGCCAACAGCGTCCTCTGGGCAGCGTCCTGTGACCACTGAT	TGCAGTAACACTGATGTGGTGGTGGCCAACAGCGTCCTGTGGGCAGCGTCCTGTGACCACTGAT
CM10445	LG02	96.187	A/G	TGCAGAGCCATTTGATGACGCTCTTGGGGTCTCAGCAACAGTGGTGCCCCCTCTGGCAGAGCAG	TGCAGAGCCATTTGATGACGCTCTTGGGGTCTCAGCAACAGTGGTGCCCCCTCTGGCGGAGCAG
CM55097	LG02	96.467	C/T	TGCAGGGTGTTCGTATTTCTCTGCCTACGAAGGCAGTGATAAGGACTCCTATCACGGCTTACTG	TGCAGGGTGTTCGTATTTCTCTGCCTATGAAGGCAGTGATAAGGACTCCTATCACGGCTTACTG
CM36507	LG02	96.496	A/G	TGCAGCTCTGCCGGTGAGTAATCACACCACAGCTCCTCACTTTGAGAAAGTCTGTGATTCCTCA	TGCAGCTCTGCCGGTGAGTAATCACGCCACAGCTCCTCACTTTGAGAAAGTCTGTGATTCCTCA
CM46392	LG02	96.789	G/T	TGCAGGCAGCCAAAAGATGACATCACTACATAAACTTCATGTTATGCAAGGATGAAAGGATGAT	TGCAGGCAGCCAAAAGATGACATCACTACATAAACTTCATGTTATGCAAGGATTAAAGGATGAT
CM60447	LG02	96.912	A/G	TGCAGTAAAAACAACATTCAGCATCTCAGCTGTGTTTACAGTTAAATCAGTGCTTCCCTCCACT	TGCAGTAAAAACAACATTCAGCGTCTCAGCTGTGTTTACAGTTAAATCAGTGCTTCCCTCCACT
CM40872	LG02	97.078	C/T	TGCAGGAAACAGCGCTCCTTAAAGGCCTGCACACAAACCCATTTAAAATGTGCCAGAGGAAATC	TGCAGGAAACAGTGCTCCTTAAAGGCCTGCACACAAACCCATTTAAAATGTGCCAGAGGAAATC
CM72556	LG02	97.174	C/T	TGCAGTGCTTTTATTCTCCCCTCAAAACAGATGATTCTTTTTTACAAGCGCCGTGCTGTCCTCT	TGCAGTGCTTTTATTCTCCCCTCAAAACAGATGATTCTTTTTTACAAGCGCTGTGCTGTCCTCT
CM44325	LG02	97.485	A/G	TGCAGGAGGAACCTGAGGGTTTCTCGGTCTGGCCGCTTTAAGGAGAAGAGGAGAGTTAGGGGAA	TGCAGGAGGAACCTGAGGGTTTCTCGGTCTGGCCGCTTTAAGGAGAAGAGGAGAGTTAGGGGGA
CM20549	LG02	97.601	A/C	TGCAGCACTGCTGTGGCTGATCCACTTATACCAGCACAACACACACCAACACACCACCACCACG	TGCAGCACTGCTGTGGCTGATCCACTTATACCCGCACAACACACACCAACACACCACCACCACG
CM55650	LG02	97.901	C/T	TGCAGGTACGCTGACGGGGGATTTTTCACCTGAAAGCGCTCCTGAGGAAAGAACACACACAGCA	TGCAGGTACGCTGATGGGGGATTTTTCACCTGAAAGCGCTCCTGAGGAAAGAACACACACAGCA
CM72435	LG02	98.095	C/T	TGCAGTGCTTATAAATGCAAACAAGTCCATTCGTCTCCAGATGTTCATCTTAAATCTCTCTCTT	TGCAGTGCTTATAAATGCAAACAAGTCCATTCGTCTCCAGATGTTTATCTTAAATCTCTCTCTT
CM5199	LG02	98.199	C/T	TGCAGACACTGGACGTGGCAGTCTCTGTGGGGGGTCATCTCCTTACTCGCCAGTCGAGCCGAGT	TGCAGACACTGGATGTGGCAGTCTCTGTGGGGGGTCATCTCCTTACTCGCCAGTCGAGCCGAGT
CM24418	LG02	98.471	A/G	TGCAGCATCCGCACCTCGTAGGTCTGTTGGACACCTTCGAAACCCCCAGCAGCTATGTCCTCGT	TGCAGCATCCGCACCTCGTGGGTCTGTTGGACACCTTCGAAACCCCCAGCAGCTATGTCCTCGT
CM70346	LG02	98.48	A/T	TGCAGTGATGAGTGAAGAGAATGAGACAGAAAGCATTCAACATGTTCCACAACCTAAAAGAGA	TGCAGTGATGAGTGAAGAGAATGAGACAGAAAGCATTCAACATGTTCCTCAACCTAAAAGAGA
CM29140	LG02	98.891	C/T	TGCAGCCTCAGCTGTTAAGCCTTCATATTCTTGTCTGCCTTCATCTCTTCCTGTTATTCATCCG	TGCAGCCTCAGCTGTTAAGCCTTCATATTCTTGTCTGCCTTCATCTCTTCCTGTTATTCATCTG
CM10170	LG02	99.078	A/G	TGCAGAGCAGCACAGAGAGAGCAGGCCAGCAGCACATAATAAAGGTACATTAGCTTAACCCAGT	TGCAGGGCAGCACAGAGAGAGCAGGCCAGCAGCACATAATAAAGGTACATTAGCTTAACCCAGT
CM52587	LG02	99.088	A/G	TGCAGGGCCGAGATGAGGGGGGAGGGGAGGATGATGACGAAGAAGGGGAAGAGGAGGAACAGGA	TGCAGGGCCGAGATGAGGGGGGAGGGGAGGATGATGACGAAGAAGGGGAAGAGGAGGAGCAGGA
CM27884	LG02	99.273	C/T	TGCAGCCCTGCGAGGCCCTGTGAGGCCCTCCAACATGCTGCGAAACCCTGC	TGCAGCCCTGTGAGGCCCTGTGAGGCCCTCCAACATGCTGCGAAACCCTGC
CM45812	LG02	99.384	C/T	TGCAGGATTGGGCTTTACCCAGCTTTTTGAATACGAAGAGTGCAACATTTTTTTTTTCAGTGCT	TGCAGGATTGGGCTTTACCCAGCTTTTTGAATACGAAGAGTGCAACATTTTTTTTTTTAGTGCT
CM55309	LG02	99.432	A/G	TGCAGGGTTTCGCAGCATGTTGGAGGGCCTCACAGGGCCTCACAGGGCTGC	TGCAGGGTTTCGCAGCATGTTGGAGGGCCTCACAGGGCCTCGCAGGGCTGC
CM64595	LG02	99.676	A/G	TGCAGTCAAATAGTTTGAGCTGATCTTATTTGGGAGCAGCACTACAGTGCACCAGTTGAGAATG	TGCAGTCAGATAGTTTGAGCTGATCTTATTTGGGAGCAGCACTACAGTGCACCAGTTGAGAATG
CM59944	LG02	100.135	C/T	TGCAGGTTTTCACTCAAAACAGACCGGAGCTCACCTGATTCTGCTTGTTTAATCGGTTGGTTTC	TGCAGGTTTTCACTCAAAACAGACCGGAGCTCACCTGATTCTGCTTGTTTAATTGGTTGGTTTC
CM53879	LG02	100.24	C/T	TGCAGGGGCTGCTGGGACGGGACCAACGGCATCAGGGTCTGCACCGGACTGGGCTGCA	TGCAGGGGCTGCTGGGATGGGACCAACGGCATCAGGGTCTGCACCGGACTGGGCTGCA
CM26553	LG02	100.53	C/T	TGCAGCCAGTGGGCTGCCAGCTTTGCTGTCAGTGGGTGAACAGTGGCCTGCTGTCCCCTTGATA	TGCAGCCAGTGGGCTGCCAGCTTTGCTGTCAGTGGGTGAACAGTGGCCTGCTGTCCTCTTGATA
CM54317	LG02	100.533	C/G	TGCAGGGGTTCATGAGAATTACAGGGATTTTCACAGATCTGCAAGCTGTTTAGATCTTTACGTG	TGCAGGGGTTCATGAGAATTACAGGGATTTTCAGAGATCTGCAAGCTGTTTAGATCTTTACGTG
CM67836	LG02	100.639	A/G	TGCAGTCTGAATCAGGCGGTGAAGCCGCTGGCGCTGAAGGTCCCCATCCGCAGTGTATCAGTCA	TGCAGTCTGAATCAGGCGGTGAAGCCGCTGGCGCTGAAGGTCCCCATCCGCAGTGTGTCAGTCA
CM71900	LG02	100.806	C/T	TGCAGTGCTGAGAATAATCCCCCACCCAAATAATGTCTGCTCTATGGTGATCCCGTGCGGGTCC	TGCAGTGCTGAGAATAATCCCCCACCCAAATAATGTCTGCTCTATGGTGATCCCGTGTGGGTCC
CM42124	LG02	100.856	A/G	TGCAGGACACACACACATCATCGTGCCAGCTGGTGCCCCGAAAGACCTTGAACAATGAGCCACT	TGCAGGACACACACACATCATCGTGCCAGCTGGTGCCCCGAAAGACCTTGAACAGTGAGCCACT
CM68414	LG02	101.211	A/G	TGCAGTCTTGCAGCCATAAACGAGGAGACAAGCAAAGATGAATTATCTGGGGATTGGAGAAGAA	TGCAGTCTTGCAGCCATAAACGAGGAGACGAGCAAAGATGAATTATCTGGGGATTGGAGAAGAA
CM55156	LG02	101.369	G/T	TGCAGGGTTCAGGTGCAACACACCTGCCTGTATCATTCAGATGCTCCTGAAGGTCTTCATTACC	TGCAGGGTTCAGGTGCAACACACCTGCCTGTATCATTCAGATTCTCCTGAAGGTCTTCATTACC
CM69800	LG02	101.497	A/G	TGCAGTGAGAGCGTCCACTTTCTGGAGAGGGGACAGCGAGGCAGACGGAGCCACATGGCGATCC	TGCAGTGAGAGCGTCCACTTTCTGGAGAGGGGACAGCGAGGCGGACGGAGCCACATGGCGATCC
CM13467	LG02	101.508	C/T	TGCAGAGTTTAGTTAAGTTATGCTTCAGCTCATCATCCGCTTTAGAAATCCTTGACTGGCTGAA	TGCAGAGTTTAGTTAAGTTATGCTTCAGCTCATTATCCGCTTTAGAAATCCTTGACTGGCTGAA
CM29459	LG02	101.766	G/T	TGCAGCCTCTGACACGCTGACCTCTGAGAAATTTACATTAGCCAGACAGAGAAACTAGTCGTGG	TGCAGCCTCTGACACGCTGACCTCTGAGAAATTTACATTAGCCAGACATAGAAACTAGTCGTGG
CM2906	LG02	101.78	C/T	TGCAGAAGAGCGCAGTGTGGTGGTGTTGTGCTATGGACGATCTGACGGGACGGAGTGTCCAGTC	TGCAGAAGAGCGCAGTGTGGTGGTGTTGTGCTATGGACGATCTGATGGGACGGAGTGTCCAGTC
CM13651	LG02	101.963	A/C	TGCAGAGTTTGGCTCCAGCCCTAATTTAACACATCCGATCCAGGTAATGAAGACCTTCAGGAGA	TGCAGAGTTTGGCTCCAGCCCTAATTTAACACATCCGATCCAGGTAATGAAGACCTTCAGGAGC
CM8877	LG02	102.087	C/T	TGCAGAGAAGGGCTTGAACATGTATCCAATAAGCTGCTCTGCTCCTTACTCACTCTGATACATC	TGCAGAGAAGGGTTTGAACATGTATCCAATAAGCTGCTCTGCTCCTTACTCACTCTGATACATC
CM64983	LG02	102.223	C/T	TGCAGTCACTGGCCTGTAATTCATGAGTGCCGTCTAATGGAGCTGAAGGACTGCGAGTTAACAG	TGCAGTCACTGGCCTGTAATTCATGAGTGCTGTCTAATGGAGCTGAAGGACTGCGAGTTAACAG
CM42891	LG02	102.227	C/T	TGCAGGACGAGGACATAGCTGCTGGGGGTTTCGAAGGTGTCCAACAGACCCACGAGGTGCGGAT	TGCAGGACGAGGACATAGCTGCTGGGGGTTTCGAAGGTGTCCAACAGACCTACGAGGTGCGGAT
CM28	LG02	102.395	A/G	TGCAGAAAAAAGGAAATTGGAACAATATGTAGCCACAGAACGACCATGGATTCAGCTGTAGTAG	TGCAGAAAAAAGGAAATTGGAACAATGTGTAGCCACAGAACGACCATGGATTCAGCTGTAGTAG
CM68059	LG02	102.795	C/G	TGCAGTCTGGAGAACCCCTGTCACTGCACCCTTCTTTACTGCAACAGCTTCTTTGCTGTACTTC	TGCAGTCTGGAGAACCCCTGTCACTGCACCCTTCTTTACTGCAACAGCTTCTTTGCTGTAGTTC
CM59638	LG02	102.97	A/C	TGCAGGTTTCACATTCACCCCAGACATAACTCACTCCTTTCAGCTAATCAAGGACTATTGAAGG	TGCAGGTTTCACCTTCACCCCAGACATAACTCACTCCTTTCAGCTAATCAAGGACTATTGAAGG
CM30111	LG02	103.184	A/G	TGCAGCCTTGTGTCTCTGAATGCTTTCCCAACCTGGGTCAGTACAATGCAGGACTAGCAATGAA	TGCAGCCTTGTGTCTCTGAATGCTTTCCCAACCTGGGTCAGTACAATGCAGGACTGGCAATGAA
CM62003	LG02	103.58	C/T	TGCAGTACAAAACCGAAGAAGCACATTTCAGACACCAAGCACGTCTTCTCTGATCTACATTAGT	TGCAGTACAAAACTGAAGAAGCACATTTCAGACACCAAGCACGTCTTCTCTGATCTACATTAGT
CM27125	LG02	103.856	A/G	TGCAGCCCAGTCCGGTGCAGACCCTGATGCCGTTGGTCCCATCCCAGCAGCCCCTGCA	TGCAGCCCAGTCCGGTGCAGACCCTGATGCCGTTGGTCCCGTCCCAGCAGCCCCTGCA
CM40994	LG02	104.089	C/G	TGCAGGAAAGTAGAACTCCAGGAGGAGACTTGGTCACCACTGTTCTATAGCACCGCTCCAAAGA	TGCAGGAAAGTAGAACTCCAGGAGGAGACTTGGTGACCACTGTTCTATAGCACCGCTCCAAAGA
CM81018	LG02	104.112	C/T	TGCAGTTTTGCCACAGACAGTTGGTATTGATTCCTCTTTTAGTAAAAGTTTCATTGCCAGTCCT	TGCAGTTTTGCCACAGACAGTTGGTATTGATTCCTCTTTTAGTAAAAGTTTCATTGCTAGTCCT
CM53429	LG02	104.442	C/T	TGCAGGGCTGTTCACCTACTACTTGTCTTGCTTTAAGTTTAGCTGGAGTGCATGGAACCGAAAA	TGCAGGGCTGTTCACCTACTACTTGTCTTGCTTTAAGTTTAGCTGGAGTGCATGGAACTGAAAA
CM60015	LG02	104.625	A/C	TGCAGGTTTTCACTCCAACAAAGCAGAAGCACACATGATCAGTTGTTTGAACACTGAAAAACTG	TGCAGGTTTTCACTCCAACAAAGCAGAAGCACACATGATCAGTTGTTTGAACACTGAACAACTG
CM69525	LG02	105.084	C/G	TGCAGTGACGAACAGCAGATCCAACGGTTCCACCATCGTGGAGAACGCAGCTGGCTCAGAGTCA	TGCAGTGACGAACAGCAGATCGAACGGTTCCACCATCGTGGAGAACGCAGCTGGCTCAGAGTCA
CM67023	LG02	105.411	A/G	TGCAGTCGCTCAAAAGGTGGTGGCGCTGAGGAAGAAGCAGCAGTTGGCCATCGGGCCTTGCAAA	TGCAGTCGCTCAGAAGGTGGTGGCGCTGAGGAAGAAGCAGCAGTTGGCCATCGGGCCTTGCAAA
CM3035	LG02	105.636	C/T	TGCAGAAGCAAACTCAGACAGCAGGGCCGTGTTGGACTGGCCAACGATCTTGGAGTCACTGACA	TGCAGAAGCAAACTCAGACAGCAGGGCCGTGTTGGACTGGCCAATGATCTTGGAGTCACTGACA
CM65886	LG02	106.017	C/T	TGCAGTCCACCTGTTGCTCTACATGTCTTGGTTACCCCCTTTTCACCCTGTTCTTAAATGGTCA	TGCAGTCCATCTGTTGCTCTACATGTCTTGGTTACCCCCTTTTCACCCTGTTCTTAAATGGTCA
CM63742	LG02	106.146	G/T	TGCAGTAGTTTTGACAGTGAAATGTTTTCTCGTGCTTGTTTGATACAGGATTTCAGCTGCTCAA	TGCAGTAGTTTTGACAGTGAAATGTTTTCTCGTTCTTGTTTGATACAGGATTTCAGCTGCTCAA
CM65966	LG02	106.657	C/T	TGCAGTCCAGACCTGTCACCCACTGAAAACATTTGGCACATGATGAAACGAAAAATACAACAAA	TGCAGTCCAGACCTGTCACCCACTGAAAACATTTGGCACATGATGAAATGAAAAATACAACAAA
CM2629	LG02	107.139	C/T	TGCAGAACTGTTCAGCAGACGGGAAAAAAATCAGACAGGAAGATCTCCAAGTTCCACTCTGCCA	TGCAGAACTGTTCAGCAGATGGGAAAAAAATCAGACAGGAAGATCTCCAAGTTCCACTCTGCCA
CM4273	LG02	107.26	A/T	TGCAGAATGACGCTCAGCGTAAGAAAGCAGAGTGCGTCCTCACACACTTCTTTGGTCAGTGTAT	TGCAGAATGACGCTCAGCGTAAGAAAGCAGAGTGCGTCCTCACTCACTTCTTTGGTCAGTGTAT
CM329	LG02	108.933	A/G	TGCAGAAAATATGTGTTTTGGTAATGACATTTCTTAATGTTACACACACATTTTCAGACTTTGG	TGCAGAAAATGTGTGTTTTGGTAATGACATTTCTTAATGTTACACACACATTTTCAGACTTTGG
CM4365	LG02	109.502	A/G	TGCAGAATGCTAATGACTCAACAGTCATTGCACAACTCGTGGGCTCCTTGGATAAAGACAGTGA	TGCAGAATGCTAATGACTCAACAGTCATTGCGCAACTCGTGGGCTCCTTGGATAAAGACAGTGA
CM17554	LG02	109.679	A/G	TGCAGCAAAAAGGAGGCAGAGGCCAAGGTTGCAGAGCTGAAAGAATATGGAGTGGGTATTTCAA	TGCAGCGAAAAGGAGGCAGAGGCCAAGGTTGCAGAGCTGAAAGAATATGGAGTGGGTATTTCAA
CM18175	LG02	110.258	A/C	TGCAGCAACCCAACAAGAAGCTTAGCCATGAACCTCATTCTTGAGTGGCCTCCATATTTAAGCT	TGCAGCAACCCCACAAGAAGCTTAGCCATGAACCTCATTCTTGAGTGGCCTCCATATTTAAGCT
CM11227	LG02	110.624	G/T	TGCAGAGCTTAATGCTTCTAGAAGCTCCCTCAGAGAAAGATACTTAAAATGGGTACGAATACAC	TGCAGAGCTTAATGCTTCTAGAAGCTCCCTCAGAGAAAGATACTTAAAATGGTTACGAATACAC
CM73302	LG02	110.655	C/T	TGCAGTGGCTCACTGTTCAAGGTCTTTCGGGGCACCAGCTGGCACGATGATGTGTGTGTGTCCT	TGCAGTGGCTCATTGTTCAAGGTCTTTCGGGGCACCAGCTGGCACGATGATGTGTGTGTGTCCT
CM7240	LG02	111.192	C/T	TGCAGACGGGCTGCGTCACCGCTGCTTCACAAACCGGCCCTAGATGGGTTTGACTCGCTGAACC	TGCAGACGGGCTGCGTCACCGCTGCTTCACAAACCGGCCCTAGATGGGTTTGACTCGCTGAACT
CM9633	LG02	111.506	A/C	TGCAGAGATAAGATCAGACTCAGATGAAAGGAAAGTGACGCTGCAAAATCTATGAAGGCTATTT	TGCAGAGATAAGCTCAGACTCAGATGAAAGGAAAGTGACGCTGCAAAATCTATGAAGGCTATTT
CM15813	LG02	112.161	C/T	TGCAGATGCTTTGTTTATGCTAATCTTACATTTAACCTACATTCTACCAAATATCTATCAAATT	TGCAGATGCTTTGTTTATGCTAATCTTACATTTAACTTACATTCTACCAAATATCTATCAAATT
CM57081	LG02	112.657	C/T	TGCAGGTCTCTGTCCGCTTCAAACCAAACCCTGTTCAGTTCACTGCTAACGGAAAGCCAGTGGA	TGCAGGTCTCTGTCCGCTTCAAACCAAACCCTGTTCAGTTCACTGCTAATGGAAAGCCAGTGGA
CM51687	LG02	113.233	C/G	TGCAGGGAGATCTTCTAGTAGTCTTATAGTAGAACTTAGAAGCATTAAAGTTCTCAGATCAGGG	TGCAGGGAGATCTTGTAGTAGTCTTATAGTAGAACTTAGAAGCATTAAAGTTCTCAGATCAGGG
CM69002	LG02	113.346	A/G	TGCAGTGAATTCATGTTGCTCCTGTCCACAGGTTGGTGTCCCAATCCTGACCACCAGGAGGCTC	TGCAGTGAATTCATGTTGCTCCTGTCCACAGGTTGGTGTCCCAGTCCTGACCACCAGGAGGCTC
CM58817	LG02	113.848	G/T	TGCAGGTGTTCACTCCAAACAAGCTGGAGCTCACCTGATGCTGATTCTGCTGAGTCTTCAAACA	TGCAGGTTTTCACTCCAAACAAGCTGGAGCTCACCTGATGCTGATTCTGCTGAGTCTTCAAACA
CM62512	LG02	114.061	A/G	TGCAGTACGATAGAACTGTAAAAGTCCTACTGATGCAGGTGAGGTTGATGAAATGTAGTTGATG	TGCAGTACGATAGGACTGTAAAAGTCCTACTGATGCAGGTGAGGTTGATGAAATGTAGTTGATG
CM8367	LG02	114.35	C/T	TGCAGACTTCAGCTCACTGACTCATTAAACACACCTGATTCAGCTCATCAGCTAATCAGCAAGA	TGCAGACTTCAGCTCATTGACTCATTAAACACACCTGATTCAGCTCATCAGCTAATCAGCAAGA
CM57192	LG02	114.607	A/G	TGCAGGTCTTATTTAGCACCAATCCAGTGGCGCCCTCTTCTCACACTGAGGCTGAATCTCAAAC	TGCAGGTCTTATTTAGCACCAATCCAGTGGCGCCCTCTTCTCACACTGGGGCTGAATCTCAAAC
CM77580	LG02	115.248	C/T	TGCAGTTCAGAATGCGGATTGAACAAGAATGGTGATAGTGGGCACCCCTGTCTTGCTCCTTTGC	TGCAGTTCAGAATGTGGATTGAACAAGAATGGTGATAGTGGGCACCCCTGTCTTGCTCCTTTGC
CM8330	LG02	115.367	C/T	TGCAGACTTCAGCACACTGCTGATTCAGCTCACACCTGATTCAGCTCCTCAGCTGCTTAGCGCT	TGCAGACTTCAGCACACTGCTGATTCAGCTCACACCTGATTCAGCTCCTCAGCTGCTTAGTGCT
CM9724	LG02	115.738	A/G	TGCAGAGATCAGCGTTTACCCTCATCTGACTCTCTGAATTCAGTTCATGAAGGTCTAAGCACTA	TGCAGAGATCAGCGTTTACCCTCATCTGACTCTCTGAATTCAGTTCATGAAGGTCTAAGCGCTA
CM37177	LG02	115.8	C/T	TGCAGCTGAGCGAGAAGAAGAGCCATGTGTTGGAGTTCCAGAGCTTGGAGGACTTGATCATGGA	TGCAGCTGAGTGAGAAGAAGAGCCATGTGTTGGAGTTCCAGAGCTTGGAGGACTTGATCATGGA
CM24599	LG02	116.355	C/T	TGCAGCATGAAGTTAGAGTTTACGTTACGTTTACGTCACGTCTTCTTCTGTGAGTTTATTGGCT	TGCAGCATGAAGTTAGAGTTTATGTTACGTTTACGTCACGTCTTCTTCTGTGAGTTTATTGGCT
CM55415	LG02	117.166	C/G	TGCAGGTAAAGACGAGCAAGCCAGTAGAGATGGGGAGAGCACACCTGTCAAAGAGAGCACATAA	TGCAGGTAAAGACGAGCAAGCCAGTAGAGATGGGGAGAGCACACCTGTCAAAGAGAGCAGATAA
CM70916	LG02	117.221	C/T	TGCAGTGCAGCGCTGCCCTCTGCTGGCTCAATGGGAAATTGCAGGTGCAGGGTTGACCCAGAAG	TGCAGTGCAGTGCTGCCCTCTGCTGGCTCAATGGGAAATTGCAGGTGCAGGGTTGACCCAGAAG
CM7344	LG02	117.352	C/T	TGCAGACGTCCTGTGGTAAACTGACATCACCCCACCTCGTCATTAAAAACTAATCCTGTCGGAA	TGCAGACGTCCTGTGGTAAACTGACATCACCCCACTTCGTCATTAAAAACTAATCCTGTCGGAA
CM22639	LG02	117.622	A/G	TGCAGCAGGACTGAGTGGCTAAGGGGTAAAATGTGTGATGTCACATATACAGGGTGTTTCGTAG	TGCAGCAGGACTGAGTGGCTAAGGGGTAAAATGTGTGATGTCACATATACAGGGTGTTTCGTGG
CM61633	LG02	117.856	C/T	TGCAGTAAGGAGACTCGCTGTAGAGCCGTATATCAGTGGGTAAGAAAGATCTCACACAGCCTCT	TGCAGTAAGGAGACTCGTTGTAGAGCCGTATATCAGTGGGTAAGAAAGATCTCACACAGCCTCT
CM51876	LG02	117.881	A/G	TGCAGGGATAGTTTTCCACACCTCCAAAGCCCTATTCCGACAGGATTAGTTTTTAATGACGAAG	TGCAGGGATAGTTTTCCACACCTCCAAAGCCCTATTCCGACAGGATTAGTTTTTAATGACGAGG
CM26916	LG02	118.333	A/G	TGCAGCCCAACGGTGCAAAACATAGCTAAAAAATAGTCATTTGGGGCTCAGCCACATCCATACT	TGCAGCCCAACGGTGCAAAACATAGCTAAGAAATAGTCATTTGGGGCTCAGCCACATCCATACT
CM49942	LG02	118.636	C/T	TGCAGGCTCAGTGTTAGGAGTATTTGTGGGTGGACGCCGTGGCTGAAGTTCAGCAGGAGAATCC	TGCAGGCTCAGTGTTAGGAGTATTTGTGGGTGGACGCTGTGGCTGAAGTTCAGCAGGAGAATCC
CM33108	LG02	118.661	C/T	TGCAGCGGTTTCTGTGAGTTAGCTCTGAGCTATGTCCTGGGGAGGCTGTGGCGCTGTTTCAGCA	TGCAGCGGTTTCTGTGAGTTAGCTCTGAGTTATGTCCTGGGGAGGCTGTGGCGCTGTTTCAGCA
CM9722	LG02	119.354	C/T	TGCAGAGATCAGCGTTTACCCTCATCTACCGCTCTGAATTCAGTTCATGAAGGTCTTGCTGATT	TGCAGAGATCAGTGTTTACCCTCATCTACCGCTCTGAATTCAGTTCATGAAGGTCTTGCTGATT
CM61593	LG02	119.921	A/G	TGCAGTAAGCAGAAATCCCTCAGCCGAGCGTCTGGGACGTCTCATCGCTGCTCACGCATTCGGT	TGCAGTAAGCAGAAATCCCTCGGCCGAGCGTCTGGGACGTCTCATCGCTGCTCACGCATTCGGT
CM75836	LG02	120.179	C/T	TGCAGTGTTCGGTCTCCAAGACCAGGACTGGTCACCCCTGACTCAAACAGTTCCCTAACCTCTC	TGCAGTGTTCGGTCTCCAAGACCAGGACTGGTCACCCCTGACTTAAACAGTTCCCTAACCTCTC
CM60567	LG02	120.48	G/T	TGCAGTAAAATACGTTCTCTCAGAATCTGCCTCGGGGTTTTCTGGCGTCGACTCTGACTCGACT	TGCAGTAAAATACTTTCTCTCAGAATCTGCCTCGGGGTTTTCTGGCGTCGACTCTGACTCGACT
CM14745	LG02	120.626	A/G	TGCAGATCCCCCAGGCTGACGAAAAGCCCTCACTCAGAACAGAAAGTGATGCTTACGCAATACT	TGCAGATCCCCCAGGCTGGCGAAAAGCCCTCACTCAGAACAGAAAGTGATGCTTACGCAATACT
CM47111	LG02	120.794	C/T	TGCAGGCCAGCAGGCTCAGGCTGAGCTCCCTCTGGAGCGGAGATTCTCCCAGAAGCAGAGCTTC	TGCAGGCCAGCAGGCTCAGGCTGAGCTCCCTCTGGAGTGGAGATTCTCCCAGAAGCAGAGCTTC
CM2619	LG02	121.21	A/G	TGCAGAACTGTGCTCGGTTTCCTCTACTATCCAGCCACCTCTGGTGGACACACACAGGATGATT	TGCAGAACTGTGCTCGGTTTCCTCTACTGTCCAGCCACCTCTGGTGGACACACACAGGATGATT
CM26346	LG02	121.306	C/T	TGCAGCCAGCTGAAACACACGGCCTCTAAACTCATCCCTGAACAGTGACCCGTCACATATGACC	TGCAGCCAGCTGAAACACACGGCCTCTAAACTCATCCCTGAACAGTGACCTGTCACATATGACC
CM442	LG02	121.587	T/C	TGCAGAAAATCCGATTTTGTCAGTAATTAGTTTAACATGGTTACATGCACTTGGGTAATCAGAT	TGCAGAAAATCCGATTTTGTCAGTAATTAGTTCAACATGGTTACATGCACTTGGGTAATCAGAT
CM44400	LG02	121.677	C/T	TGCAGGAGGAGCTGCTCTTTGGGCCCGTGAGTCGGGTTCAGTGGAGTGAAGCTCCAGCTGCCCG	TGCAGGAGGAGCTGCTCTTTGGGCCTGTGAGTCGGGTTCAGTGGAGTGAAGCTCCAGCTGCCCG
CM67179	LG02	122.039	C/T	TGCAGTCGGGTTCAATTTTTTGTGTGGGTTACAGTCGAGTTCAGACAGAATTTCGTCAGGCTAC	TGCAGTCGGGTTCAATTTTTTGTGTGGGTTACAGTCGAGTTCAGACAGAATTTTGTCAGGCTAC
CM7408	LG02	122.345	A/T	TGCAGACGTGTTGTGGACTAAAGTCCGCCAACAGGTTTTGGGCTCGGATGGAATCAGAAGAACA	TGCAGACGTGTTGTGGTCTAAAGTCCGCCAACAGGTTTTGGGCTCGGATGGAATCAGAAGAACA
CM25455	LG02	122.455	C/T	TGCAGCCAAATAGCGCATCATTTATCGAGTATGGATGTGGCTGAGCCCCAAATGACTATTTCTT	TGCAGCCAAATAGCGCATCATTTATCGAGTATGGATGTGGCTGAGCCCCAAATGACTATTTTTT
CM57141	LG02	122.864	A/G	TGCAGGTCTGCTCCAGCTTTAGGGCTTTAATGTTCTCCTAGGTTCTCCAGCAGCGCTTTCTCAG	TGCAGGTCTGCTCCAGCTTTAGGGCTTTAATGTTCTCCTGGGTTCTCCAGCAGCGCTTTCTCAG
CM59904	LG02	122.946	A/G	TGCAGGTTTTATGGAGGAATGTCAGAAGAGCACAGCAGTGAATTATTTCTGGTACAGAGAGACG	TGCAGGTTTTATGGAGGAATGTCAGAAGAGCACGGCAGTGAATTATTTCTGGTACAGAGAGACG
CM30182	LG02	123.158	A/G	TGCAGCCTTTTCTAAGCTCACACCAGAGAGTGACGTCATCTCGGCTCTACGTGGAAGTTCTGGA	TGCAGCCTTTTCTAAGCTCACACCGGAGAGTGACGTCATCTCGGCTCTACGTGGAAGTTCTGGA
CM65128	LG02	123.477	A/C	TGCAGTCAGAGCGAAAAGGTGAGTAAAAAAGTCTGAGGTCCGAAATCCCCCGGGGTGCTGAGTT	TGCAGTCAGAGCGAAAAGGTGAGTAACAAAGTCTGAGGTCCGAAATCCCCCGGGGTGCTGAGTT
CM32995	LG02	123.584	A/G	TGCAGCGGTCAGTCTCTGGACCCCTGACCTCTCTGGAGGACGTATTTGGAGGGAATAAGCCAGC	TGCAGCGGTCAGTCTCTGGACCCCTGACCTCTCTGGAGGACGTGTTTGGAGGGAATAAGCCAGC
CM66653	LG02	123.607	G/T	TGCAGTCCTATAGGAGAACTCAGCACCCCGGGGGATTTCGGACCTCAGACTTTGTTACTCACCT	TGCAGTCCTATAGGAGAACTCAGCACCCCGGGGGATTTCGGACCTCAGACTTTTTTACTCACCT
CM68621	LG02	124.103	C/G	TGCAGTGAAACAGACTGGATTCCAACTTTTAGTTGACAGGCAAAGTGAGCAAATGTTCTTATAG	TGCAGTGAAAGAGACTGGATTCCAACTTTTAGTTGACAGGCAAAGTGAGCAAATGTTCTTATAG
CM78729	LG02	124.447	C/T	TGCAGTTGAATCACAGACTGTACATTGTCACCTTCAGACGCACCTTTACACCCCCTAGTGGCAA	TGCAGTTGAATCACAGACTGTACATTGTCACCTTCAGACGCACTTTTACACCCCCTAGTGGCAA
CM53375	LG02	124.497	C/T	TGCAGGGCTGGTCTCTCTTTTTCTTAGAACACAATGAAACTACAAACGTCCTCCTGAAGGTCTC	TGCAGGGCTGGTCTCTCTTTTTTTTAGAACACAATGAAACTACAAACGTCCTCCTGAAGGTCTC
CM14587	LG02	124.693	A/G	TGCAGATCAGTGTGGTTCGGTTGTCGTCTTGACTCAAGAACAGAATCCGAGATGTTTAGGGAAG	TGCAGATCAGTGTGGTTCGGTTGTCGTCTTGACTCGAGAACAGAATCCGAGATGTTTAGGGAAG
CM57939	LG02	124.822	C/G	TGCAGGTGCTCCTCTGAGCAGCTGGAAGCCGCCTTCACAGCCTCGTCTTTCTTCTCCTCCAAAT	TGCAGGTGCTCCTGTGAGCAGCTGGAAGCCGCCTTCACAGCCTCGTCTTTCTTCTCCTCCAAAT
CM77307	LG02	124.975	C/T	TGCAGTTATTCCACTGTCGCAGTTTAATGCGCAACCTAAGTGAATCACAGTGTTAGAGAGACAG	TGCAGTTATTTCACTGTCGCAGTTTAATGCGCAACCTAAGTGAATCACAGTGTTAGAGAGACAG
CM60858	LG02	125.005	A/G	TGCAGTAAATTACATCCGTCCAGCGTCGTGGAGGGGAAGGGAGGGCGTGGAGGAAACTGGGCTT	TGCAGTAAATTACGTCCGTCCAGCGTCGTGGAGGGGAAGGGAGGGCGTGGAGGAAACTGGGCTT
CM71061	LG02	125.156	A/G	TGCAGTGCAGTTTCCATCTCCCACAAACAAACAGCGCAGCGTGCCGAGGAGCCAGTGAGGGGAG	TGCAGTGCAGTTTCCATCTCCCACAAACAAACAGCGCAGCGTGCCGGGGAGCCAGTGAGGGGAG
CM5580	LG02	125.629	C/T	TGCAGACAGGTGCCTGAGTGAGCAGAGGAGTGAAGAATGCCCTGAAAAAGAGGAGCAGTGCGGA	TGCAGACAGGTGCCTGAGTGAGCAGAGGAGTGAAGAATGCCCTGAAAAAGAGGAGCAGTGTGGA
CM29106	LG02	125.765	A/G	TGCAGCCTCACAGCTCTCTGGATGAAGATGACCCCAACATCCTGCTAGCCATCCAGCTCTCCCT	TGCAGCCTCACAGCTCTCTGGATGAAGATGACCCCAACATCCTGCTGGCCATCCAGCTCTCCCT
CM39076	LG02	126.186	C/T	TGCAGCTGTGGACCGGCAGTGTTTGGCTGCATGAGCAGTGCTACGCCGCAGCTATGAGGCCTCT	TGCAGCTGTGGACCGGCAGTGTTTGGCTGCATGAGCAGTGCTATGCCGCAGCTATGAGGCCTCT
CM75373	LG02	126.222	A/G	TGCAGTGTGTCAGAGAGGTCTCCGCTCTGGGGTCCACACTGCTCCTCTTTTTCAGGGCATTCTT	TGCAGTGTGTCAGAGAGGTCTCCGCTCTGGGGTCCGCACTGCTCCTCTTTTTCAGGGCATTCTT
CM51396	LG02	126.479	A/T	TGCAGGGAATATAACATATTATGGGAGAACGCATGTATGTATGTACAAGTCACATGGAAAAGCT	TGCAGGGAATATAACATATTATGGGAGAACGCATGTATGTATGTACATGTCACATGGAAAAGCT
CM51679	LG02	126.837	C/T	TGCAGGGAGAGCTGGATGGCCAGCAGGATGTTGGGGTCATCTTCATCCAGAGAGCTGTGAGGCT	TGCAGGGAGAGCTGGATGGCTAGCAGGATGTTGGGGTCATCTTCATCCAGAGAGCTGTGAGGCT
CM70243	LG02	127.016	A/T	TGCAGTGATCACTGAGTTCTAACAGTGGCCGTGCGGTTCTAGGTACTCGTACTGACCTTGCTGT	TGCAGTGATCTCTGAGTTCTAACAGTGGCCGTGCGGTTCTAGGTACTCGTACTGACCTTGCTGT
CM59028	LG02	127.412	A/T	TGCAGGTTATCACGCCAACAAAGCAGGAGCTCACCTGATCGGCAGTTTAAGACTGAGACCAGCT	TGCAGGTTTTCACGCCAACAAAGCAGGAGCTCACCTGATCGGCAGTTTAAGACTGAGACCAGCT
CM15070	LG02	128.058	C/T	TGCAGATCTAGAAACCCTGGAGAGTTTCTCGCTCTGCTGGGCTGACAGCTTTGAATTACCTTGG	TGCAGATCTAGAAACCCTGGAGAGTTTCTTGCTCTGCTGGGCTGACAGCTTTGAATTACCTTGG
CM10906	LG02	128.644	C/T	TGCAGAGCGTTTCAGCCTTTTCTGGAGGGTTCTTTGAAGACAATTGCAATGGAAGCTCCATTGA	TGCAGAGCGTTTCAGCCTTTTCTGGAGGGTTCTTTGAAGACAATTGCAATGGAAGCTTCATTGA
CM81007	LG02	128.902	A/G	TGCAGTTTTGATAAAATTACTGGAAAACTGCCACCAGATTCGGCCTCTCTGAGTCTCAGTGTGT	TGCAGTTTTGATAGAATTACTGGAAAACTGCCACCAGATTCGGCCTCTCTGAGTCTCAGTGTGT
CM80615	LG02	129.152	T/C	TGCAGTTTGGGCCGCACGCTGGACGAGCAGCGTTCCTTCATGGCCAGTGGAGACGGAGGGTGCA	TGCAGTTTGGGCCGCACGCTGGACGAGCAGCGCTCCTTCATGGCCAGTGGAGACGGAGGGTGCA
CM56640	LG02	129.592	A/G	TGCAGGTCCCGGCGCGGTGTCAGTGCACCCTCCGTCTCCACTGGCCATGAAGGAACGCTGCTCG	TGCAGGTCCCGGCGCGGTGTCAGTGCACCCTCCGTCTCCACTGGCCATGAAGGAGCGCTGCTCG
CM15454	LG02	129.887	A/C	TGCAGATGAGCCGTGTTTCAGCGCTCTTCGGTTTTTCTGTTACAGCGGCGAAGCTCTCCGTTTC	TGCAGATGAGCCGTGTTTCAGCGCTCTTCGGTTTTTCTGTTACCGCGGCGAAGCTCTCCGTTTC
CM42131	LG02	130.581	C/T	TGCAGGACACACAGATGGTCTTCAGGACTCGTTCATCTGACCCTAATTAGAGCAGTGCTCTTTA	TGCAGGACACACAGATGGTCTTCAGGACTTGTTCATCTGACCCTAATTAGAGCAGTGCTCTTTA
CM2511	LG02	130.961	A/G	TGCAGAACTCCCCGGAGTTTCTCCGAACTGCTGTCTCCTCTTCCCTGCTTTTGTTCTAAGCACT	TGCAGAACTCCCCGGAGTTTCTCCGAACTGCTGTCTCCTCTTCCCTGCTTTTGTTCTAAGCGCT
CM78465	LG02	132.233	A/G	TGCAGTTCTGAGAATAGACCACCACCCCAGATAATATCTGGTGAGTGTTGGTCCTATGATGGTC	TGCAGTTCTGAGAATAGACCACCACCCCAGATAATATCTGGTGAGTGTTGGTCCTATGGTGGTC
CM57719	LG02	132.51	A/G	TGCAGGTGCAGCAGCCGCAACAGCAGCGGTTCAGGAATCAGCTCACACTCCTGC	TGCAGGTGCAGCAGCCGCAACAGCAGCGGTTCAGGAATCAGCTCGCACTCCTGC
CM66147	LG02	132.516	A/C	TGCAGTCCATCAGTTTTGGACTTGGTGTGAAAGACGGCATTAATACCTGTGTGTTTGTTGCCAA	TGCAGTCCATCAGTTTTGGACTTGGTGTGCAAGACGGCATTAATACCTGTGTGTTTGTTGCCAA
CM74257	LG02	132.527	C/T	TGCAGTGTACCAGCTCCCCTTTACACCATTCATCAGGGGAAAAAGACCACCATAGGACCAACAC	TGCAGTGTACCAGCTCCCCTTTACACCATTCATCAGGGGAAAAAGACCATCATAGGACCAACAC
CM62212	LG02	132.835	C/T	TGCAGTACAGTAACGCCGCATTACGGCCGTCTGTGTTTATATTTACTCAGAAATCAGCCGTGCA	TGCAGTACAGTAACGCCGCATTACGGCCGTCTGTGTTTATATTTACTCAGAAATCAGCTGTGCA
CM22088	LG02	133.198	A/G	TGCAGCAGCGCGCGGAGCAGCTCTCACGCCTGGAGCAGAACGAGTGGCAGAGGGGAGAGGAGCT	TGCAGCAGCGCGCGGAGCAGCTCTCGCGCCTGGAGCAGAACGAGTGGCAGAGGGGAGAGGAGCT
CM36012	LG02	133.609	C/T	TGCAGCTCGCGCACTCGTTCCTCTCTCCTCCTCAGCTCCTCTCCCCTCTGCCACTCGTTCTGCT	TGCAGCTCGTGCACTCGTTCCTCTCTCCTCCTCAGCTCCTCTCCCCTCTGCCACTCGTTCTGCT
CM67163	LG02	133.956	A/C	TGCAGTCGGGCTGCGTTACGTTCCGTGTCTAAGGTCTGTTAATATGGGAACAGAGGTGGGAGAC	TGCAGTCGGGCTGCGTTCCGTTCCGTGTCTAAGGTCTGTTAATATGGGAACAGAGGTGGGAGAC
CM2169	LG02	134.117	A/G	TGCAGAACCCTGTAATTACAGGACTATGCAAATAAACACCAGTTTAACAGATATGAAGTGTGCG	TGCAGAACCCTGTAATTACAGGACTATGCAAATAAACACCAGTTTAGCAGATATGAAGTGTGCG
CM45283	LG02	134.423	A/G	TGCAGGATCTCACGAAGGTATTCACAACTGCGGACCAGACACCTTCACTCACTTCCCGAAACCC	TGCAGGATCTCACGAAGGTATTCGCAACTGCGGACCAGACACCTTCACTCACTTCCCGAAACCC
CM37497	LG02	134.738	A/G	TGCAGCTGCACTTTCACTCATTTAGTGAGAACACAATGTCTGTCACAGTCAGGCCGACTAACAG	TGCAGCTGCACTTTCACTCATTTAGTGGGAACACAATGTCTGTCACAGTCAGGCCGACTAACAG
CM29892	LG02	135.251	G/T	TGCAGCCTGTGGAAGAGCCGCTGGTTCGCTGGGTCAGAGAACCGGTCAGAGTACACCCTGC	TGCAGCCTGTGGAAGAGCCGCTGGTTCTCTGGGTCAGAGAACCGGTCAGAGTACACCCTGC
CM43247	LG02	135.835	A/G	TGCAGGACTGACGCTCTGACACTGAAGCAGCTTCCTTGGTTAATGTATCTGTTTGCTTTCCTCA	TGCAGGACTGACGCTCTGACGCTGAAGCAGCTTCCTTGGTTAATGTATCTGTTTGCTTTCCTCA
CM21666	LG02	136.276	C/T	TGCAGCAGCAGCCGGTCAGGATGCTGAGTATGAACACGTGGGACGTCGCTGTGGCGCTGACCAA	TGCAGCAGCAGCCGGTCAGGATGCTGAGTATGAACACGTGGGACGTTGCTGTGGCGCTGACCAA
CM45228	LG02	136.691	G/T	TGCAGGATCCCCAGCCTGCAAAATCACAGTCTGTGACGAAAAACTGACATCATGTTTAGATGTG	TGCAGTATCCCCAGCCTGCAAAATCACAGTCTGTGACGAAAAACTGACATCATGTTTAGATGTG
CM53482	LG02	137.329	C/T	TGCAGGGCTTCTGTAGTTTCTGCGCTGTATGGACGCGTTAAAATCAGGCTGACGGGTCAGATTC	TGCAGGGCTTCTGTAGTTTCTGCGCTGTATGGATGCGTTAAAATCAGGCTGACGGGTCAGATTC
CM64768	LG02	137.853	A/G	TGCAGTCACACTAGTCATCTGCATTTTGCGTGAGCTTGTGAAAAAGTTGTGACCAAGGAAAAAG	TGCAGTCGCACTAGTCATCTGCATTTTGCGTGAGCTTGTGAAAAAGTTGTGACCAAGGAAAAAG
CM10731	LG02	138.537	C/T	TGCAGAGCGATCCACCGCAACTCAAACGCCGCTCACGAGAAACAGACACGCACACCCACCAGCA	TGCAGAGTGATCCACCGCAACTCAAACGCCGCTCACGAGAAACAGACACGCACACCCACCAGCA
CM25244	LG02	143.093	G/T	TGCAGCATTTAAGGTGGAACGGGAAAATTGGAATGAGAAGCTGGTGAATATCTGACTTCAGCTT	TGCAGCATTTAAGGTGGAACGGGAAAATTGGAATGAGAAGCTGGTGAATATCTGACTTCATCTT
CM63332	LG02	144.171	C/T	TGCAGTAGCTTTTTGCCATCTGCGTGAAATAGCTGTATCACTGAGGAGACAAATCATATCACAG	TGCAGTAGCTTTTTGCCATCTGTGTGAAATAGCTGTATCACTGAGGAGACAAATCATATCACAG
CM16576	LG02	145.663	G/A	TGCAGATTAGTGTTTAACTCTATTTATTCACAGGTGTATAATTATCTGATGTAATTTCCACTTA	TGCAGATTAGTGTTTAACTCTATTTATTCACAAGTGTATAATTATCTGATGTAATTTCCACTTA
CM126	LG03	0	A/G	TGCAGAAAAATGTCATGTTTAAGTGTGCTCCCATGTTCTCTATGATGTGTTCACTTATTTTCAC	TGCAGAAAAATGTCATGTTTAAGTGTGCTCCCATGTTCTCTATGATGTGTTCACTTGTTTTCAC
CM37323	LG03	1.715	C/T	TGCAGCTGATGAACCAATGGCTGTGCTAGTAGGAGGACTTTAAGGTTAAACGCTAATTGCACTG	TGCAGCTGATGAACCAATGGCTGTGCTAGTAGGAGGACTTTAAGGTTAAATGCTAATTGCACTG
CM48746	LG03	3.621	C/G	TGCAGGCCTTTGTGAAAAAGTTTGTACACCCTGCTGTGAATACTCCAAACACAGCCAGAACAGC	TGCAGGCCTTTGTGAAAAAGTTTGTACACCCTGCTGTGAATACTGCAAACACAGCCAGAACAGC
CM49823	LG03	4.883	A/T	TGCAGGCTAGCAGTGCCAACAATCCTTGTGGAAAGGGCACATTATGCCCTACTGACCTGTGGAG	TGCAGGCTTGCAGTGCCAACAATCCTTGTGGAAAGGGCACATTATGCCCTACTGACCTGTGGAG
CM72238	LG03	5.997	A/G	TGCAGTGCTGCTGTGGGGCATGAGAACTATGAAACGAGAGGTGGAGAACAACAGTTCTCTCTCT	TGCAGTGCTGCTGTGGGGCATGAGAACTGTGAAACGAGAGGTGGAGAACAACAGTTCTCTCTCT
CM24948	LG03	6.978	C/T	TGCAGCATGTCTGGAAGTAAGGAGGAATTTTAAGTGGATCTGCTGTATAAATAAACGTAAATAA	TGCAGCATGTCTGGAAGTAAGGAGGAATTTTAAGTGGATCTGCTGTATAAATAAATGTAAATAA
CM30181	LG03	7.208	C/T	TGCAGCCTTTTCCCTCCTACCAACGACCAGAACCACATGTGTATGGAGGGTCCGGCAGAGGACG	TGCAGCCTTTTCCCTCCTACCAATGACCAGAACCACATGTGTATGGAGGGTCCGGCAGAGGACG
CM9255	LG03	7.717	A/G	TGCAGAGAGACACTGATGTTGCAATCCTCGCTGATTCAAATGGAAGATTCCTACAAGAAAAGAA	TGCAGAGAGACACTGATGTTGCAATCCTCGCTGATTCAAATGGAAGATTCCTACAAGAGAAGAA
CM57411	LG03	8.5	C/T	TGCAGGTGACAGTGGACGCTCTGAGTGACCGCACACTGCCCACCACGATGAAATTAAGCAGTGC	TGCAGGTGACAGTGGACGCTCTGAGTGACCGCACACTGCCCACCATGATGAAATTAAGCAGTGC
CM80363	LG03	9.392	C/T	TGCAGTTTGAACTAATTTGGTAAAATGCTCCATAAAAGTAATACTGTTTTACCCGAAAACTACA	TGCAGTTTGAACTAATTTGGTAAAATGCTCCATAAAAGTAATACTGTTTTACCTGAAAACTACA
CM10436	LG03	10.368	A/G	TGCAGAGCCATCTTTCTCAACCTGTGGTCCGTGGACCACCAGTGGGCCGCGAAGCACCCTGTAA	TGCAGAGCCATCTTTCTCAACCTGTGGTCCGTGGACCACCAGTGGGCCGCGAAGCACCCTGTAG
CM6668	LG03	10.593	C/T	TGCAGACCTCTACAGGGTGCTTCGCGGCCCACTGGTGGTCCACGGACCACAGGTTGAGAAAGAT	TGCAGACCTTTACAGGGTGCTTCGCGGCCCACTGGTGGTCCACGGACCACAGGTTGAGAAAGAT
CM3490	LG03	10.92	A/G	TGCAGAAGGAGCGGGGATCTCTGGAAGTGCAGCTCTCTGAGCTCCAGGTTCAGATTCACAGATG	TGCAGAAGGAGCGGGGGTCTCTGGAAGTGCAGCTCTCTGAGCTCCAGGTTCAGATTCACAGATG
CM79237	LG03	11.207	C/T	TGCAGTTGGGTCCAGTGTGTTTGGTGGTGATGGGTGTGGTCTGCGTCCACTGCATGCACGTCTT	TGCAGTTGGGTCCAGTGTGTTTGGTGGTGATGGGTGTGGTCTGCGTCCACTGCATGCATGTCTT
CM56175	LG03	11.544	A/G	TGCAGGTCACCAAGACATGCATGCAGTGGACGCAGACCACACCCATCACCACCAAACACACTGG	TGCAGGTCACCAAGACGTGCATGCAGTGGACGCAGACCACACCCATCACCACCAAACACACTGG
CM32380	LG03	11.702	A/G	TGCAGCGGAGTGACCGGTGCTTAGGGCTTTAGGGGACACCGCACTGCTTAATTTCATCATGGTG	TGCAGCGGAGTGACCGGTGCTTAGGGCTTTAGGGGACACCGCACTGCTTAATTTCATCGTGGTG
CM28356	LG03	12.059	A/G	TGCAGCCGCGCCCATAATGATGGTGGTGTCCTCCCGTGTGGTGCTGTAATGGTCCAGTTCGGGG	TGCAGCCGCGCCCATGATGATGGTGGTGTCCTCCCGTGTGGTGCTGTAATGGTCCAGTTCGGGG
CM46621	LG03	12.658	A/G	TGCAGGCAGTATGAGGCCAATACCTGAGGCCCAGGCACCATGAGCCCATGCTGATACTAAATCA	TGCAGGCAGTATGAGGCCAATACCTGAGGCCCAGGCGCCATGAGCCCATGCTGATACTAAATCA
CM17652	LG03	13.222	A/C	TGCAGCAAAATGTATGTCAAAAGCTCTACAAATTTCCTTCTGATCATATATCAGCTGATCATCA	TGCAGCAAAATGTATGTCAAAAGCTCTACAAATTTCCTTCTGCTCATATATCAGCTGATCATCA
CM11001	LG03	13.783	G/T	TGCAGAGCTCCGTGCTTCATGTCAGGTTTTCTACCTTTGTCATAAAGTGTGAATTCGATTGGAT	TGCAGAGCTCCGTGCTTCATTTCAGGTTTTCTACCTTTGTCATAAAGTGTGAATTCGATTGGAT
CM74301	LG03	14.51	A/G	TGCAGTGTAGAGCTGAGAGAGCTTCTTTGTGTTTGAGCGAGCAGCTCCTTTCAGTCACAATCCG	TGCAGTGTAGAGCTGAGAGAGCTTCTTTGTGTTTGAGCGAGCAGCTCCTTTCAGTCACGATCCG
CM29425	LG03	14.611	A/G	TGCAGCCTCTACGTCTCCATAAGACTGGGATGACGATGCACGACAGGCTTAATAACCGTCACAC	TGCAGCCTCTACGTCTCCGTAAGACTGGGATGACGATGCACGACAGGCTTAATAACCGTCACAC
CM60949	LG03	14.997	C/T	TGCAGTAACACTCCATGTGTCAGTCTGTGTGTTCTGTAGGTTCTGCTACGCAAGAAGGATGAAA	TGCAGTAACACTCCATGTGTCAGTCTGTGTGTTCTGTAGGTTTTGCTACGCAAGAAGGATGAAA
CM3861	LG03	15.701	A/G	TGCAGAAGTTCCACCTCCGCTGGGATCAGCTCAAGCCCAGTCATGACGTCATTGAGTCAGGTGA	TGCAGAAGTTCCGCCTCCGCTGGGATCAGCTCAAGCCCAGTCATGACGTCATTGAGTCAGGTGA
CM15275	LG03	16.156	A/C	TGCAGATCTTTTGTTTTTCTAAGATAAGCACGTCCACCTTTTCAGGTGTGAGTGGTCAGTGCTG	TGCAGATCTTTTGTTTTTCTAAGATCAGCACGTCCACCTTTTCAGGTGTGAGTGGTCAGTGCTG
CM61493	LG03	16.486	C/T	TGCAGTAACTGCTGCGTGTGACGGTTATTAAGCCTGTCGTGCATCGTCATCCCAGTCTTACGGA	TGCAGTAACTGCTGCGTGTGACGGTTATTAAGCCTGTCGTGCATCGTCATCCCAGTCTTATGGA
CM5593	LG03	16.942	C/T	TGCAGACAGTACAGTGCTAACATGCTGCTAGAAGAGGAAAGCTGAATCCCCTCGTTCCATTATA	TGCAGACAGTACAGTGCTAACATGCTGCTAGAAGAGGAAAGCTGAATCCCCTTGTTCCATTATA
CM56294	LG03	17.222	C/T	TGCAGGTCAGCCCTGAGAACATTGAGAGCCTCCTGCTGTGCTTCACTCTCTACTTCCATGCATT	TGCAGGTCAGCCCTGAGAACATTGAGAGTCTCCTGCTGTGCTTCACTCTCTACTTCCATGCATT
CM24638	LG03	17.797	A/T	TGCAGCATGAAGTTTGAGTTTTACGTTTACAGCATGTCTTCTTCTGTGAGTTTAATGGCCATTT	TGCAGCATGAAGTTTGAGTTTTACGTTTACAGCATGTCTTCTTCTGTGAGTTTATTGGCCATTT
CM54728	LG03	18.446	T/C	TGCAGGGTGACACTCCTGTCCTTGGCCAGCCTTTCACACTCCTGCGCAGCCTGC	TGCAGGGTGACACTCCTGTCCTTGGCCAGCCTCTCACACTCCTGCGCAGCCTGC
CM45243	LG03	18.796	C/T	TGCAGGATCCTACTGTAAGCAAATAACTAGCGCTCCATCTTAACTGTAGGAATAAACCAATACA	TGCAGGATCCTACTGTAAGCAAATAACTAGCGCTCCATCTTAACTGTAGGAATAAACTAATACA
CM11631	LG03	19.296	A/G	TGCAGAGGATAGAAAGCTGTTCTGACCAAAGGTCTCAAATGAGCTAGCATCAGCCTTTCAAGTG	TGCAGAGGATAGAGAGCTGTTCTGACCAAAGGTCTCAAATGAGCTAGCATCAGCCTTTCAAGTG
CM46605	LG03	19.718	A/C	TGCAGGCAGGTTGGGTCATCATCCCTACAACTAGACACACAAAAATCAAGTTAGTGGGCTCAAG	TGCAGGCAGGTTGGGTCATCATCCCTACAACTAGACACACAAAACTCAAGTTAGTGGGCTCAAG
CM6586	LG03	20.011	C/G	TGCAGACCTAAAAGCAAGCATGCCTCTATAACTTCATGTCGATCAGCAGGTTCAGAACGTAGCT	TGCAGACCTAAAAGCAAGCATGGCTCTATAACTTCATGTCGATCAGCAGGTTCAGAACGTAGCT
CM15366	LG03	20.391	A/G	TGCAGATGACACGACTCTGTGTTGTACCTGAAGTACGAGGTGTACAGGTTGAACAGAAATGGGG	TGCAGATGACACGACTCTGTGTTGTACCTGAAGTACGAGGTGTACAGGTTGAACAGGAATGGGG
CM426	LG03	20.73	A/G	TGCAGAAAATCAGATTTTGTGAGTAATCTGTTCAACGTGTTTACACAGTCTTGGGGAATCAGAT	TGCAGAAAATCAGATTTTGTGAGTAATCTGTTCGACGTGTTTACACAGTCTTGGGGAATCAGAT
CM59974	LG03	21.412	C/T	TGCAGGTTTTCACTCCAAACAAGCTGATGTACACCTGATTCTACTTGTTTAATCCGTTGCTCTC	TGCAGGTTTTCACTTCAAACAAGCTGATGTACACCTGATTCTACTTGTTTAATCCGTTGCTCTC
CM58844	LG03	21.692	C/T	TGCAGGTGTTCTCAAAGCAATGGACTGGCCACCACAGAGTCCAGACCTCGACATCACTAAATGT	TGCAGGTGTTCTTAAAGCAATGGACTGGCCACCACAGAGTCCAGACCTCGACATCACTAAATGT
CM8474	LG03	21.955	G/C	TGCAGACTTGTTCCCACCCTAATCGACCCCACGTGATCCATCTAATTTTTCCTTCAGAAGTCCT	TGCAGACTTGTTCCCACCCTAATCGACCCCACCTGATCCATCTAATTTTTCCTTCAGAAGTCCT
CM34971	LG03	22.258	A/G	TGCAGCTCACTGTGAGGAGCGAGACACCAGCAAGCGACTTGACCATATTTAGCCACCAGAACTG	TGCAGCTCACTGTGAGGAGCGAGACACCAGCAAGCGACTTGACCGTATTTAGCCACCAGAACTG
CM72167	LG03	23.089	C/G	TGCAGTGCTGCAAAGATTATGGGAGTGCAATTGCCATTAAACGAGATGACTTCTTCACGTGGCG	TGCAGTGCTGCAAAGATTATGGGAGTGCAATTGCCATTAAACGAGATGACTTCTTCAGGTGGCG
CM74832	LG03	23.286	C/T	TGCAGTGTCTTGGCCCACAAGGACTGGAGTCTGACATGTGTGATCTAGTGTAAAGCCTTCCCAG	TGCAGTGTTTTGGCCCACAAGGACTGGAGTCTGACATGTGTGATCTAGTGTAAAGCCTTCCCAG
CM32643	LG03	23.572	A/C	TGCAGCGGCTCAAGGTGCACAGCTAGCTTTGAGAAGCGAAAGACAGGTTTCTAAGCAGGTCTAC	TGCAGCGGCTCAAGGTGCCCAGCTAGCTTTGAGAAGCGAAAGACAGGTTTCTAAGCAGGTCTAC
CM9132	LG03	24.191	C/T	TGCAGAGACTAGTGTTTGTTTACCCTTTTCATACGCTCTGAATTCAGTTCATGAAAGCCTTGCT	TGCAGAGACTAGTGTTTGTTTACCCTTTTCATATGCTCTGAATTCAGTTCATGAAAGCCTTGCT
CM57030	LG03	24.712	C/T	TGCAGGTCTAGTGGCCATGAGCAGATAAAGAGATGCTGATTATCTGTCCTGAGTTTTCATATCA	TGCAGGTCTAGTGGCCATGAGCAGATAAAGAGATGCTGATTATCTGTCCTGAGTTTTTATATCA
CM33776	LG03	24.902	A/G	TGCAGCGTTAATCAACCCCTGCGGATTCCGGTCTGCTTTAAAGGATAATCTGATATAAAAACTC	TGCAGCGTTAATCAACCCCTGCGGATTCCGGTCTGCTTTAAAGGATAATCTGATATGAAAACTC
CM43054	LG03	25.092	A/G	TGCAGGACGGTTTGAAAGGCTTCAATTCTCTCTGGGACCCATGTAATATCAAAGCCCTAGTGCC	TGCAGGACGGTTTGAAAGGCTTCAGTTCTCTCTGGGACCCATGTAATATCAAAGCCCTAGTGCC
CM68629	LG03	25.382	C/G	TGCAGTGAAACATGCACGCACACAGCTGCATTAAATGCATGCATTATCCGTATTTGTGGGTTTA	TGCAGTGAAACATGCACGCAGACAGCTGCATTAAATGCATGCATTATCCGTATTTGTGGGTTTA
CM33096	LG03	25.59	C/T	TGCAGCGGTTGCAGAAAGCACGTGACTACGACGCGACCGTTCATTGGTCGGCGACACAGTCATG	TGCAGCGGTTGCAGAAAGCACGTGATTACGACGCGACCGTTCATTGGTCGGCGACACAGTCATG
CM43491	LG03	26.031	C/G	TGCAGGAGAAGCACCTGGCACCGCTAGAGCACTTCCTGTTAACAGAGGGGGAGGAGGCAGGGCT	TGCAGGAGAAGGACCTGGCACCGCTAGAGCACTTCCTGTTAACAGAGGGGGAGGAGGCAGGGCT
CM50483	LG03	26.338	A/G	TGCAGGCTGCGCAGGAGTGTGAAAGGCTGGCCAAGGACAGGAGTGTCACCCTGC	TGCAGGCTGCGCAGGAGTGTGAGAGGCTGGCCAAGGACAGGAGTGTCACCCTGC
CM16269	LG03	26.59	C/T	TGCAGATGTCTGGTGCTTTTGGCTGTGGGGAGCAACCGTTCGCCCTTCTGGTCTTTGCGTAAGT	TGCAGATGTCTGGTGCTTTTGGCTGTGGGGAGCAACTGTTCGCCCTTCTGGTCTTTGCGTAAGT
CM13213	LG03	26.811	C/T	TGCAGAGTTATGGCCAGCTCTGGCTCAGACACAGAGGAGATTTCCAGGCAGCTGTTCCTCCTGC	TGCAGAGTTATGGCCAGCTCTGGCTCAGATACAGAGGAGATTTCCAGGCAGCTGTTCCTCCTGC
CM44488	LG03	27.056	C/T	TGCAGGAGGCCAAGCTGCACAACAACCACGAGTTGTTCAGCCCACCCTTCTACACGCACCGCTA	TGCAGGAGGCCAAGCTGCACAACAACCATGAGTTGTTCAGCCCACCCTTCTACACGCACCGCTA
CM42875	LG03	27.319	A/G	TGCAGGACGAGAAACAGCCCTCCACCCGGAGCTCAGAGCACAAACACGCACAGATCCACTGCA	TGCAGGACGAGAAACAGCCCTCCGCCCGGAGCTCAGAGCACAAACACGCACAGATCCACTGCA
CM67472	LG03	27.486	A/G	TGCAGTCTATCTGCACGCTATGGTTTGGCGTTTTCCCTTCAGTCGAGCCACATTACAATGCCTT	TGCAGTCTATCTGCACGCTATGGTTTGGCGTTTTCCCTTCAGTCGGGCCACATTACAATGCCTT
CM53808	LG03	27.722	C/T	TGCAGGGGCCTCTGGCTCTCCGTTCACCTCAGTCACTGGGCTTAGGACGCAGTATACAGGGGCC	TGCAGGGGCCTCTGGCTCTCCGTTTACCTCAGTCACTGGGCTTAGGACGCAGTATACAGGGGCC
CM60274	LG03	28.176	C/T	TGCAGGTTTTCCCTTATAACAAGCTGGAGCTCACCTGATTCTACCTGCTAATCAGTTGGTTTCA	TGCAGGTTTTCCCTTATAACAAGCTGGAGCTCACCTGATTCTACTTGCTAATCAGTTGGTTTCA
CM72990	LG03	28.308	C/T	TGCAGTGGATCTGTGCGTGTTTGTGCTCTGAGCTCCGGGCGGAGGGCTGTTTCTCGTCCTGCA	TGCAGTGGATCTGTGCGTGTTTGTGCTCTGAGCTCCGGGTGGAGGGCTGTTTCTCGTCCTGCA
CM30275	LG03	28.607	C/T	TGCAGCGAAGTTCAAACAAAATTCACTTCAGTTACAGCAGAGATGTGCCAGCCAGCACATTAAC	TGCAGCGAAGTTCAAACAAAATTCACTTCAGTTACAGCAGAGATGTGTCAGCCAGCACATTAAC
CM6971	LG03	28.692	C/T	TGCAGACGCAGGAGAAGAAAAGAGCTCGGCCACTACGCCACTTCTTTCGCCTACACTCCTGCA	TGCAGACGCAGGAGAAGAAAAGAGCTCGGCCACTACGCCACTTCTTTTGCCTACACTCCTGCA
CM76988	LG03	28.941	A/G	TGCAGTTATAAATGAGTATTTTCCTTCAGACTCCAGCACTCCTTCCCCACCCTCATCCTCCTTC	TGCAGTTATAAATGAGTGTTTTCCTTCAGACTCCAGCACTCCTTCCCCACCCTCATCCTCCTTC
CM2734	LG03	29.035	C/T	TGCAGAAGAACGCTTTGCTTTTGACAGAGTACAGTGATTCCAGTAAGGCAAGTGTGTGATGATT	TGCAGAAGAATGCTTTGCTTTTGACAGAGTACAGTGATTCCAGTAAGGCAAGTGTGTGATGATT
CM65564	LG03	29.536	A/G	TGCAGTCATCCAGATCGTCCACTCTTTTGTCAACTTATCAGGCTCTTGCAATTACAGCCAGTGT	TGCAGTCGTCCAGATCGTCCACTCTTTTGTCAACTTATCAGGCTCTTGCAATTACAGCCAGTGT
CM10359	LG03	29.671	C/G	TGCAGAGCCACAGCCGCCTGCCGGACCAGCAACCGTGACGCTACCAGCCTGGTGGCCATCTCAG	TGCAGAGCCACAGCCGCCTGCCGGACCAGCAACCGTGACGCTACCAGGCTGGTGGCCATCTCAG
CM45845	LG03	29.887	G/T	TGCAGGATTTAGTTCCAACCTGTATCTTACTGGCTGCCCCACCACCCTACTTAATACTAATGCG	TGCAGGATTTAGTTCCAACCTTTATCTTACTGGCTGCCCCACCACCCTACTTAATACTAATGCG
CM10387	LG03	30.437	C/T	TGCAGAGCCAGACATGCAACCGAACGAAGGCTGACGGGACAAAGTGGACAATGCAGTGCTGTAG	TGCAGAGCCAGACATGCAACCGAATGAAGGCTGACGGGACAAAGTGGACAATGCAGTGCTGTAG
CM73076	LG03	30.894	A/G	TGCAGTGGCACGCAGAGAGTGTGGCGGAGAGATAGTGTCACGCAGCAGAGGCCTGTGGCTAATG	TGCAGTGGCACGCAGAGAGTGTGGCGGAGGGATAGTGTCACGCAGCAGAGGCCTGTGGCTAATG
CM44789	LG03	31.058	C/T	TGCAGGAGTCGAAGGCAGAGCCGATAGCGCTTCAAAGGAGCAAACACAGCTACGAGGAAATCAC	TGCAGGAGTTGAAGGCAGAGCCGATAGCGCTTCAAAGGAGCAAACACAGCTACGAGGAAATCAC
CM52002	LG03	31.218	C/T	TGCAGGGATGGCTGTGCTGGGCTCAGTCTTGCATGAATGCGGCCTCGTACGTTTTAGCACTTCT	TGCAGGGATGGCTGTGCTGGGCTCAGTCTTGCATGAATGCGGCCTCGTATGTTTTAGCACTTCT
CM37485	LG03	31.487	G/T	TGCAGCTGCACTCTGCTGTGACGGAAACATGAACCTGGACGTAACTGTCATGTTTTCAGTCGGA	TGCAGCTTCACTCTGCTGTGACGGAAACATGAACCTGGACGTAACTGTCATGTTTTCAGTCGGA
CM49626	LG03	31.794	C/T	TGCAGGCGTCCGTCTCCAGGCTCAAACCGGTCCAGTTCCTGGACCTCAGCTCGAGCTTCGTCCA	TGCAGGTGTCCGTCTCCAGGCTCAAACCGGTCCAGTTCCTGGACCTCAGCTCGAGCTTCGTCCA
CM70574	LG03	31.961	G/T	TGCAGTGATTTGGTCCATTAGGACTGGAGTCTGACGAAGTGTAGTTCAATCTGCCACACCTGCT	TGCAGTGATTTGGTCCATTAGGACTGGAGTCTGACTAAGTGTAGTTCAATCTGCCACACCTGCT
CM7827	LG03	32.303	A/G	TGCAGACTGAAACACCTTATTGATGAGAGAGAGAATGGCCAGACTGGTTCGAGCTGACAGAATG	TGCAGACTGAAACACCTTGTTGATGAGAGAGAGAATGGCCAGACTGGTTCGAGCTGACAGAATG
CM7352	LG03	32.395	C/T	TGCAGACGTCTAGACTTTGCTTGTATTGGAAAAATGGGTGAGCGACCCTTCACTGGTACTGGTT	TGCAGACGTCTAGACTTTGCTTGTATTGGAAAAATGGGTGAGCGACCTTTCACTGGTACTGGTT
CM19428	LG03	32.582	A/G	TGCAGCACCAATTTTAAAACGTGAACTGCCTTCGGTGTCAGTGTAACGTTAGGCTGCAATCTCT	TGCAGCACCAATTTTAAAGCGTGAACTGCCTTCGGTGTCAGTGTAACGTTAGGCTGCAATCTCT
CM43561	LG03	32.863	A/G	TGCAGGAGACAGAAGTGCTAAAACATACGAGGCCGCATTCATGCAAGACTGAGCCCAGCACAGC	TGCAGGAGACAGAAGTGCTAAAACGTACGAGGCCGCATTCATGCAAGACTGAGCCCAGCACAGC
CM22117	LG03	33.096	A/C	TGCAGCAGCGGCACATGAGCCTAAGGCCTGTTTCACTCAGACTGCCTTTCCGTTACACGAGTGA	TGCAGCCGCGGCACATGAGCCTAAGGCCTGTTTCACTCAGACTGCCTTTCCGTTACACGAGTGA
CM67725	LG03	33.261	A/C	TGCAGTCTCTGACAGCCACTATGTCACCCCGCAGGAGCAGACACTGCTCAGACAGACAGAAATT	TGCAGTCTCTGACAGCCACTCTGTCACCCCGCAGGAGCAGACACTGCTCAGACAGACAGAAATT
CM41569	LG03	33.321	C/T	TGCAGGAAGCTCGCAAAGCTCAGCTGGAGAATCACGAGCCGGAGGACGAGGAGGAGGACATTGA	TGCAGGAAGCTCGCAAAGCTCAGCTGGAGAATCACGAGCCGGAGGATGAGGAGGAGGACATTGA
CM74127	LG03	33.772	A/C	TGCAGTGTAAAGTGTCCCAATTTGCAGTCCAGTCAAGCTCTACTACTTCAGTGTAACATGTCTC	TGCAGTGTAAAGTGTCCCACTTTGCAGTCCAGTCAAGCTCTACTACTTCAGTGTAACATGTCTC
CM6033	LG03	34.097	T/C	TGCAGACCACTCAGTGTAATGGTACACACACCTCACACTATGTTTAGCCAGCAGAACCACGTCC	TGCAGACCACTCAGTGTAATGGTACACACACCCCACACTATGTTTAGCCAGCAGAACCACGTCC
CM21701	LG03	34.384	C/T	TGCAGCAGCAGCTCGTGCAGCGTCCTGGCCACCCTCCGGTACCCCGAGGCCGTGAGGTGCAGGT	TGCAGCAGCAGCTCGTGCAGCGTCCTGGCCACCCTCCGGTACCCCGAGGCTGTGAGGTGCAGGT
CM72170	LG03	34.446	C/T	TGCAGTGCTGCACAGTGCTAACTCTGTATGTGTAAATGGCCAGTGTATGCAAGCTGTAGCAGCG	TGCAGTGCTGCACAGTGCTAACTCTGTATGTGTAAATGGCCAGTGTATGCAAGCTGTAGCAGTG
CM41329	LG03	34.799	C/T	TGCAGGAACTCTCAGAGAAAGCGACAACTCAGCAGGGCCTGTCGAAACCAACAACCACTGCATC	TGCAGGAACTCTCAGAGAAAGTGACAACTCAGCAGGGCCTGTCGAAACCAACAACCACTGCATC
CM60791	LG03	35.127	A/G	TGCAGTAAATAAGAATGCATTAAAATTGCATTGCGTGACCAAGGATCAAACTGCGCTTCCTTGC	TGCAGTAAGTAAGAATGCATTAAAATTGCATTGCGTGACCAAGGATCAAACTGCGCTTCCTTGC
CM74143	LG03	35.445	C/T	TGCAGTGTAAATTGTCCTGGTTTGCAGCCCAGTCAGGCCCCACTACTGCTGTGTAAAGTGTCCT	TGCAGTGTAAATTGTCCTGGTTTGCAGCCCAGTTAGGCCCCACTACTGCTGTGTAAAGTGTCCT
CM15179	LG03	35.633	A/G	TGCAGATCTGCATTAACCAGGGTGGGGGAGGGTGGGGGGCTGTAATTCCCTGTATAATGGTCTT	TGCAGATCTGCATTAACCGGGGTGGGGGAGGGTGGGGGGCTGTAATTCCCTGTATAATGGTCTT
CM55811	LG03	35.981	A/C	TGCAGGTAGCTGAAGCACACCTTATTCAGGACAAATTCAACCCATCTGACTTATCTTTATGCTG	TGCAGGTAGCTGAAGCACACCTTATTCAGGACAAATTCAACCCATCTGACTTCTCTTTATGCTG
CM11019	LG03	36.09	C/T	TGCAGAGCTCTCCGGCTGCCACGAAAGTGAAAGCAAACCGGCAGGATCCATTGCCGATAATCAT	TGCAGAGCTCTCTGGCTGCCACGAAAGTGAAAGCAAACCGGCAGGATCCATTGCCGATAATCAT
CM75665	LG03	36.419	C/G	TGCAGTGTTAAATACACTTCTTACAGTGCTAAATCAAGACCTACCGTGTTAAGTACACTCCTAC	TGCAGTGTTAAATACACTTCTTACAGTGCTAAATGAAGACCTACCGTGTTAAGTACACTCCTAC
CM63497	LG03	36.735	A/G	TGCAGTAGTAGAGTTTGACTGAGCTGCAAACCAGGACACTTTACACAGCAGTAGTGGGGCCTAA	TGCAGTAGTAGAGTTTGACTGAGCTGCAAACCAGGACACTTTACACAGCAGTAGTGGGGCCTGA
CM16056	LG03	36.943	A/G	TGCAGATGGGGGAACGGCTCTTGCTTCAGCAGCAGTCTTGTGCACAGGGTGTACAGCATCTGTT	TGCAGATGGGGGGACGGCTCTTGCTTCAGCAGCAGTCTTGTGCACAGGGTGTACAGCATCTGTT
CM44255	LG03	37.578	G/T	TGCAGGAGCTGGGCAGGGTGATCTGAGCGGGAAAGGTGTGTGTTCTCCTGCTGCGTGAGTGTGT	TGCAGGAGCTGGGCAGGGTGATCTGAGCTGGAAAGGTGTGTGTTCTCCTGCTGCGTGAGTGTGT
CM68422	LG03	37.671	C/T	TGCAGTCTTGCTTAATTGCGTGAGCTGAGAGAGGCTACTAATGGCTACAGACACACACACAACA	TGCAGTCTTGCTTAATTGTGTGAGCTGAGAGAGGCTACTAATGGCTACAGACACACACACAACA
CM36641	LG03	37.813	A/C	TGCAGCTCTTCAGCACATACATATACATCCGCAAGACCACGATATGAGGACAGAGGTGTAGGCT	TGCAGCTCTTCAGCACATACATCTACATCCGCAAGACCACGATATGAGGACAGAGGTGTAGGCT
CM71174	LG03	37.858	A/G	TGCAGTGCATTGCGGAGCCGGAGCTGGAGCGCTGGGCGTCCACCCTGC	TGCAGTGCGTTGCGGAGCCGGAGCTGGAGCGCTGGGCGTCCACCCTGC
CM46807	LG03	38.245	A/G	TGCAGGCATGTCAAACTGGAGACCTACTGGGCCAAAGTGTTGTGGAGATAAGCCCTGAATTCAG	TGCAGGCATGTCAAACTGGGGACCTACTGGGCCAAAGTGTTGTGGAGATAAGCCCTGAATTCAG
CM13457	LG03	38.609	A/G	TGCAGAGTTTAGGTTCAACCTGTATCCAATAAGCTGCCCCGCCCCCTTACTTATCTCTGATACA	TGCAGAGTTTAGGTTCAACCTGTATCCAATGAGCTGCCCCGCCCCCTTACTTATCTCTGATACA
CM52981	LG03	38.787	G/T	TGCAGGGCGCGGACTTTTATTCTGTCGTGTGAAGCTGGCCGTGTGAGGCGCTGTGCTGTCGTTG	TGCAGGGCGCGGACTTTTATTCTGTCGTGTGAAGCTGGCCGTGTGAGGCGCTGTTCTGTCGTTG
CM66244	LG03	38.814	A/T	TGCAGTCCATCTTCACATCAGTAATGCAAAACAAATAATAACCTCTGTAGAGCACTGCTTGTTA	TGCAGTCCATCTTCACATCAGTAATGCAAAACAAATTATAACCTCTGTAGAGCACTGCTTGTTA
CM54898	LG03	38.9	C/T	TGCAGGGTGGACGCCCAGCGCTCCAGCTCCGGCTCCGCAACGCACTGC	TGCAGGGTGGACGCCCAGCGCTCCAGCTCCGGCTCCGCAATGCACTGC
CM50955	LG03	39.322	C/T	TGCAGGCTTCACTTGCCTCAGTTGAGGTTAATGTACATTATTCATAATAAAAAGACGCTGGGCA	TGCAGGTTTCACTTGCCTCAGTTGAGGTTAATGTACATTATTCATAATAAAAAGACGCTGGGCA
CM78976	LG03	39.381	C/T	TGCAGTTGCCCTCCAAGCCCTGCTCTCCTTTCTGACCAGGAGTACCGGGGATGCCAGGGGTGCC	TGCAGTTGCCCTCTAAGCCCTGCTCTCCTTTCTGACCAGGAGTACCGGGGATGCCAGGGGTGCC
CM3549	LG03	39.962	A/C	TGCAGAAGGCCCATGCTGCGCAGGCCTCCAGCCGACCAGCAGATCCCAGGCTCACACGTGACCC	TGCAGAAGGCCCATGCTGCGCCGGCCTCCAGCCGACCAGCAGATCCCAGGCTCACACGTGACCC
CM14262	LG03	40.236	A/T	TGCAGATATCTGAAACTAGTGAGAGATGACAACTGAAGACTGTGCGGTGCTTGGTCAATATCTA	TGCAGATATCTGAATCTAGTGAGAGATGACAACTGAAGACTGTGCGGTGCTTGGTCAATATCTA
CM58361	LG03	40.575	C/T	TGCAGGTGGGAGGGGTGCTGCTGTTGGGGGGTGAGCCCACTGTGAACACCACAGTGCGGGGACT	TGCAGGTGGGAGGGGTGCTGCTGTTGGGGGGTGAGCCCACTGTGAATACCACAGTGCGGGGACT
CM15264	LG03	40.709	A/G	TGCAGATCTTTCAGCGCTCAGCGCTCCAGCGGGTCGTTTCCTCTGAGGACATCGCTCACAGAGA	TGCAGATCTTTCAGCGCTCAGCGCTCCAGCGGGTCGTTTCCTCTGAGGACGTCGCTCACAGAGA
CM36123	LG03	40.82	A/G	TGCAGCTCGGCTGTCAGTCTCTGGCACTTTTTCTTCAGCTGCTGCACCACCCGCTGCATCTCGT	TGCAGCTCGGCTGTCAGTCTCTGGCACTTTTTCTTCAGCTGCTGCGCCACCCGCTGCATCTCGT
CM352	LG03	40.849	A/G	TGCAGAAAATCAGATTGCGTCAGTAACTGGTTCAGCGTGTTTACACTTATTAATCCGATAACTG	TGCAGAAAATCAGATTGCGTCAGTAACTGGTTCAGCGTGTTTACACTTATTAATCCGGTAACTG
CM54599	LG03	41.049	A/G	TGCAGGGTCCTGTGGTATGGCAGCAGGTGGAGCAAGTCCCCGCACTGTGGTATTCACAGTGGGC	TGCAGGGTCCTGTGGTATGGCAGCAGGTGGAGCAAGTCCCCGCACTGTGGTGTTCACAGTGGGC
CM42841	LG03	41.353	C/G	TGCAGGACGAACTGCGTCTCCCCCTCGGCAGGGAAGCTCGGGGAGATCAGCGAGATGTGCAGAG	TGCAGGACGAACTGCGTCTCCCCCTCGGCAGGGAAGCTGGGGGAGATCAGCGAGATGTGCAGAG
CM42810	LG03	41.415	A/G	TGCAGGACCTTACATCCACAGGGAACGTCAAACTGCGAGCTCGCAAAAAGGCATCCAAGAGCCT	TGCAGGGCCTTACATCCACAGGGAACGTCAAACTGCGAGCTCGCAAAAAGGCATCCAAGAGCCT
CM59174	LG03	41.583	G/T	TGCAGGTTCCTCAGCCGCAGACTCCGACACAGTCGGTTCACCCCCCTCAGGCTCCAGGTTAGCC	TGCAGTTTCCTCAGCCGCAGACTCCGACACAGTCGGTTCACCCCCCTCAGGCTCCAGGTTAGCC
CM25767	LG03	41.679	C/T	TGCAGCCACACTAACCCAATCCTATTCGTTGATGAGATTGCACACCCCTGTTCTATGGCATCAC	TGCAGCCACACTAACCTAATCCTATTCGTTGATGAGATTGCACACCCCTGTTCTATGGCATCAC
CM32027	LG03	41.71	G/C	TGCAGCGCTCTGCACATCTCGCTGATCTCCCCGAGCTTCCCTGCCGAGGGGGAGACGCAGTTCG	TGCAGCGCTCTGCACATCTCGCTGATCTCCCCCAGCTTCCCTGCCGAGGGGGAGACGCAGTTCG
CM46278	LG03	42.309	C/T	TGCAGGCAGACAATGACGAGATGCAGCGGGTGGCGCAGCAGCTGAAGAAAAAGTGCCAGAGACT	TGCAGGCAGACAATGACGAGATGCAGCGGGTGGTGCAGCAGCTGAAGAAAAAGTGCCAGAGACT
CM606	LG03	42.58	C/T	TGCAGAAACAGACTGAGGCCGCCGCCTACCTGTCCTTTCAGCTGCACGCAGCCAGGCAGAAACT	TGCAGAAACAGACTGAGGCCGCCGCCTACCTGTCCTTTCAGCTGCATGCAGCCAGGCAGAAACT
CM71580	LG03	42.829	C/G	TGCAGTGCGTCTGCCCACTCACACAGTGCACAGGGTGCACACGTCACACAATCCACAATGAGCC	TGCAGTGCGTCTGCCCACTCAGACAGTGCACAGGGTGCACACGTCACACAATCCACAATGAGCC
CM1755	LG03	42.96	C/G	TGCAGAACACCAAAGAAGGGCACAAGAAAGAATTGGAGATCTTGATCAGTGAGAAGGAGTGTTT	TGCAGAACACGAAAGAAGGGCACAAGAAAGAATTGGAGATCTTGATCAGTGAGAAGGAGTGTTT
CM21576	LG03	43.337	A/G	TGCAGCAGCAGAAGAACAGCAGCAGGGCTCAGTGGCTACCTCCCAGCTTCTGCTTTCCTGCCCC	TGCAGCAGCAGAAGAACAGCAGCAGGGCTCAGTGGCTGCCTCCCAGCTTCTGCTTTCCTGCCCC
CM45911	LG03	43.534	C/G	TGCAGGCAAAAGACCGCAACAGATCCAGCATGCATATTTAAGAGGCGGAGTGAGGCGCTTTCAT	TGCAGGCAAAAGACCGCAACAGATCCAGCATGCATATTTAAGAGGGGGAGTGAGGCGCTTTCAT
CM63154	LG03	43.602	A/T	TGCAGTAGCAGTTGTGGGCCTGCTGGGGGCGCTAAGTCTATGCTTAAGGACAGAGGCAAACACA	TGCAGTAGCAGTTGTGGGCCTGCTGGGGGCGCTAAGTCTATGCTTAAGGACAGAGGCAAACACT
CM13542	LG03	43.836	C/T	TGCAGAGTTTAGTTCCAAGCTGTATCCAATAAGCTGCTCCGCCTCTTACTTACCTCTTACTCTT	TGCAGAGTTTAGTTCCAAGCTGTATCCAATAAGCTGCTCTGCCTCTTACTTACCTCTTACTCTT
CM23679	LG03	43.91	A/C	TGCAGCAGTGGAGCAGTTAACTGAGCCCAGAATCCCCCTTCTGGATCATCCCGTCCCAGCTTTG	TGCAGCAGTGGAGCAGTTCACTGAGCCCAGAATCCCCCTTCTGGATCATCCCGTCCCAGCTTTG
CM31111	LG03	44.189	A/G	TGCAGCGCCAAAGAGAAAGTGGAGAGAAACAATACGGGCTCCACCGTGACCGAAAAGGGACACG	TGCAGCGCCAGAGAGAAAGTGGAGAGAAACAATACGGGCTCCACCGTGACCGAAAAGGGACACG
CM64992	LG03	44.494	A/G	TGCAGTCACTGTAAGCATCAGGGCAAAGGCTGAGCGAAACAAGAGGAGGGAAGCTATCGCTGGG	TGCAGTCACTGTAAGCATCAGGGCAGAGGCTGAGCGAAACAAGAGGAGGGAAGCTATCGCTGGG
CM50957	LG03	44.568	A/G	TGCAGGCTTCAGAACTCCTGTGGGTGTGCTGACGATAGCAGGTCTGCATGGTTTGCCGGTGTGG	TGCAGGCTTCAGAACTCCTGTGGGTGTGCTGACGATAGCAGGTCTGCGTGGTTTGCCGGTGTGG
CM56120	LG03	44.786	A/G	TGCAGGTCACACAGCAACGTAGTCTCACCTAGCTAGTAGCTAATGAAAAAGTAAAGAGAGAGAT	TGCAGGTCACACAGCAACGTAGTCTCACCTAGCTAGTAGCTAATGAAAAGGTAAAGAGAGAGAT
CM67711	LG03	44.793	C/T	TGCAGTCTCTCTCTCGCTTTCTTTCTCCCTCTCTCTGCCACACACACATACAGAGCCTCTTATA	TGCAGTCTCTCTCTCGCTTTCTTTCTCCCTCTCTCTGTCACACACACATACAGAGCCTCTTATA
CM62764	LG03	44.903	C/G	TGCAGTACTGTCATCTCACGACGCTACAGTGTAGGAAGAGCTATAGCAGCTGGCGCAGGCCCTC	TGCAGTACTGTCATCTCACGACGCTACAGTGTAGGAAGAGGTATAGCAGCTGGCGCAGGCCCTC
CM66243	LG03	45.085	A/G	TGCAGTCCATCTGTTTGTCTGCATATTTTGTTTGACCCCTTTCTCTCTGTTCTTCAATGATCAG	TGCAGTCCATCTGTTTGTCTGCATATTTTGTTTGACCCCTTTCTCTCTGTTCTTCAATGGTCAG
CM80257	LG03	45.093	C/T	TGCAGTTTCTCCAGTGTGCAATGTGGATCCTCCAGTAGATCAGAGAGCAGCTTCATGCCAGACT	TGCAGTTTCTCCAGTGTGCAATGTGGATCCTCCAGTAGATCAGAGAGTAGCTTCATGCCAGACT
CM36663	LG03	45.204	C/T	TGCAGCTCTTCTATTCCGAACAAGCTGGAACACACGTGATTCCACGTCTTAATTAGTTGGTCTC	TGCAGCTCTTCTATTCCGAACAAGCTGGAACACACGTGATTCCACGTTTTAATTAGTTGGTCTC
CM21287	LG03	45.38	C/T	TGCAGCAGATAACAAAAACCAACCCTGTATTCCCACAAGGCCAGCACACTGAACGACCATCAGA	TGCAGCAGATAACAAAAACCAACCTTGTATTCCCACAAGGCCAGCACACTGAACGACCATCAGA
CM8588	LG03	45.384	A/G	TGCAGACTTTTTGTACATGGAAACATCACTATGCTGGCATGAGACATATGAGGGCCTGCGCCAG	TGCAGACTTTTTGTACGTGGAAACATCACTATGCTGGCATGAGACATATGAGGGCCTGCGCCAG
CM20940	LG03	45.491	A/G	TGCAGCAGACATGTGCAGAGTGTGATCTGTGTTAGCAGGGATCTGAGGGCCCTGGAGGAGAAGC	TGCAGCAGACATGTGCGGAGTGTGATCTGTGTTAGCAGGGATCTGAGGGCCCTGGAGGAGAAGC
CM61798	LG03	45.571	A/G	TGCAGTAATCACTCCAATGAGTCACCTACACACGCACACACGCACACACGCACACACACACACA	TGCAGTAATCACTCCAATGAGTCACCTACGCACGCACACACGCACACACGCACACACACACACA
CM2616	LG03	45.595	C/T	TGCAGAACTGTCGCGTCACTCGTGAACCTACTCACACATACTTACTCTTAAGAAAGGCAGCAAG	TGCAGAACTGTTGCGTCACTCGTGAACCTACTCACACATACTTACTCTTAAGAAAGGCAGCAAG
CM12978	LG03	45.749	C/T	TGCAGAGTGCTGAGTGTTGACAACATCTCTCTTTTATCCAACGGGGTGATCCCCCCGTCTTAGA	TGCAGAGTGCTGAGTGTTGACAACATCTTTCTTTTATCCAACGGGGTGATCCCCCCGTCTTAGA
CM78009	LG03	46.11	C/T	TGCAGTTCCTAAGCAGGGAAAATGTTTTTCTTTTCTACAGCGGCTGAGGTAATAGTAATCTTTC	TGCAGTTCCTAAGCAGGGAAAATGTTTTTCTTTTCTACAGTGGCTGAGGTAATAGTAATCTTTC
CM38946	LG03	46.174	C/T	TGCAGCTGTCTGAATAAGAGCAGGTGAAGCACTCATCGAGTCCAGTCAGGCAGCGCTGACGCTG	TGCAGCTGTCTGAATAAGAGCAGGTGAAGCACTCATCGAGTCCAGTCAGGCAGCGCTGATGCTG
CM72321	LG03	46.248	A/C	TGCAGTGCTGTCACCACAGTAGCCTTCAGTAGCACAGAATCTTCCAACTCTGTCATCTATAGAA	TGCAGTGCTGTCACCACAGTAGCCTTCAGTAGCACAGAATCTTCCACCTCTGTCATCTATAGAA
CM72348	LG03	46.48	A/G	TGCAGTGCTGTGCCAACTTCTAAATTTAGACTCATGTAATAGTTGGTTTTATCCATGCCACAGT	TGCAGTGCTGTGCCAACTTCTAGATTTAGACTCATGTAATAGTTGGTTTTATCCATGCCACAGT
CM13305	LG03	46.483	A/G	TGCAGAGTTCTCCTGCTGAAGTGTTCCCACCACTGTAAAGTGCTGTACAAGCTGCGGACAGGAG	TGCAGAGTTCTCCTGCTGAAGTGTTCCCGCCACTGTAAAGTGCTGTACAAGCTGCGGACAGGAG
CM70554	LG03	46.767	A/G	TGCAGTGATTTAATCTCACTTAATGAACAAGCTACTTACTCAGCTAAACTTCTGTAAAACAGCA	TGCAGTGATTTAATCTCACTTAATGAACAAGCTACTTACTCAGCTAAACTTCTGTGAAACAGCA
CM35545	LG03	46.862	C/T	TGCAGCTCCCAGGTCCTGTACCTCATCTGCAAGAAGCTGATTGGCCACCAGATGATCAACAGCA	TGCAGCTCCCAGGTCCTGTATCTCATCTGCAAGAAGCTGATTGGCCACCAGATGATCAACAGCA
CM40229	LG03	46.991	A/T	TGCAGCTTGTCCCTAAAGGCAACTGATTTCACAAGCTAGCTTACATGGTGCAAAGACACAAATT	TGCAGCTTGTCCCTATAGGCAACTGATTTCACAAGCTAGCTTACATGGTGCAAAGACACAAATT
CM51711	LG03	47.265	C/G	TGCAGGGAGCAGTCAGAGTGAGTCTAATGGAATGGGCCACACTTGCATTATTAACAAAGGCACA	TGCAGGGAGCAGTGAGAGTGAGTCTAATGGAATGGGCCACACTTGCATTATTAACAAAGGCACA
CM12675	LG03	47.453	A/G	TGCAGAGTCGTCTTGGCTGTCCTGTCCCTCTGGCTGGACTGGTTCTGAGGATCTGAGTGCTATT	TGCAGAGTCGTCTTGGCTGTCCTGTCCCTCTGGCTGGACTGGTTCTGAGGGTCTGAGTGCTATT
CM65845	LG03	47.618	C/G	TGCAGTCCACAGGGTCCCTAAGCAGTACTGTTATGTTCCCTACACACTTGAGCACTCGATGTTG	TGCAGTCCACAGGGTCCCTAAGCAGTACTGTTATGTTCCCTACACACTTGAGCACTGGATGTTG
CM4468	LG03	47.696	C/G	TGCAGAATGTGTTTGGCATACTTGGACATCTCAAGAACTCAAACTCCCTCTGGGCAGAATAGCA	TGCAGAATGTGTTTGGCATACTTGGACATCTCAAGAACTCAAACTCGCTCTGGGCAGAATAGCA
CM76533	LG03	48.153	C/T	TGCAGTTAATGTGCTGTCAACGTGGTGCTGCATAGCAGAGGTTTGCACTCCCGCGGGGTTCCCG	TGCAGTTAATGTGCTGTCAACGTGGTGCTGCATAGCAGAGGTTTGCACTCCCGTGGGGTTCCCG
CM3855	LG03	48.408	A/C	TGCAGAAGTTCAGAGGCAGGACTGAGCTTACTGGTTTGACTGCAAAGACACATCTAGCTCCTCC	TGCAGAAGTTCAGAGGCAGGCCTGAGCTTACTGGTTTGACTGCAAAGACACATCTAGCTCCTCC
CM57118	LG03	49.018	C/T	TGCAGGTCTGATGTTACTCAAGAGTGTGACTTTTGGTCTCCTCATCCCGGTCCTGAAACAACAA	TGCAGGTCTGATGTTACTCAAGAGTGTGACTTTTGGTCTCCTCATCCTGGTCCTGAAACAACAA
CM43394	LG03	49.355	C/T	TGCAGGACTTGTCCAGCCTTAGCTGCCACATGCAGCGGGGTGGTGCCCTTCTCCTGCA	TGCAGGACTTGTCCAGCCTTAGCTGCCACATGCAGTGGGGTGGTGCCCTTCTCCTGCA
CM75308	LG03	49.419	C/T	TGCAGTGTGGTCACTCATATTGCCGTGGCTGTGTCCGCTCTATCGGCATGGACCCTCTGGGCCA	TGCAGTGTGGTCACTCATATTGCCGTGGTTGTGTCCGCTCTATCGGCATGGACCCTCTGGGCCA
CM65642	LG03	49.664	A/C	TGCAGTCATGCTTAGGCTTAAAGGGCAGGCCCCAGGTGAGAGGCTGTATGAAGAAGAAGAGTGA	TGCAGTCATGCTTAGGCTTAAAGGGCAGGCCCCAGGTGAGAGGCTGTCTGAAGAAGAAGAGTGA
CM67486	LG03	49.883	T/C	TGCAGTCTCAAGCACAGAAAGTCTTTGCTGCTTTCAGATGTTACCATGGAGAATTTCCCTGTGG	TGCAGTCTCAAGCACAGAAAGTCTTTGCTGCTCTCAGATGTTACCATGGAGAATTTCCCTGTGG
CM662	LG03	50.039	A/G	TGCAGAAACATCTCTTGAGGTCTCCTTTCTATTTTCTGCTTGGTGGATGTCTTCCCTATTTGGG	TGCAGAAACATCTCTTGAGGTCTCCTTTCTATTTTCTGCTTGGTGGATGTCTTCCCTGTTTGGG
CM40504	LG03	50.1	A/G	TGCAGCTTTGGCCTGGACCTGCATGTAAAAAGCCTTTCAAAATATGAATGCTGTTTCTGGATCA	TGCAGCTTTGGCCTGGACCTGCATGTAGAAAGCCTTTCAAAATATGAATGCTGTTTCTGGATCA
CM43516	LG03	50.337	A/G	TGCAGGAGAAGGGCACCACCCCACTGCATGTGGCAGCTAAGGCTGGACAAGTCCTGCA	TGCAGGAGAAGGGCACCACCCCGCTGCATGTGGCAGCTAAGGCTGGACAAGTCCTGCA
CM12149	LG03	50.714	C/G	TGCAGAGGGTGTGTTAACTTGTTTTCACTTAGAAAATCAACAGAAAAGGTCATTTGACCAGAGG	TGCAGAGGGTGTGTTAACTTGTTTTGACTTAGAAAATCAACAGAAAAGGTCATTTGACCAGAGG
CM16515	LG03	50.893	T/C	TGCAGATTACACATAAAGGGTCCCTGGAGCTGTCCCTTGTTAAAATACTTGGTGCTCTGTGTTG	TGCAGATTACACATAAAGGGTCCCTGGAGCTGCCCCTTGTTAAAATACTTGGTGCTCTGTGTTG
CM80019	LG03	51.043	A/G	TGCAGTTTATTGACCGACAGTAACCGGCTGAGCTGTTAGCGCAGATCAGGGCCACGGCCATCAC	TGCAGTTTATTGACCGACAGTAACCGGCTGAGCTGTTAGCGCAGATCAGGGCCACGGCCATCGC
CM78517	LG03	51.19	A/G	TGCAGTTCTGCTCATCTGCGCCATCTGCACAGTCGTTCCACCCATCACACAGCCAGTCATGGTG	TGCAGTTCTGCTCGTCTGCGCCATCTGCACAGTCGTTCCACCCATCACACAGCCAGTCATGGTG
CM30725	LG03	51.237	C/T	TGCAGCGATGGCCGTGGCCCTGATCTGCGCTAACAGCTCAGCCGGTTACTGTCGGTCAATAAAC	TGCAGTGATGGCCGTGGCCCTGATCTGCGCTAACAGCTCAGCCGGTTACTGTCGGTCAATAAAC
CM16394	LG03	51.424	A/C	TGCAGATGTTAGTTGAGTTGTTTTTCAATGGCTTTGTTGTTCTGTTCCAGCTCCTCTTTCATGA	TGCAGATGTTAGTTGAGTTGTTTTTCACTGGCTTTGTTGTTCTGTTCCAGCTCCTCTTTCATGA
CM65687	LG03	51.603	A/C	TGCAGTCATTACCCTCGGCTGGCTGCTGTCGCTCGGACGCGCTGGAGTGAGTGAAGCATGACCA	TGCAGTCATTCCCCTCGGCTGGCTGCTGTCGCTCGGACGCGCTGGAGTGAGTGAAGCATGACCA
CM33725	LG03	51.703	C/T	TGCAGCGTGTCTGACTGACACAGAGACCTGTGGCTGCTGCCTGATGCAGAAACAAATGTGGAGG	TGCAGTGTGTCTGACTGACACAGAGACCTGTGGCTGCTGCCTGATGCAGAAACAAATGTGGAGG
CM79133	LG03	52.177	A/G	TGCAGTTGGACTGCCATATGGAGAACGGAATCCATCGAGCGCAGATCCTTGCGGCTGCACGCCG	TGCAGTTGGACTGCCGTATGGAGAACGGAATCCATCGAGCGCAGATCCTTGCGGCTGCACGCCG
CM54145	LG03	52.329	A/G	TGCAGGGGGTCGTAGCTGGGCTGGAGGCTTTCATTCCCACTGGATGTTTCTGCTCATAGGCACT	TGCAGGGGGTCGTAGCTGGGCTGGAGGCTTTCATTCCCACTGGATGTTTCTGCTCGTAGGCACT
CM9396	LG03	52.424	A/G	TGCAGAGAGCAGGACAGAGGAAAGAACACGCTGAGATTCTCTCTTCACACCGCCTGCCTCCACA	TGCAGAGAGCAGGACAGAGGGAAGAACACGCTGAGATTCTCTCTTCACACCGCCTGCCTCCACA
CM71392	LG03	52.589	C/T	TGCAGTGCCTACGAGCAGAAACATCCAGTGGGAATGAAAGCCTCCAGCCCAGCTACGACCCCCT	TGCAGTGCCTATGAGCAGAAACATCCAGTGGGAATGAAAGCCTCCAGCCCAGCTACGACCCCCT
CM47186	LG03	52.78	A/G	TGCAGGCCAGGTTTGTTGAACATCGGTGAGCCGGCCACTCAGCCCTGGCTAGCGGACACATGGC	TGCAGGCCGGGTTTGTTGAACATCGGTGAGCCGGCCACTCAGCCCTGGCTAGCGGACACATGGC
CM15525	LG03	53.096	C/T	TGCAGATGATCTATATGAGATCCTGTCCAGTTTGCCAGAGAGCGTGGTGTACTCGTGCCAGCCC	TGCAGATGATTTATATGAGATCCTGTCCAGTTTGCCAGAGAGCGTGGTGTACTCGTGCCAGCCC
CM80064	LG03	53.396	A/G	TGCAGTTTCACTGAGCAGGCTCTGAACCACGGCAGCGCCACCGAGGTGCTACTGGTGCAGAAGC	TGCAGTTTCACTGAGCAGGCTCTGAACCACGGCAGCGCCACCGAGGTGCTGCTGGTGCAGAAGC
CM75367	LG03	53.402	C/T	TGCAGTGTGTATCCCTATCACCTGCTACCTGCCCCAGCTAATTACCACCTTCAGAAGTGCTTGA	TGCAGTGTGTATCCCTATCACCTGCTACCTGCCCCAGCTAATTACCATCTTCAGAAGTGCTTGA
CM12816	LG03	53.955	A/G	TGCAGAGTCTTGTTTCAACCACAGTTTGCCATGCCTGCTCCAACTAATCAACCTCTTCCCAAGT	TGCAGAGTCTTGTTTCAACCACAGTTTGCCGTGCCTGCTCCAACTAATCAACCTCTTCCCAAGT
CM72957	LG03	54.166	C/T	TGCAGTGGATATGTGCTTGTGAGCAGTCACAGCTCTCTCGCTCACCCTTTCTCACTTGCTCGCA	TGCAGTGGATATGTGCTTGTGAGCAGTCATAGCTCTCTCGCTCACCCTTTCTCACTTGCTCGCA
CM19588	LG03	54.249	A/G	TGCAGCACCATTTAAGGTGGAACAGGAAAATTCAAACAAGAAGCTGGCGAATAGCTGACTTCAG	TGCAGCACCATTTAAGGTGGAACGGGAAAATTCAAACAAGAAGCTGGCGAATAGCTGACTTCAG
CM36945	LG03	54.629	A/G	TGCAGCTGAAGCCATGATGCATAGCTCTTAGAAACCATGTTGTGATGGTAATGTATTCATGCTG	TGCAGCTGAAGCCATGATGCATAGCTCTTAGAAACCGTGTTGTGATGGTAATGTATTCATGCTG
CM32792	LG03	54.992	C/T	TGCAGCGGGATTAAGAAAGCTCAGCGCGAGTGGCTCCAGCCTTTAAACCTCCAAGTGCACGACA	TGCAGTGGGATTAAGAAAGCTCAGCGCGAGTGGCTCCAGCCTTTAAACCTCCAAGTGCACGACA
CM77070	LG03	54.997	A/T	TGCAGTTATCAGATTATTAAGTGCATGTAAACGTACGCATTGACATGCCTCTCAGGCAATCATA	TGCAGTTATCAGATTATTAAGTGCATGTAAACGTACGCATTGACATGCCTCTCAGGCTATCATA
CM59068	LG03	55.403	G/T	TGCAGGTTCACAGGTTAGCAGGATGAGGCCTTTTGACACTTACAGAACCTGCCAAACCTGACAG	TGCAGGTTCACAGTTTAGCAGGATGAGGCCTTTTGACACTTACAGAACCTGCCAAACCTGACAG
CM58390	LG03	55.684	C/T	TGCAGGTGGGCTGAGGCTCACTAAAACAGCTGCCTTCAATGCCCTCCCTGGCCAGAGAGAGAGG	TGCAGGTGGGCTGAGGCTCACTAAAACAGCTGCCTTCAATGCCCTCCTTGGCCAGAGAGAGAGG
CM80676	LG03	55.859	G/T	TGCAGTTTGTCCTCATTTTCATGAAGGATACAGTGAAGTTCACGCTGCATGAAGCAGTCAGGCC	TGCAGTTTGTCCTCATTTTCATGAAGGATACAGTGAAGTTCACTCTGCATGAAGCAGTCAGGCC
CM19074	LG03	56.132	A/G	TGCAGCACAGACGCAGCACAACCAGCCCAGAGCTAGAGAGCAGCGCCATTCTCAGCAACTACAT	TGCAGCACAGACGCAGCGCAACCAGCCCAGAGCTAGAGAGCAGCGCCATTCTCAGCAACTACAT
CM40713	LG03	56.672	C/T	TGCAGGAAAAACAGCCTTGGTCACAAACTGAGTAAGGCCTCTGGGTCCCTTTGCTGTCATTAAG	TGCAGGAAAAACAGCCTTGGTTACAAACTGAGTAAGGCCTCTGGGTCCCTTTGCTGTCATTAAG
CM46538	LG03	56.732	A/G	TGCAGGCAGGGAACGCATTTCTGAAAGATTTATTTCTCCTAACGTCAGCGCGGTAAAGACGAGA	TGCAGGCAGGGAACGCGTTTCTGAAAGATTTATTTCTCCTAACGTCAGCGCGGTAAAGACGAGA
CM27069	LG03	56.75	C/T	TGCAGCCCAGCAGCTGGCCATTATGAATAGGCCTTGGCGTGAAGGTGAGCGTGCTGGCCAGCAC	TGCAGCCCAGCAGCTGGCCATTATGAATAGGTCTTGGCGTGAAGGTGAGCGTGCTGGCCAGCAC
CM35709	LG03	57.039	A/T	TGCAGCTCCTCATAATGAACAACCAGCAGCCTCCGGCCAAAACGGAGCCAGTCCAGCACATGGG	TGCAGCTCCTCATAATGAACAACCAGCAGCCTCCGGCCATAACGGAGCCAGTCCAGCACATGGG
CM79777	LG03	57.276	A/T	TGCAGTTTACCTCATGAGAGAACACTAGTTCTCTTTGAACATATGTGAAATTGCTATCACTATT	TGCAGTTTACCTCATGAGAGAACTCTAGTTCTCTTTGAACATATGTGAAATTGCTATCACTATT
CM77395	LG03	57.324	A/G	TGCAGTTCAAACTAAGGTGGTTCAGAATAACACAGTTCACACTACTATGGTCCAACTGAGCTAC	TGCAGTTCAAACTAAGGTGGTTCAGAATAACACAGTTCACACTACTGTGGTCCAACTGAGCTAC
CM69192	LG03	57.531	C/T	TGCAGTGACACTGACGTGGTGGTAGTGTGTTGGTGTGTGTTGCGCTGGTACGAGTGGACGAGAC	TGCAGTGACACTGACGTGGTGGTAGTGTGTTGGTGTGTGTTGCGCTGGTACGAGTGGATGAGAC
CM34962	LG03	57.569	G/T	TGCAGCTCACTGACTTTTTCCTGACCTTCATCTTTATCGTCTCTGGTAGACTCTGAGATCTCAG	TGCAGCTCACTGACTTTTTCCTGACCTTCATCTTTATCTTCTCTGGTAGACTCTGAGATCTCAG
CM5943	LG03	57.882	C/G	TGCAGACCAAGCTGCTCTCATAGCTGTAGCCTGAGGAGCAGCAGTGTTAAAGTTTCATAGCTAC	TGCAGAGCAAGCTGCTCTCATAGCTGTAGCCTGAGGAGCAGCAGTGTTAAAGTTTCATAGCTAC
CM78062	LG03	58.348	C/T	TGCAGTTCCTGCAATGAATGTGAAGATCGTGGTGAAACAGAAGGAGCTGCGTGCAGGACAGACG	TGCAGTTCCTGCAATGAATGTGAAGATCGTGGTGAAACAGAAGGAGCTGCGTGCAGGACAGATG
CM16456	LG03	58.355	C/T	TGCAGATGTTTTGAGATCCTGTACGTTGTGCTGTTTGTTATACTGCTTGGCGCTACTTGACCTA	TGCAGATGTTTTGAGATCCTGTACGTTGTGCTGTTTGTTATACTGCTTGGCGTTACTTGACCTA
CM62682	LG03	58.549	A/G	TGCAGTACTGAAATAACAGCTACGATTACGACGTTCAATTAACAACTACAGTGTTCATTTTAGT	TGCAGTGCTGAAATAACAGCTACGATTACGACGTTCAATTAACAACTACAGTGTTCATTTTAGT
CM38006	LG03	58.84	C/T	TGCAGCTGCTGGCTGAACGAGTCCGACAGGAACGATCTGCTCTACACGGAACCGGAGACAGTCC	TGCAGCTGCTGGCTGAACGAGTCCGACAGGAACGATCTGTTCTACACGGAACCGGAGACAGTCC
CM72261	LG03	58.876	A/G	TGCAGTGCTGGCCAGCACGCTCACCTTCACGCCAAGACCTATTCATAATGGCCAGCTGCTGGGC	TGCAGTGCTGGCCAGCACGCTCACCTTCACGCCAAGGCCTATTCATAATGGCCAGCTGCTGGGC
CM65489	LG03	59.237	C/T	TGCAGTCAGTTTGTGTCCTAGAAAGACCTCTGAGAGAGAGCTGGCTCAGACAGCGTAACACCTG	TGCAGTCAGTTTGTGTCCTAGAAAGACCTCTGAGAGAGAGCTGGCTCAGACAGTGTAACACCTG
CM57894	LG03	59.505	A/T	TGCAGGTGCGGTGCTGTGGAAATATAGTGAAAATGACTTAGATCACTTAAAGTCCTGTTGTTCT	TGCAGGTGCGGTGCTGTGGAAATATAGTGTAAATGACTTAGATCACTTAAAGTCCTGTTGTTCT
CM55515	LG03	59.671	C/G	TGCAGGTAATCAAGTCTCTTGTCACAGACCAGACAGAGCTGGAGCTTTTCCCTCGCTACCTGCT	TGCAGGTAATCAAGTCTGTTGTCACAGACCAGACAGAGCTGGAGCTTTTCCCTCGCTACCTGCT
CM8363	LG03	59.942	G/T	TGCAGACTTCAGCCTCCTGCCTCACTAAACTCACCTGATTCAACGCATTGGCTAATTGACAAGG	TGCAGACTTCAGCCTCCTGCCTCACTAAACTCACCTGATTCAACTCATTGGCTAATTGACAAGG
CM38830	LG03	60.151	C/T	TGCAGCTGTAGGTGGCTGGGTAGGAGTGCGCCTTTTGAACTCGCCATGCAGAAGATAGTCAAGG	TGCAGTTGTAGGTGGCTGGGTAGGAGTGCGCCTTTTGAACTCGCCATGCAGAAGATAGTCAAGG
CM59838	LG03	60.264	G/T	TGCAGGTTTGTATCCTGTATTTCTTCTCTTTCATCATTTTCCCTCTCCTCGGCTTTCTTCTCGA	TGCAGGTTTGTATCCTGTATTTCTTCTCTTTCATCATTTTCCCTCTCCTCTGCTTTCTTCTCGA
CM27948	LG03	60.816	A/G	TGCAGCCCTGTGGAGGGTTTAATGGCTGAGAGTGCGAGTCTGTGTGAGATAATTGTAGAGGAGT	TGCAGCCCTGTGGAGGGTTTAATGGCTGAGAGTGCGAGTCTGTGTGGGATAATTGTAGAGGAGT
CM36629	LG03	60.972	C/T	TGCAGCTCTTACTCTGGTAGAAAAGACTGGAACTGAACTCCTCTACAATTATCCCACACAGACT	TGCAGCTCTTACTCTGGTAGAAAAGACTGGAACTGAACTCCTCTACAATTATCTCACACAGACT
CM2946	LG03	61.447	A/G	TGCAGAAGAGTGGATCCTAATTCATACAGTTTTCTATTTATAACCCCACAGCATGGGGAGCCAA	TGCAGGAGAGTGGATCCTAATTCATACAGTTTTCTATTTATAACCCCACAGCATGGGGAGCCAA
CM29733	LG03	61.548	A/G	TGCAGCCTGGAGCGAACCTTTTCTACCAGGCCCCTGCATACTTCAACAGCACCTTGCAAACAGC	TGCAGCCTGGAGCGAACCTTTTCTACCAGGCCCCTGCGTACTTCAACAGCACCTTGCAAACAGC
CM73788	LG03	62.153	A/C	TGCAGTGGTCAGGACCTCCATGGACCCCCACAGAGCAGGTACTATTTGGGTGGTGGATCATTCT	TGCAGTGGTCAGGACCTCCATGGACCCCCACCGAGCAGGTACTATTTGGGTGGTGGATCATTCT
CM18450	LG03	62.383	C/T	TGCAGCAAGCGTGAGGAAACAAACTCTATCAGAGCACAAAGTTACAGTTTGCCTACCAACATGG	TGCAGTAAGCGTGAGGAAACAAACTCTATCAGAGCACAAAGTTACAGTTTGCCTACCAACATGG
CM26788	LG03	62.793	C/T	TGCAGCCATGTGAGACATAACTTGTAGAAATGTGCGATTTTTTGTGAACATAGTCAGTGCGCTT	TGCAGCCATGTGAGACATAACTTGTAGAAATGTGCGATTTTTTGTGAACATAGTCAGTGTGCTT
CM77286	LG03	63.144	A/G	TGCAGTTATGTGACACACAATCCAACTGGAAGGCACGATGTGTTGTGACATACATTTTCATATT	TGCAGTTATGTGACACACAGTCCAACTGGAAGGCACGATGTGTTGTGACATACATTTTCATATT
CM36158	LG03	63.774	C/T	TGCAGCTCGGTTCACTTTGGCTCTGCTGGGGAGAAAGGCGCTTTTAAAGGCAGTCAGTGGATGC	TGCAGCTCGGTTTACTTTGGCTCTGCTGGGGAGAAAGGCGCTTTTAAAGGCAGTCAGTGGATGC
CM37577	LG03	64.429	A/T	TGCAGCTGCCCAGCAGCTACTACAACCGTGTGTGTGGCCTGTGTGGAAACTTCAACGGAAGCCG	TGCAGCTGCCCAGCAGCTACTACAACCGTGTGTGTGGCCTGTGTGGTAACTTCAACGGAAGCCG
CM73288	LG03	64.591	A/G	TGCAGTGGCGTCATCACAATCAATGAGATCAGTGCTGGCCCTGAGGTCAGAGCCAAAGATTGGA	TGCAGTGGCGTCATCACAATCAATGAGATCAGTGCTGGCCCTGAGGTCAGAGCCAGAGATTGGA
CM22615	LG03	65.023	A/T	TGCAGCAGGACAGTCTGATATGATTGTCCATTTCCCTAAAGCTAACACCAGAAGCCCAGCGCCA	TGCAGCAGGACAGTCTGATATGATTGTCCATTTCCCTAAAGCTAACTCCAGAAGCCCAGCGCCA
CM75071	LG03	65.596	G/T	TGCAGTGTGCCATTCCCCTGTGTCCTTAGAGGGACCTTTGACCCTTTGTAACCCTCAAAGAGGA	TGCAGTGTGCCATTCCCCTGTGTCCTTAGATGGACCTTTGACCCTTTGTAACCCTCAAAGAGGA
CM9578	LG03	65.787	G/T	TGCAGAGAGTAGTGTGTACCCTCATAACGCTCTGAATTCAGTTAATGAAGGCCTTGCTAATCAG	TGCAGAGATTAGTGTGTACCCTCATAACGCTCTGAATTCAGTTAATGAAGGCCTTGCTAATCAG
CM69833	LG03	66.87	C/T	TGCAGTGAGATTCTATTTCCATTCCATTTTATGGTATTTGGCAGACGCTGTCATCCAGAGAAAC	TGCAGTGAGATTCTATTTCCATTCCATTTTATGGTATTTGGCAGACGCTGTTATCCAGAGAAAC
CM61519	LG03	67.194	A/G	TGCAGTAACTTCATCACTCTGGCTTCCATTTTGATTTTTATTACCCCTCCATTCCTGCAAGCAT	TGCAGTAACTTCATCACTCTGGCTTCCATTTTGGTTTTTATTACCCCTCCATTCCTGCAAGCAT
CM32436	LG03	67.572	C/G	TGCAGCGGCACTGCTGCCTAACCTGCGGCTCAGACACTCGCTCTACATCAGCAGCAGCTTCCAC	TGCAGCGGCACTGCTGCCTAACCTGCGGCTCAGACACTCGCTGTACATCAGCAGCAGCTTCCAC
CM76786	LG03	68.092	C/T	TGCAGTTACTGGCCGCCATGGACCAGCACATGCAGAAATACAGATCACAAGCCTGCTTGCTGGA	TGCAGTTACTGGCCGCCATGGACCAGCACATGCAGAAATACAGATCACAAGCCTGTTTGCTGGA
CM55490	LG03	68.421	C/G	TGCAGGTAAGCTGAAGTGATTTTGTTGAAGTGGAAGCTGCTGCTGATGTACAGCGAGTGTCTGA	TGCAGGTAAGCTGAAGTGATTTTGTTGAAGTGGAAGCTGCTGCTGATGTAGAGCGAGTGTCTGA
CM11326	LG03	68.81	A/C	TGCAGAGCTTTCACTGAATCTAACAGGTTTCCTTCTGGTTCCAGGACAGATGAATAGATTTCAG	TGCAGAGCTTTCACTGCATCTAACAGGTTTCCTTCTGGTTCCAGGACAGATGAATAGATTTCAG
CM28259	LG03	69.253	A/G	TGCAGCCGCAGGGAGGTGTGTGACGTTCGGGATGGGCATCGAGGGTGCCACCCAGAGCTAGGAC	TGCAGCCGCGGGGAGGTGTGTGACGTTCGGGATGGGCATCGAGGGTGCCACCCAGAGCTAGGAC
CM26620	LG03	69.566	G/T	TGCAGCCATACTGGCCCTAAGAGGTTAAGACAATAAAAGCCTCCTGACTTGACCTGAAGATTGG	TGCAGCCATACTGGCCCTAAGAGGTTAAGACAATAAAAGCCTCCTTACTTGACCTGAAGATTGG
CM32599	LG03	70.167	A/G	TGCAGCGGCGGCGGCGACGGCGGCGGTCCCCCCGCTGCACAGCGCCATAGTGGAGCGGCTGCGC	TGCAGCGGCGGCGGCGGCGGCGGCGGTCCCCCCGCTGCACAGCGCCATAGTGGAGCGGCTGCGC
CM65140	LG03	70.451	A/G	TGCAGTCAGAGGATCACATTATAGGTTGTGAAGCAGACATTAGGCATACAGCAGGCGTTCACAA	TGCAGTCAGAGGATCACATTATAGGTTGTGAAGCAGACATTAGGCATACAGCGGGCGTTCACAA
CM71716	LG03	71.327	A/G	TGCAGTGCTCAACGTCAGCCCACTGTCAGTCTTACCCTGAATGGCACAGTTCCAGCTCAGCTGA	TGCAGTGCTCAACGTCAGCCCACTGTCAGTCTTACCCTGAATGGCACGGTTCCAGCTCAGCTGA
CM45272	LG03	73.638	A/G	TGCAGGATCGTTTGCGCAAGGCTGTGCAGGAGGCTGAGGAGGCTGAGGGTGGCTGTCCCAACAG	TGCAGGGTCGTTTGCGCAAGGCTGTGCAGGAGGCTGAGGAGGCTGAGGGTGGCTGTCCCAACAG
CM61954	LG03	74.769	G/T	TGCAGTAATTATGGTGTAAGGCTGCCTTGTGATTGCAGTGATGGTAATCACCACTTTCATTCAG	TGCAGTAATTATGGTGTAAGGCTGCCTTGTGATTGCAGTGATTGTAATCACCACTTTCATTCAG
CM71204	LG03	75.862	C/T	TGCAGTGCCAAGTGGAGACGGAGGGGCTGCGGCGCTCCATCCAGAACCTGGGGGTCCTCCTGAC	TGCAGTGCCAAGTGGAGACGGAGGGGCTGCGGCGCTCCATCCAGAACCTGGGGGTCCTCTTGAC
CM10449	LG03	80.398	C/T	TGCAGAGCCCAACTGTGCTTGAGCTTCAGGTTACGAACAGACCATCACACTACCACCACCATGT	TGCAGAGCTCAACTGTGCTTGAGCTTCAGGTTACGAACAGACCATCACACTACCACCACCATGT
CM58897	LG03	82.467	A/G	TGCAGGTGTTTCTTGCGGCACCACATAGATAATGTAACGTTGAGAAAAGAAAAAAAGAAAAAAT	TGCAGGTGTTTCTTGCGGCACCACATAGATAATGTAACGTTGAGAAAAGAAAGAAAGAAAAAAT
CM17173	LG03	84.088	A/G	TGCAGATTTATCACGTTAATAAAAAGGATGGTGGTTTCCAGATATTTCCACGAATTGTCAGACC	TGCAGATTTATCACGTTAATAAAAAGGATGGTGGTTTCCAGATATTTCCACGAGTTGTCAGACC
CM26711	LG03	84.595	C/G	TGCAGCCATGAAGAAGCCTCCCTCATATCTCACCTCGGCAGGTTTCACTACCAACACACTGAGC	TGCAGCCATGAAGAAGCCTCCGTCATATCTCACCTCGGCAGGTTTCACTACCAACACACTGAGC
CM49859	LG03	85.796	C/T	TGCAGGCTATCTACTTCAGCTGCTGCACTGCTGCTGCGCAGGCCACTAAAGTCCCTCCACACCA	TGCAGGCTATCTACTTCAGCTGCTGCACTGCTGCTGTGCAGGCCACTAAAGTCCCTCCACACCA
CM76878	LG03	86.613	C/T	TGCAGTTAGCCTCAGATTTGTTTGATTTCCAGCTCCTGGTCCACTGAGCCACTGTGGCCTGCGG	TGCAGTTAGCCTCAGATTTGTTTGATTTCCAGCTCCTGGTCCACTGAGCCACTGTGGCCTGTGG
CM41174	LG03	88.705	A/G	TGCAGGAACAGCACTCCGTATCACTTCAACGTAAATGGGCGGAGCTAAACTGCTGGGGTCTGAC	TGCAGGAACGGCACTCCGTATCACTTCAACGTAAATGGGCGGAGCTAAACTGCTGGGGTCTGAC
CM20740	LG03	89.605	C/T	TGCAGCACTTTCAAGGTTGTTATGACTTTCCCAATGCTTGGAGAGATTATGACGATGGCTGGAA	TGCAGCACTTTCAAGGTTGTTATGACTTTCCCAATGCTTGGAGAGATTATGATGATGGCTGGAA
CM45099	LG03	91.027	G/T	TGCAGGATATTGACCTTCTTTATTGGCGTTTTGTCTGGACCGCTGGATGAAGGAACTAAAGGAA	TGCAGGATATTGACCTTCTTTATTGGCGTTTTGTCTGGACCTCTGGATGAAGGAACTAAAGGAA
CM40826	LG03	91.943	A/G	TGCAGGAAAAGTGGGACAAACTCTGTATTAAGCCTCGGCTGTCTGAGGGCATTTTCTCAATCTT	TGCAGGAAAAGTGGGACAAACTCTGTATTAAGCCTCGGCTGTCTGAGGGCATTTTCTCGATCTT
CM11077	LG03	93.226	A/G	TGCAGAGCTGAGACACTCTGACAACCAGAGATAGAAGGACGGCTGATCAGTTTAGCCGATTCCT	TGCAGAGCTGAGACACTCTGACAACCAGAGATAGAAGGACGGCTGATCGGTTTAGCCGATTCCT
CM50829	LG03	94.386	A/C	TGCAGGCTGTGATTTAGCTGTTTTTGGGTTATCTCTTTGGGGCGTCCTTTTTTATGCTGCTGGA	TGCAGGCTGTGATTTCGCTGTTTTTGGGTTATCTCTTTGGGGCGTCCTTTTTTATGCTGCTGGA
CM70311	LG03	94.467	A/C	TGCAGTGATCTGTGGAGCCAGTACTGGTGATCCATGGAGCCAGCACTGGTGATCCATGGAGCCA	TGCAGTGATCTGTGGAGCCCGTACTGGTGATCCATGGAGCCAGCACTGGTGATCCATGGAGCCA
CM43750	LG03	95.518	C/T	TGCAGGAGATACTGCTAAACCGGTCAAACTGTGAGCACTGGGGTCCTATGAGAGGAGAAGCTCC	TGCAGGAGATACTGCTAAACCGGTCAAACTGTGAGCATTGGGGTCCTATGAGAGGAGAAGCTCC
CM10074	LG03	96.11	A/G	TGCAGAGCACCACCATCATAGCTGCAATGCAGCGTCACCCAGGCAGCCCTATAGTTGCAATGTA	TGCAGAGCACCACCATCATAGCTGCAATGCAGCGTCACCCAGGCAGCCCTGTAGTTGCAATGTA
CM71523	LG03	96.664	A/G	TGCAGTGCGCTGGCTGGTGGAGCTCCATAAGCAGGGTCTTTTCCCCTACACCAGCGTAAACATC	TGCAGTGCGCTGGCTGGTGGAGCTCCATAAGCAGGGTCTTTTCCCCTACGCCAGCGTAAACATC
CM34349	LG03	96.927	C/T	TGCAGCTACGAGGCCTCTTGGGCCGGCTGCCTAAGCGCCGCTACATTGCAACTACAGGGCTGCC	TGCAGCTACGAGGCCTCTTGGGCCGGCTGCCTAAGCGCCGCTACATTGCAACTATAGGGCTGCC
CM40541	LG03	97.147	A/T	TGCAGCTTTTAAAGCCTCTGTTGTCCTTTAATTCTGTTCATTTCCTCTCTTTCTCCTACCTGCC	TGCAGCTTTTAAAGCCTCTGTTGTCCTTTTATTCTGTTCATTTCCTCTCTTTCTCCTACCTGCC
CM75002	LG03	97.333	C/T	TGCAGTGTGATATCAGCTAAGGATATAACATTACATTTTGCCTACTGTTCATATCTCACAGGAA	TGCAGTGTGATATCAGCTAAGGATATAACATTACATTTTGCCTACTGTTCATATCTTACAGGAA
CM55129	LG03	97.623	A/G	TGCAGGGTTACAGGGATTAATGTGAATGTGACCGTCTCTCTCAGTGACCCTGGAGGCCGCGCAG	TGCAGGGTTACAGGGGTTAATGTGAATGTGACCGTCTCTCTCAGTGACCCTGGAGGCCGCGCAG
CM34976	LG03	98.292	A/G	TGCAGCTCAGAACGGAGGCGGGTCAGCTCGGGCTGAACCTGAGCCAACTGCTCCTGCA	TGCAGCTCAGAGCGGAGGCGGGTCAGCTCGGGCTGAACCTGAGCCAACTGCTCCTGCA
CM79361	LG03	98.81	A/T	TGCAGTTGTCAGATTACTGAGTGCATGTAAATGCACTGATCGGATTGCTGACAAAATCAGATTT	TGCAGTTGTCAGATTACTGAGTGCATGTAAATGCACTGATCGGATTGCTGACAAAATCTGATTT
CM28826	LG03	98.879	C/T	TGCAGCCGTCTTGAAGTCTGTAGTTTGAAGCAAATCATGTTTATAGATAACAGTGTGTCACACA	TGCAGCTGTCTTGAAGTCTGTAGTTTGAAGCAAATCATGTTTATAGATAACAGTGTGTCACACA
CM71170	LG03	99.343	C/G	TGCAGTGCATTCGAGCATTCCCGAGTTCAGAGGAGGAGACAAGGCTTCATTCAGAAGCTCAAAA	TGCAGTGCATTCGAGCATTGCCGAGTTCAGAGGAGGAGACAAGGCTTCATTCAGAAGCTCAAAA
CM37182	LG03	99.994	G/T	TGCAGCTGAGCTCCAGCAGGGTCGAGTGTGTTGGGAGAAGCAGGAGAAGAGCTTGAAGGTAGTA	TGCAGCTGAGCTCCAGCAGGGTCGAGTTTGTTGGGAGAAGCAGGAGAAGAGCTTGAAGGTAGTA
CM415	LG03	100.346	C/T	TGCAGAAAATCAGATTTTGTCAGTAATTCGATCAACGCGTTTACATGCACTGAATAATCTGATA	TGCAGAAAATCAGATTTTGTCAGTAATTCGATCAACGTGTTTACATGCACTGAATAATCTGATA
CM76333	LG03	100.464	A/C	TGCAGTTAAAAACACAAGCAGCACTGCTGTGTCTGATCCACTCAGACCAGCGCAACACACACTA	TGCAGTTAAAAACACCAGCAGCACTGCTGTGTCTGATCCACTCAGACCAGCGCAACACACACTA
CM43932	LG03	100.788	C/T	TGCAGGAGCAGTTGGCTCAGGTTCAGCCCGAGCTGACCCGCCTCCGCTCTGAGCTGCA	TGCAGGAGCAGTTGGCTCAGGTTCAGCCCGAGCTGACCCGCCTCCGTTCTGAGCTGCA
CM74601	LG03	101.375	A/G	TGCAGTGTCATATGATAACACCACTCACCCTAAACACCAGCAGTGTCATATAGTAACACCGCTC	TGCAGTGTCATATGGTAACACCACTCACCCTAAACACCAGCAGTGTCATATAGTAACACCGCTC
CM80902	LG03	101.912	C/T	TGCAGTTTTCAGATTATTTGCCACTGTTGCCGTTGGCGACACTCATTGGGGTTCAGACTTGGAT	TGCAGTTTTCAGATTATTTGCCACTGTTGCCGTTGGCGACATTCATTGGGGTTCAGACTTGGAT
CM4208	LG03	102.311	G/T	TGCAGAATCTCTGGTTTGCACTTCACAGCTGATCATGATCTGCTCACTTATAAACGCTAACAGT	TGCAGAATCTCTGGTTTGCACTTCACAGCTGATCATGATCTGCTCACTTATAAACTCTAACAGT
CM51102	LG03	102.889	T/A	TGCAGGCTTTCATGTCCTACTTCTGTCAGCCATGGTTAGCGCCTTGTGCTGAGCGTTTCCTTTA	TGCAGGCTTTCATGTCCTACTTCTGTCAGCCAAGGTTAGCGCCTTGTGCTGAGCGTTTCCTTTA
CM765	LG03	103.703	C/T	TGCAGAAACGGACGCATCTGAGATAATAAATGGTGCAGTTCACTCGAGGTGTTATCAAAGAGAA	TGCAGAAACGGACGCATCTGAGATAATAAATGGTGCAGTTCACTTGAGGTGTTATCAAAGAGAA
CM48645	LG03	103.983	C/T	TGCAGGCCTTCATGCTGCTGTGTGACCTGCTGATGATCTTCAGCCACCAGCTGATGGCGGGCGG	TGCAGGCCTTCATGCTGCTGTGTGACCTGCTGATGATCTTTAGCCACCAGCTGATGGCGGGCGG
CM28510	LG03	104.343	A/C	TGCAGCCGGACCCTTATCACTTTTTTTGGTATCACCTCCAGTGAGGTTCCAAGCGAGTTTAGCC	TGCAGCCGGACCCTTATCCCTTTTTTTGGTATCACCTCCAGTGAGGTTCCAAGCGAGTTTAGCC
CM32229	LG03	104.543	G/T	TGCAGCGCTTCATATGTGGTGTAGCCTCACTTTGTACTGTCTGCTGCGTAGCACACTGTGGCGC	TGCAGCTCTTCATATGTGGTGTAGCCTCACTTTGTACTGTCTGCTGCGTAGCACACTGTGGCGC
CM70463	LG03	104.658	C/T	TGCAGTGATGTGACATCATATGCAATCAGGCTATCAACCCCCATCCCGCCCCCCACGCGAGCCC	TGCAGTGATGTGACATCATATGCAATCAGGCTATCAACCCCCATCCTGCCCCCCACGCGAGCCC
CM29728	LG03	104.865	C/T	TGCAGCCTGGAGAAAACGCAGGCTGTGCGAATGACATTAGCCAGCCTGGCCTCGACTCCTACCG	TGCAGCCTGGAGAAAACGCAGGCTGTGCGAATGACATTAGCCAGCCTGGCCTTGACTCCTACCG
CM40511	LG03	105.1	C/T	TGCAGCTTTGGGGCTGCCTGGACCGGTAGTGTTCGGCTGCATGAGCAGGGCTACGCCGTGGCTA	TGCAGCTTTGGGGCTGCCTGGACCGGTAGTGTTCGGCTGCATGAGCAGGGCTACGCTGTGGCTA
CM13702	LG03	105.169	C/T	TGCAGAGTTTTGCTTAAGCCCATTCAGCTCACTGTTTAGGTGATGGGCAGATGGAGGAGATAGA	TGCAGAGTTTTGCTTAAGCCCATTCAGCTTACTGTTTAGGTGATGGGCAGATGGAGGAGATAGA
CM24033	LG03	105.31	A/G	TGCAGCATAAACACAAGGGCGGAGTTAGTCAGCAGGTTTTGCTCATAGCTATGAAAGTGACCTG	TGCAGCATAAACACAAGGGCGGGGTTAGTCAGCAGGTTTTGCTCATAGCTATGAAAGTGACCTG
CM42493	LG03	105.5	G/T	TGCAGGACATTTTTCTCAGTTTTTATCATAACTCTGTCGCTTCAGCTTCATCAGTCTGTCAGGT	TGCAGGACATTTTTCTCAGTTTTTATCATAACTCTGTCGCTTCAGCTTCATCAGTCTGTCAGTT
CM11172	LG03	105.733	A/C	TGCAGAGCTGTAGACACAAACACACAGAGTCAAACTCAGAACCAATAAAAATTTCCATTTCAGC	TGCAGAGCTGTAGACACAAACACACAGAGTCAAACTCAGAACCAATCAAAATTTCCATTTCAGC
CM45352	LG03	105.84	G/T	TGCAGGATCTGGCCTCTGTGTTTCTGTGGAACAGAGCAGCGGACAGAAACACACCTGAAAGACT	TGCAGGATCTGGCCTCTGTGTTTCTGTGGAACAGATCAGCGGACAGAAACACACCTGAAAGACT
CM52270	LG03	105.922	C/G	TGCAGGGCAGATGCAGCTGCACCGAGCTTTTGTGACCGTATATATGAGTGTTTATGGAACTGGC	TGCAGGGCAGATGCAGCTGCACCGAGCTTTTGTGAGCGTATATATGAGTGTTTATGGAACTGGC
CM64985	LG03	106.063	A/G	TGCAGTCACTGGTCAGTGTGTCTAAGCAGGTCTGATGTAACCACTGAGCAGCAGTTAGAGGTGA	TGCAGTCACTGGTCAGTGTGTCTGAGCAGGTCTGATGTAACCACTGAGCAGCAGTTAGAGGTGA
CM26437	LG03	106.258	A/G	TGCAGCCAGGGAGGCACCGATACAGCAATTCTGGGCTGATGTTACGATACAATATTGTTCATGT	TGCAGCCAGGGAGGCACCGATACGGCAATTCTGGGCTGATGTTACGATACAATATTGTTCATGT
CM25294	LG03	106.429	A/G	TGCAGCATTTCATCACAAATTCAAAGGACCTTCCTCGTTTCCTCAGATTAACACAGAGCCAGTT	TGCAGCATTTCATCACGAATTCAAAGGACCTTCCTCGTTTCCTCAGATTAACACAGAGCCAGTT
CM12615	LG03	106.613	A/T	TGCAGAGTCCAGTTCTCTCCTGCATTGTTTTTGTTAGGCGGGAGGGTCTGTCTCATCAGGCATG	TGCAGAGTCCAGTTCTCTCCTGCTTTGTTTTTGTTAGGCGGGAGGGTCTGTCTCATCAGGCATG
CM2082	LG03	106.783	A/G	TGCAGAACCAGAGCAATGAAGGTGTTCGCTCCAAACACGAGAGCGTAACGTTCTGTAGACAGTC	TGCAGAACCAGAGCAGTGAAGGTGTTCGCTCCAAACACGAGAGCGTAACGTTCTGTAGACAGTC
CM13158	LG03	106.783	C/T	TGCAGAGTGTTTTACCTTCATTGTTACCCTCACACTGTCTGCTCAGCAGCAGTTCAGTGATGGC	TGCAGAGTGTTTTACCTTCATTGTTACCCTCACACTGTCTGCTCAGCAGCAGTTCAGTGATGGT
CM12235	LG03	107.264	A/G	TGCAGAGGTCCGGGCTCGCCCAGCCCAGTATGCATTACCTTCTACAGCATCATTACTGCTGATT	TGCAGGGGTCCGGGCTCGCCCAGCCCAGTATGCATTACCTTCTACAGCATCATTACTGCTGATT
CM73921	LG03	107.277	A/G	TGCAGTGGTGGGAGTTATTCTCCTCGTCTGTGGCTCCACTGATGAAGGAGGAGTACGGAGATCA	TGCAGTGGTGGGAGTTATTCTCCTCGTCTGTGGCTCCGCTGATGAAGGAGGAGTACGGAGATCA
CM72378	LG03	107.451	A/G	TGCAGTGCTGTGTGCGCTCAGTGCAGCTCTACCTCAGACAGTCCCAAGTGGAAGGGCTGATCTC	TGCAGTGCTGTGTGCGCTCAGTGCAGCTCTACCTCAGACAGTCCCGAGTGGAAGGGCTGATCTC
CM26295	LG03	107.632	C/T	TGCAGCCAGCGAGCTGTGAGTACTGACCTCTTCCTCTGACCTCTGTCCGTTCAGCTACAGAACA	TGCAGCCAGCGAGCTGTGAGTACTGACCTCTTCTTCTGACCTCTGTCCGTTCAGCTACAGAACA
CM73477	LG03	107.809	A/C	TGCAGTGGGCAGTCTTTCAGGTGTGTTTCTGTCCGCTGATCTGTTCCACAGAAACACAGAGGCC	TGCAGTGGGCAGTCTTTCAGGTGTGTTTCTGTCCGCTGCTCTGTTCCACAGAAACACAGAGGCC
CM5355	LG03	107.866	A/G	TGCAGACAGATCTGGACAGACACTGAGAACCACTCAGCCAAAGAACCTCCCTCCTGTTCTGTAG	TGCAGACAGATCTGGACAGACACTGAGAACCACTCAGCCAAAGGACCTCCCTCCTGTTCTGTAG
CM60060	LG03	108.031	C/G	TGCAGGTTTTCACTCCAGCCAAGCAGGAGCTCACCTTCTACACCTAATTAACTATTTGTAAACT	TGCAGGTTTTGACTCCAGCCAAGCAGGAGCTCACCTTCTACACCTAATTAACTATTTGTAAACT
CM21151	LG03	108.182	A/G	TGCAGCAGAGCTGCCACTACGATCTCCAGGTGCTGGACGGTGCTGACCAGCGCAGGGTGCAGGC	TGCAGCAGAGCTGCCACTACGATCTCCAGGTGCTGGACGGTGCTGACCAGCGCGGGGTGCAGGC
CM22212	LG03	108.782	A/G	TGCAGCAGCTATTAGGACGAATCAGAAGTTCGTTATTCTCACAGCTCTTCCACATTAGCGCAGG	TGCAGCGGCTATTAGGACGAATCAGAAGTTCGTTATTCTCACAGCTCTTCCACATTAGCGCAGG
CM65395	LG03	108.986	G/T	TGCAGTCAGTCCTGCTTTCTTTAAGGCTCAAATGTTCAGTTTCTGCTGAAACTCTGTCAGAGAG	TGCAGTCAGTCCTGCTTTCTTTAAGGCTCAAATGTTCAGTTTCTGCTGAAACTCTTTCAGAGAG
CM72156	LG03	109.068	A/T	TGCAGTGCTGATAAGCTTTAATTGGCCCCTTTGGACATCTTCAGCGGTCAGAGAGAGGAAGCGC	TGCAGTGCTGATAAGCTTTAATTGGCCCCTTTGGACATCTTCTGCGGTCAGAGAGAGGAAGCGC
CM50891	LG03	109.304	C/T	TGCAGGCTGTTAAGTTTGTGTTGCAGGTGGAATTAAGGAGGGGAGCTTTGACCCAATTGGCTAC	TGCAGGCTGTTAAGTTTGTGTTGCAGGTGGAATTAAGGAGGGGAGCTTTGACCTAATTGGCTAC
CM80621	LG03	109.451	C/T	TGCAGTTTGGGGGGAGGAGCATAGGCTGAAACCCCTCCTTCTTCTGCCCTATAAATTCCCATCC	TGCAGTTTGGGGGGAGGAGCATAGGCTGAAACCCCTTCTTCTTCTGCCCTATAAATTCCCATCC
CM47225	LG03	109.587	A/T	TGCAGGCCATCACGTGGATTAAACTCCTCTGTCTGTTGGTTTTTGGGAAGCACACTGGTCATCA	TGCAGGCCTTCACGTGGATTAAACTCCTCTGTCTGTTGGTTTTTGGGAAGCACACTGGTCATCA
CM80787	LG03	110.17	A/G	TGCAGTTTTAACACGAGGCTGAAGCCGACTTCCTATTCGCAACTTTGAGGCTCAAATTTTCCCA	TGCAGTTTTAACACGAGGCTGAAGCCGACTTCCTATTCGCAACTTTGAGGCTCAAATTTTCCCG
CM43340	LG03	110.489	C/T	TGCAGGACTGTCTACAGAACGTTACGCTCTCGTGTTTGGAGCGAACACCTTCACTGCTCTGGTT	TGCAGGACTGTCTACAGAACGTTACGCTCTCGTGTTTGGAGCGAACACCTTCATTGCTCTGGTT
CM12928	LG03	110.738	G/T	TGCAGAGTGATGCTGCGGTTGATGCGGAGCTTCCTGAAGAGCCCTGGGGAGTTTCGAGGGGAAA	TGCAGAGTGATGCTGCGGTTTATGCGGAGCTTCCTGAAGAGCCCTGGGGAGTTTCGAGGGGAAA
CM19700	LG03	111.064	A/C	TGCAGCACCGACGCCACCTGTACACTCAGTTTATAAAACGATAAACACAGACACCGAGCAAAAA	TGCAGCACCGACGCCACCTGTACACTCAGTTTATAAAACGATAAACACAGACACCGAGCAAAAC
CM20812	LG03	111.718	C/G	TGCAGCAGAACAGTGGAGCCATCAACAAGCTTGGGACAAAAGAGGAAATTCATGCGCATAGTTT	TGCAGGAGAACAGTGGAGCCATCAACAAGCTTGGGACAAAAGAGGAAATTCATGCGCATAGTTT
CM64466	LG03	112.382	C/T	TGCAGTATTTAAGGTGGAACGGGAAAATTTGAGCCTCAAAGTTGCGAATAGGAAGTCGGCTTCA	TGCAGTATTTAAGGTGGAATGGGAAAATTTGAGCCTCAAAGTTGCGAATAGGAAGTCGGCTTCA
CM36755	LG03	112.833	C/G	TGCAGCTGAAACTCGTGTTTTCAAGAAGCCGACCAGTATTAAGCCAACTTCAGCCCTGTGTAAT	TGCAGCTGAAACTCGTGTTTTCAAGAAGCCGACCAGTATTAAGCCAACTTCAGCCGTGTGTAAT
CM25397	LG03	113.346	C/T	TGCAGCCAAACACCACCAGACCTGTCCGCCTCACAGCTGCAATGCAGCATCACCCAAGCGGCCG	TGCAGCCAAACACCACTAGACCTGTCCGCCTCACAGCTGCAATGCAGCATCACCCAAGCGGCCG
CM57065	LG03	113.961	A/G	TGCAGGTCTCGCTCTGCTTCCAACCAAACCTTCCCTGCTGGTGGGACACGTTTTACAATGAAAC	TGCAGGTCTCGCTCTGCTTCCAACCAAACCTTCCCTGCTGGTGGGACGCGTTTTACAATGAAAC
CM12923	LG03	114.569	G/A	TGCAGAGTGATCTGGATCATCTTTGCCATACCGATACCAATAATAAACCCTGTACATTAAACGC	TGCAGAGTGATCTGGATCATCTTTGCCATACCAATACCAATAATAAACCCTGTACATTAAACGC
CM78319	LG03	115.311	C/G	TGCAGTTCTACATGAAACTTGTTACTTGAGTTGCCATAATTTATGTGATATATGGCTTAACACA	TGCAGTTCTACATGAAAGTTGTTACTTGAGTTGCCATAATTTATGTGATATATGGCTTAACACA
CM43327	LG03	116.07	C/T	TGCAGGACTGTAGATTTTACAGCCATAACAAACAGATTTGTCCCGTCCAGCTGCTCCTAATACC	TGCAGGACTGTAGATTTTATAGCCATAACAAACAGATTTGTCCCGTCCAGCTGCTCCTAATACC
CM56485	LG03	116.995	C/T	TGCAGGTCATTCAGTCAGAGAGAGGCGGTTCAGACCAGTCCGCACGCACAAACATCCTCATACC	TGCAGGTCATTCAGTCAGAGAGAGGCGGTTCAGACCAGTCCGCATGCACAAACATCCTCATACC
CM49447	LG03	117.995	A/G	TGCAGGCGGGAAAAGGTTCCCCGAGCAGTTTATTCTCATTATTATTACTATTTCCCATCTCTGC	TGCAGGCGGGAGAAGGTTCCCCGAGCAGTTTATTCTCATTATTATTACTATTTCCCATCTCTGC
CM77045	LG03	119.208	A/C	TGCAGTTATCAGACTATTGAGTGCATGTAAACGTGTTGATCGGATTACTGACAAAATCTGATTT	TGCAGTTATCAGACTCTTGAGTGCATGTAAACGTGTTGATCGGATTACTGACAAAATCTGATTT
CM2664	LG04	0	A/G	TGCAGAACTTCTGATCAATAAACCAGCAAACTTGTGTAATGTAGTCCACTTTAGCCTTTACAGT	TGCAGAACTTCTGATCAGTAAACCAGCAAACTTGTGTAATGTAGTCCACTTTAGCCTTTACAGT
CM46000	LG04	3.236	C/T	TGCAGGCAAGCCAGTGACAAAGTCTAAGGAGATCTGTGACCACGGCTGAGAAGGTATGGATAGG	TGCAGGCAAGCCAGTGACAAAGTCTAAGGAGATCTGTGACCATGGCTGAGAAGGTATGGATAGG
CM57931	LG04	4.825	C/T	TGCAGGTGCTCCACTTGCATTGTCCATGTTCCTGCGTAAGTGACCTTTCCTTTGGTCAGCGTGA	TGCAGGTGCTCCACTTGCATTGTCCATGTTCCTGTGTAAGTGACCTTTCCTTTGGTCAGCGTGA
CM42027	LG04	6.552	C/G	TGCAGGAATTGTATGATGCCATCATATAATCGTGAACCAGAATCTCAAAGGAATGTTTCCAACA	TGCAGGAATTGTATGATGCGATCATATAATCGTGAACCAGAATCTCAAAGGAATGTTTCCAACA
CM31085	LG04	7.479	A/G	TGCAGCGCATGGAGCAAAAATGCTCATATTTTTCAGAAGATCTCCATCCAGTTCAGCCCTCAGG	TGCAGCGCATGGAGCAAAAATGCTCATATTTTTCAGAGGATCTCCATCCAGTTCAGCCCTCAGG
CM63533	LG04	8.189	G/T	TGCAGTAGTCCATCAAGGAGGGAGTCTGCCTGCAAGAGTCCTAAAGGTTGGACGAATTGCAGGA	TGCAGTAGTCCATCAAGGAGGGATTCTGCCTGCAAGAGTCCTAAAGGTTGGACGAATTGCAGGA
CM44321	LG04	9.131	A/T	TGCAGGAGGAAAGGGGGGTGGTCCTGGGGGAGGAACCCCAGTGCCTGCCTGAGGGGCAGGAGTT	TGCAGGAGGAAAGGGGGGTGGTCCTGGGGGAGGAACCCCAGTGCCTGCCTGAGGGGCAGGTGTT
CM51506	LG04	9.304	A/G	TGCAGGGACCCCTACACTGGAGTTTTTAAAGAGATGTTTCTGGTGGCCCAATATGGAGAAGGAC	TGCAGGGACCCCTACACTGGAGTTTTTAAAGAGATGTTTCTGGTGGCCCAATATGGGGAAGGAC
CM20070	LG04	10.248	A/G	TGCAGCACGCGCTGAGATCATCTCAAAAATGACGTGTTTCCGGGAGAAGAGCCCGCCCCTTTCT	TGCAGCACGCGCTGAGATCATCTCAAAAGTGACGTGTTTCCGGGAGAAGAGCCCGCCCCTTTCT
CM7454	LG04	10.935	G/T	TGCAGACGTTTCTGGAGCTCATGTTAACAGTTTCACTCTGTTCCTGAAGTGTTTCACTCCATCC	TGCAGACGTTTCTGGATCTCATGTTAACAGTTTCACTCTGTTCCTGAAGTGTTTCACTCCATCC
CM52943	LG04	11.362	C/T	TGCAGGGCGCCATGAAGCTCGCGCGGTTCATCATGAAGAACGCAGCTCTGGCCAACGTGCCGAA	TGCAGGGCGCCATGAAGCTCGCGCGGTTCATCATGAAGAACGCAGCTCTGGCCAATGTGCCGAA
CM56531	LG04	11.585	A/G	TGCAGGTCCACTAACGTTCTACTGCGGTTCCTCAGACATCTGAGCCAGGCCAAGTACCTGCACC	TGCAGGTCCACTAACGTTCTACTGCGGTTCCTCAGACATCTGAGCCAGGCCGAGTACCTGCACC
CM78143	LG04	11.975	A/G	TGCAGTTCGAGGTCTGCTAATGATGTGGTCAGCTTGGCCCTGCATCTCGACAGACCTGGAACCT	TGCAGTTCGAGGTCTGCTGATGATGTGGTCAGCTTGGCCCTGCATCTCGACAGACCTGGAACCT
CM17926	LG04	12.144	A/G	TGCAGCAAATAACAGAAACCAACCCTGTATTCCCACAAGGCCAGCACACTGAAGAACCATCAGA	TGCAGCAAATAACAGAAACCAACCCTGTATTCCCACAAGGCCAGCACACTGAAGGACCATCAGA
CM22312	LG04	12.53	A/G	TGCAGCAGCTCGGGCACTATGGTGCTGAAAGCCAAGCTGGAGTCCCCAAACAAAACTTTTACGT	TGCAGCAGCTCGGGCACTATGGTGCTGGAAGCCAAGCTGGAGTCCCCAAACAAAACTTTTACGT
CM28290	LG04	12.648	C/G	TGCAGCCGCCACTTCGGGAACAGCAAACGGTGCTTTTCTGCTATTTTTTTGTTTACTAACTGTC	TGCAGCGGCCACTTCGGGAACAGCAAACGGTGCTTTTCTGCTATTTTTTTGTTTACTAACTGTC
CM44041	LG04	12.925	A/G	TGCAGGAGCCTTAAGTTACTATCACATTAAACACACAAGGTGACTCATTTTTTGTCTGGAGAGC	TGCAGGAGCCTTAAGTTACTATCACATTAAACACGCAAGGTGACTCATTTTTTGTCTGGAGAGC
CM65404	LG04	13.258	C/T	TGCAGTCAGTGAAGGACTTTAGTTCTAAAGCTCGGTTCTTTAATCCACACCTGTACGTCACTCA	TGCAGTCAGTGAAGGACTTTAGTTCTAAAGCTCGGTTCTTTAATCCACACCTGTATGTCACTCA
CM45831	LG04	13.296	C/T	TGCAGGATTTAAGGTGGAACGGAGAATTCCAACTTCAGCCCGTTTTAATAGTTTCTCTCTCTCC	TGCAGGATTTAAGGTGGAACGGAGAATTCCAACTTCAGCCCGTTTTAATAGTTTCTCTCTCTCT
CM55746	LG04	13.501	G/T	TGCAGGTAGACTCCCTTCTTGTTGGACTCCCACAGGTAGACTTGCTTGTTTTGTACAGAAAGGG	TGCAGGTAGACTCCCTTCTTGTTGGACTCCCACAGGTAGACTTTCTTGTTTTGTACAGAAAGGG
CM30596	LG04	13.836	A/C	TGCAGCGAGGCCGGTGCAGAGACGGTGACACTCTCTGCTGCTCTGATGGTGAGCTGTGCAGTTT	TGCAGCGAGGCCGGTGCAGAGCCGGTGACACTCTCTGCTGCTCTGATGGTGAGCTGTGCAGTTT
CM144	LG04	14.01	C/T	TGCAGAAAACACAGCTGAAAGGCTGTGAGTGACGGTGAGAACGTCACAGTGACTGTATTTAACC	TGCAGAAAACATAGCTGAAAGGCTGTGAGTGACGGTGAGAACGTCACAGTGACTGTATTTAACC
CM60334	LG04	14.198	C/T	TGCAGGTTTTGGCTCGGCTCCACCCGAAACCTCAAAACCACCACGGCTTAAAGGCCTCACCCAG	TGCAGGTTTTGGCTCGGCTCCACCTGAAACCTCAAAACCACCACGGCTTAAAGGCCTCACCCAG
CM50576	LG04	14.453	A/G	TGCAGGCTGCTGTGTAGGCTCGCACATCCTGGTCCATGCATGACCATCAGAACCACCAATGCAG	TGCAGGCTGCTGTGTAGGCTCGCACATCCTGGTCCATGCGTGACCATCAGAACCACCAATGCAG
CM43478	LG04	14.541	C/T	TGCAGGAGAAGAACACCCGGTTCTACAGCCTCTGTATGCCTGAGGTCATCTCTCTGAGCCTGGG	TGCAGGAGAAGAACACCTGGTTCTACAGCCTCTGTATGCCTGAGGTCATCTCTCTGAGCCTGGG
CM81182	LG04	14.779	A/T	TGCAGTTTTTGGACAGATGGTCTCACAATTCCCTCAAGCAGCCTCTGATACAATAAAGAATCCA	TGCAGTTTTTGGACAGATGGTCTCACATTTCCCTCAAGCAGCCTCTGATACAATAAAGAATCCA
CM2534	LG04	14.87	A/G	TGCAGAACTCTGTGATTCTGACTGTGCTGCACAGCTTCTTCAAGGACTCCCACAACTGGACTCT	TGCAGAACTCTGTGATTCTGACTGTGCTGCACAGCTTCTTCAAGGACTCCCACGACTGGACTCT
CM5617	LG04	14.954	G/A	TGCAGACAGTCTGTATCAGCGTTATTGGAGTTGGTGAATGTTTTAGTGAACGTTGTGTGAAAAC	TGCAGACAGTCTGTATCAGCGTTATTGGAGTTAGTGAATGTTTTAGTGAACGTTGTGTGAAAAC
CM10024	LG04	14.979	C/T	TGCAGAGCAAGAACACCTACGTAAGAATGCTCTTCACCCATTTCAGTTCAGCATTTCACACAAT	TGCAGAGCAAGAACACCTACGTAAGAATGCTCTTCACCTATTTCAGTTCAGCATTTCACACAAT
CM52092	LG04	15.292	C/T	TGCAGGGATTTGTGCAAGTTGAGGAATGAGCTCTTGAGAGTCCTGATGGCCAAATGTCTGAGTG	TGCAGGGATTTGTGTAAGTTGAGGAATGAGCTCTTGAGAGTCCTGATGGCCAAATGTCTGAGTG
CM76894	LG04	15.35	C/T	TGCAGTTAGCTTAGCATAGCTAACGAGCCTATTAGCACGCCATCCGCTAGAAGCCGTACTTGGC	TGCAGTTAGCTTAGCATAGCTAACGAGCCTATTAGCACGCCATCTGCTAGAAGCCGTACTTGGC
CM11763	LG04	15.567	A/G	TGCAGAGGCAGTACTGATCTCCTGCTGTCTGAACTGAGCTGAACCACATCGCTGTATCACCTCT	TGCAGAGGCGGTACTGATCTCCTGCTGTCTGAACTGAGCTGAACCACATCGCTGTATCACCTCT
CM25066	LG04	15.616	C/T	TGCAGCATTACTGTGCCGTTGTGGCGCTGAACCCCTAATCAACACAGCGCACCAGGAAAAACTA	TGCAGCATTACTGTGCCGTTGTGGCGCTGAACCCCTAATCAACACAGTGCACCAGGAAAAACTA
CM30530	LG04	15.693	A/C	TGCAGCGAGCAAAAATACGCCATAAAATTTGATGTCATACACCTCAAGAAGAACATTTTGACAA	TGCAGCGAGCAAAAATACGCCATAAAATTTGATGTCATACACCTCAAGAAGAACATTTTGACCA
CM49766	LG04	15.748	C/T	TGCAGGCTAAGGAGCGCGAGCTGGAGCTGAAGAACAACTGGGCTGATAATAAAGTCACCCGGCG	TGCAGGCTAAGGAGCGTGAGCTGGAGCTGAAGAACAACTGGGCTGATAATAAAGTCACCCGGCG
CM44786	LG04	15.839	A/G	TGCAGGAGTCCCGGGCGAAGCGGAGGTCCTGGTCGCGCGGGTACTGAGCACTGGCCTGTGGCTC	TGCAGGAGTCCCGGGCGAAGCGGAGGTCCTGGTCGCGCGGGTACTGAGCGCTGGCCTGTGGCTC
CM12691	LG04	15.845	C/G	TGCAGAGTCTAGCTCCAACCACAAACTGCCACACCTGCTCCAGTTAATCAGCCTCTTCCCAAGT	TGCAGAGTCTAGCTCCAACCACAAACTGCCACACCTGGTCCAGTTAATCAGCCTCTTCCCAAGT
CM38129	LG04	15.899	C/T	TGCAGCTGGAATGTGTGAGCGCTGTGACACACATGCAGCGATTCTGAGGCGAGGACCAGAGTGA	TGCAGCTGGAATGTGTGAGTGCTGTGACACACATGCAGCGATTCTGAGGCGAGGACCAGAGTGA
CM65179	LG04	16.017	A/G	TGCAGTCAGCAACACAGAAACGTGCAGAGACCACGAGACCATCTGCTCACTCTCTGGGGTATGT	TGCAGTCAGCAACACAGAAACGTGCAGAGACCACGAGACCATCTGCTCACTCTCTGGGGTGTGT
CM33878	LG04	16.29	C/T	TGCAGCGTTGTGGTGCTTTAATGTGGTCTGAAGGCTTTCTGTGTATAAACACTGTCATGCTGCT	TGCAGCGTTGTGGTGCTTTAATGTGGTCTGAAGGTTTTCTGTGTATAAACACTGTCATGCTGCT
CM37183	LG04	16.35	A/G	TGCAGCTGAGCTCGGAGATCAGCAGAGCAGCATGACAGTGTTTATACACAGAAAACCTTCAGAC	TGCAGCTGAGCTCGGAGATCAGCAGAGCAGCATGACAGTGTTTATACACAGAAAGCCTTCAGAC
CM55652	LG04	16.535	C/T	TGCAGGTACGGAGATCATTATGAGTGGAATAAGGCGGTGACCTGCATCCACAGCGTGTTCAGTC	TGCAGGTACGGAGATCATTATGAGTGGAATAAGGCGGTGACCTGCATCCACAGTGTGTTCAGTC
CM2702	LG04	16.563	C/T	TGCAGAAGAAAAAGGCAGTCTTGAGGGCAGAGTAAAGGCACTTACGGTAACCAGCAACAGGCTT	TGCAGAAGAAAAAGGCAGTCTTGAGGGCAGAGTAAAGGCACTTACGGTAACCAGCAATAGGCTT
CM53662	LG04	16.64	G/T	TGCAGGGGAGCTGCAAACATGTTAAATTAGTCATTTTCAATTTGCATGTTCATCACACTAATTA	TGCAGTGGAGCTGCAAACATGTTAAATTAGTCATTTTCAATTTGCATGTTCATCACACTAATTA
CM7613	LG04	16.692	A/G	TGCAGACTATGTGACTGATTCTGAGGCTCGAGCTTGGAGATCAGTCTAGAGGGGATAATTGTGT	TGCAGACTGTGTGACTGATTCTGAGGCTCGAGCTTGGAGATCAGTCTAGAGGGGATAATTGTGT
CM77444	LG04	16.848	A/G	TGCAGTTCAACCTCAAAGAGTGAGGACAGGGCACCGTATCTGCACTGTGAGCACCAGAAGATCT	TGCAGTTCAACCTCAAAGGGTGAGGACAGGGCACCGTATCTGCACTGTGAGCACCAGAAGATCT
CM57428	LG04	16.953	C/T	TGCAGGTGACCCTGTTCATCCGTCAGTATGGTGATGACTCTCTGACCAGCTTCATTGACCACCT	TGCAGGTGACCCTGTTCATCCGTCAGTATGGTGATGACTCTCTGACCAGCTTCATTGACCACTT
CM8819	LG04	17.178	C/T	TGCAGAGAACTGGCAACCTATGCACCAGACGGAAAATGTGAGGAAGCTAAAACAAAGGAGTTAA	TGCAGAGAATTGGCAACCTATGCACCAGACGGAAAATGTGAGGAAGCTAAAACAAAGGAGTTAA
CM52389	LG04	17.247	A/G	TGCAGGGCATGGGTCCGCCGGTGCCTCCGCAGAGCATCGCGCTTACCGAACGCCTTCTTACACG	TGCAGGGCGTGGGTCCGCCGGTGCCTCCGCAGAGCATCGCGCTTACCGAACGCCTTCTTACACG
CM48300	LG04	17.762	A/C	TGCAGGCCTAGGTGCTTGGCTTTATACACCTGTGTCCATGGAAGTGGTTGGAACACATGAATTC	TGCAGGCCTAGGTGCTTGGCTTTATACACCTGTGTCCATGGAAGTGGTTGGAACACCTGAATTC
CM33090	LG04	17.784	C/T	TGCAGCGGTTGAACAGCGCCCCCTGCTGTTCCCTCTGAGCCGGCCGGACTCCAGCAGCTTCGCC	TGCAGCGGTTGAACAGCGTCCCCTGCTGTTCCCTCTGAGCCGGCCGGACTCCAGCAGCTTCGCC
CM57184	LG04	17.93	C/T	TGCAGGTCTGTTTCAGCAGTTTTATGAACCCGTCTTCGTTCAGCTTTCTTTAAGAGCGAGCCAC	TGCAGGTCTGTTTCAGCAGTTTTATGAACCCGTCTTTGTTCAGCTTTCTTTAAGAGCGAGCCAC
CM16671	LG04	18.23	C/T	TGCAGATTCAGCTACTTCCTTCACACTGTGGCCTTTGGCCCAAATACAATCACTCCTTTTTGCC	TGCAGATTCAGCTACTTCCTTCACACTGTGGCCTTTGGCCTAAATACAATCACTCCTTTTTGCC
CM3951	LG04	18.681	A/G	TGCAGAATAATGACATCTTCAAGCAGATTCAAACAAGCCATACATACACTATGTACACACCCGC	TGCAGAATAATGACATCTTCAGGCAGATTCAAACAAGCCATACATACACTATGTACACACCCGC
CM17739	LG04	18.928	A/G	TGCAGCAAACTGAGAAACGTGGCCTTCAGGGTCCCGCTCACAGCGTCCCACCACTGCTGGATAT	TGCAGCAAGCTGAGAAACGTGGCCTTCAGGGTCCCGCTCACAGCGTCCCACCACTGCTGGATAT
CM9659	LG04	18.976	C/T	TGCAGAGATACGAGGTTCTTCTCATACTTGTGTCGGTAAAAGGGTAACGTGTGCGTGTGTGTGT	TGCAGAGATACGAGGTTCTTCTCATACTTGTGTCGGTAAAAGGGTAATGTGTGCGTGTGTGTGT
CM31897	LG04	19.506	A/G	TGCAGCGCGTGTGCAGCCAGACTCGGCGATGAGACTGGGTGACTCATGGCATGAAAAACGCTCC	TGCAGCGCGTGTGCGGCCAGACTCGGCGATGAGACTGGGTGACTCATGGCATGAAAAACGCTCC
CM42597	LG04	19.779	A/T	TGCAGGACCATAATGGGTGACCAATCGGCACCCAACCAGCCTAATCCAGCATAATTTGTGCTTT	TGCAGGACCATAATGGGTGACCAATCGGCACCCAACCAGCCTAATCCAGCATATTTTGTGCTTT
CM77184	LG04	19.85	C/T	TGCAGTTATCGGATTATTGAGCGCATGTAAACGCACTCAATGTCGTCAAACCCCCTCACCCTGC	TGCAGTTATCGGATTATTGAGTGCATGTAAACGCACTCAATGTCGTCAAACCCCCTCACCCTGC
CM32394	LG04	20.116	G/T	TGCAGCGGATCGGGCTCTGTGAGGTCACTCTGGCCAGTGGAGTCGGGACTTTGCTGACCATCTC	TGCAGCGGATCGGGCTCTGTGAGGTCACTCTGTCCAGTGGAGTCGGGACTTTGCTGACCATCTC
CM58508	LG04	20.176	G/T	TGCAGGTGGTTGCTAGGGAGTTGCTAGGCAGTTGCTATAGTGTTGCTAGCTGGTTTCTGTGGTT	TGCAGGTGGTTGCTAGGGAGTTGCTAGGCATTTGCTATAGTGTTGCTAGCTGGTTTCTGTGGTT
CM27213	LG04	20.603	A/C	TGCAGCCCCACAGAAGGGTCCTCCTGGAGATGGTCAGCAAAGTCCCGACTCCACTGGACAGAGT	TGCAGCCCCACAGAAGGGTCCTCCTGGAGATGGTCAGCAAAGTCCCGACTCCACTGGCCAGAGT
CM8280	LG04	20.792	A/T	TGCAGACTTCAACGCACTGCCTCATTAAACACACCTGATTCAGCTCATCAGCTAATAAGGCCTT	TGCAGACTTCAACGCACTGCCTCATTAATCACACCTGATTCAGCTCATCAGCTAATAAGGCCTT
CM38138	LG04	21.416	A/G	TGCAGCTGGACACTATTGACCCAGCCTGCCAGATGCTTTACTGTAGCTGTGATCTGATAAACCA	TGCAGCTGGACACTATTGACCCAGCCTGCCAGATGCTTTACTGTAGCTGTGATCTGATGAACCA
CM35641	LG04	21.422	C/T	TGCAGCTCCGCTTCCCTTCGCTCTTCCGCTTTTAATCCATTAGTCATTTTAAACTCCTGGTGAT	TGCAGCTCCGCTTCCCTTCGCTCTTCCGCTTTTAATCCATTAGTCATTTTAAACTTCTGGTGAT
CM54821	LG04	21.772	C/T	TGCAGGGTGCAGGGGCCCTTATAGGGGGGCAGCTCCTCGCCGTCCGACAGGCAGATGGTGGGCG	TGCAGGGTGCAGGGGCCCTTATAGGGGGGCAGCTCCTCGCCGTCTGACAGGCAGATGGTGGGCG
CM77162	LG04	21.908	C/T	TGCAGTTATCGGATTATTAAGTGCATGTAAACAAGCTCATTGAATCCCCAGACCATATATGCAA	TGCAGTTATTGGATTATTAAGTGCATGTAAACAAGCTCATTGAATCCCCAGACCATATATGCAA
CM54480	LG04	22.541	A/G	TGCAGGGTCACGCTGACCAAAGGAAAGGTCACTTACACAGGAACATGGACAATGCAAGTGGAGC	TGCAGGGTCACGCTGACCAAAGGAAAGGTCACTTACGCAGGAACATGGACAATGCAAGTGGAGC
CM2687	LG04	24.167	C/T	TGCAGAACTTTCTCATTCAGCAGCTCCGCTTCACAGTGACCGGTCACTGAGGTTCTCCAGCAGT	TGCAGAACTTTCTCATTCAGCAGCTCCGCTTCATAGTGACCGGTCACTGAGGTTCTCCAGCAGT
CM48536	LG04	24.776	C/T	TGCAGGCCTGGACAGTTTCGGTGAGAAACCTCTTATATAAACGATATCTCAGAACTGTTATATA	TGCAGGCCTGGACAGTTTTGGTGAGAAACCTCTTATATAAACGATATCTCAGAACTGTTATATA
CM60528	LG04	24.799	C/T	TGCAGTAAAAGGTGTTAAGCTCATCAGCCAGCTGACGATCACCTATTGTCTGGGGGGTGTTCTT	TGCAGTAAAAGGTGTTAAGCTCATCAGTCAGCTGACGATCACCTATTGTCTGGGGGGTGTTCTT
CM75723	LG04	25.242	G/T	TGCAGTGTTAGCTCATTTACTCATCTGAAGAGGCCTCCATTACGCAACCAACTCGAGAACCTGT	TGCAGTGTTAGCTCATTTACTCATCTGAAGAGGCCTCCATTACTCAACCAACTCGAGAACCTGT
CM78566	LG04	26.116	C/T	TGCAGTTCTGTAAGTTACTCAGCGCTGGAACCTCAGACCGTTTCACTCCACTGTGGTGTTCAGT	TGCAGTTCTGTAAGTTACTCAGCGCTGGAACCTCAGACCGTTTCACTCCACTGTGGTGTTTAGT
CM26774	LG04	26.474	A/G	TGCAGCCATGGCTCCTGGTTCACCCAGCTGGAGGAATGTACTGTATGCCAGGAGGCCTGTGCCC	TGCAGCCATGGCTCCTGGTTCACCCGGCTGGAGGAATGTACTGTATGCCAGGAGGCCTGTGCCC
CM70315	LG04	26.703	A/C	TGCAGTGATGAAAATGATTATTCTGCACAGGGTGTAGCTCCATCAGGCTGGGAAGAGCCCAGAG	TGCAGTGATGAAAATGATTCTTCTGCACAGGGTGTAGCTCCATCAGGCTGGGAAGAGCCCAGAG
CM74860	LG04	26.744	C/T	TGCAGTGTGAAACAGCAGCTCAGCGAGTACATTCGAAGCAATATTATGTAAGCTTGTCTGAACC	TGCAGTGTGAAACAGCAGCTCAGCGAGTACATTTGAAGCAATATTATGTAAGCTTGTCTGAACC
CM72740	LG04	26.989	C/T	TGCAGTGGACAGAACACGCAACGATTAGTAAAGAAGCACCTATATTATTTAGGTAAGTCCAGTG	TGCAGTGGACAGAACACGCAATGATTAGTAAAGAAGCACCTATATTATTTAGGTAAGTCCAGTG
CM57354	LG04	27.06	C/T	TGCAGGTGAAGCTGATTTGTGGCTTCTACCTTTACTATGAATAATTGATTCCTATGTTAGCTTG	TGCAGGTGAAGCTGATTTGTGGTTTCTACCTTTACTATGAATAATTGATTCCTATGTTAGCTTG
CM60556	LG04	27.42	A/G	TGCAGTAAAAGTGCTACTGCGGTGAAATAATGACCCCAGTAGAAGTAAAAGCAGCCACTAAACA	TGCAGTAAAAGTGCTACTGCGGTGAAATAATGACCCCAGTAGAAGTAAAAGCAGCCACTGAACA
CM1665	LG04	27.628	C/T	TGCAGAACAAAGGCCGAGACTGCTTCTGAATGCCAACCAGCCACATGCCCCACATCATTTTCCC	TGCAGAACAAAGGCTGAGACTGCTTCTGAATGCCAACCAGCCACATGCCCCACATCATTTTCCC
CM36594	LG04	28.262	A/G	TGCAGCTCTGTGGATTATCCAGGCTTAGCCAGGAGAGACCGCAGCCTCAGGAGAACCAGACTCC	TGCAGCTCTGTGGATTATCCAGGCTTAGCCAGGAGAGACCGCAGCCTCAGGAGAACCGGACTCC
CM8716	LG04	28.358	A/C	TGCAGAGAAATAGCAGAGCTTGCTCCTGCATAGTGGACCTCAAAATTAGCCTGCTGACCAGTTC	TGCAGAGAAATAGCAGAGCTTGCTCCTGCATAGTGGACCTCAAAATTAGCCTGCTGACCCGTTC
CM70863	LG04	28.794	A/G	TGCAGTGCAGCATCACCCAAGCAGCCAGCCCAGGCAGCAACATAAATGTAGCATCGCTTAGGCA	TGCAGTGCAGCATCACCCAAGCGGCCAGCCCAGGCAGCAACATAAATGTAGCATCGCTTAGGCA
CM1946	LG04	28.913	A/G	TGCAGAACATCACCAGCTACAAAAGAACACCCCCCAGACAATAGGTGATCGTCAGCTGACTGAT	TGCAGAACATCACCAGCTACAAAAGAACACCCCCCAGACAATAGGTGATCGTCAGCTGGCTGAT
CM43735	LG04	29.057	C/T	TGCAGGAGAGTGGCAGTAATGCCAACGTGCAGCACTAAATCTTAATCGTTTTTGTGCCAGAAGC	TGCAGGAGAGTGGCAGTAATGCCAATGTGCAGCACTAAATCTTAATCGTTTTTGTGCCAGAAGC
CM16592	LG04	29.874	C/T	TGCAGATTATCTGTTGCTGTACTATCTATAAGTGCCCTTCTGCCCCAATTATCATTGGTTAGTG	TGCAGATTATCTGTTGCTGTACTATCTATAAGTGCCTTTCTGCCCCAATTATCATTGGTTAGTG
CM10113	LG04	30.16	A/G	TGCAGAGCAGAAAGAGAGAGACGGAAAGATAAAGGAGGAGAGGAGAGATGGCAGATAAGAGACA	TGCAGAGCAGAAAGAGAGAGACGGAGAGATAAAGGAGGAGAGGAGAGATGGCAGATAAGAGACA
CM80146	LG04	30.234	C/T	TGCAGTTTCCATTTCATTGCATCTCAAGGCCTTGACCTGCCCAGTTACATAGAGATAGTTAGAG	TGCAGTTTCCATTTCATTGCATCTCAAGGCCTTGACCTGCCCAGTTATATAGAGATAGTTAGAG
CM16835	LG04	30.943	G/T	TGCAGATTCTCTTGCTCTCTGTGTGTGAAATTATGTAGCTCTGTGTTGAGCTGCTAGGGAGCAA	TGCAGATTCTCTTGCTCTCTGTGTGTGAAATTATGTAGCTCTGTGTTGAGCTGCTAGTGAGCAA
CM59971	LG04	30.982	C/T	TGCAGGTTTTCACTCCAAACAAGCTGAAGCTCACCTGATTCTACTTGCTTTAATCAGTTGGTCT	TGCAGGTTTTCATTCCAAACAAGCTGAAGCTCACCTGATTCTACTTGCTTTAATCAGTTGGTCT
CM7583	LG04	31.596	G/T	TGCAGACTAGAGTCAACCAGCACAGGCCAGACTGAGTCTCAGGGTTAAAACCGCAGGGTAACTT	TGCAGACTAGAGTCAACCAGCACAGGCCAGACTGAGTCTCAGGGTTAAAACCGCAGTGTAACTT
CM47126	LG04	32.076	C/T	TGCAGGCCAGCCCATTCAAAGCACTTCTCACAGCCATTAAAGCCCTGCCCCATCGTGATCACTC	TGCAGGCCAGCCCATTCAAAGCACTTCTCACAGCCATTAAAGCCCTGCCCCATCGTGATTACTC
CM56561	LG04	32.384	C/T	TGCAGGTCCAGCCGAGTCTCACTGAGGTCAATCACCCCATCCAGGGCCTTAGAGAGAATTACAG	TGCAGGTCCAGCCGAGTCTCACTGAGGTCAATCACTCCATCCAGGGCCTTAGAGAGAATTACAG
CM21859	LG04	32.711	A/C	TGCAGCAGCCACATTTGTAGATGACTTTATTAGAATCCAGTGTGTGCACTGCCTTTTTAATGCA	TGCAGCAGCCACATTTGTAGATGACTTTATTAGCATCCAGTGTGTGCACTGCCTTTTTAATGCA
CM60734	LG04	32.712	C/G	TGCAGTAAAGCTCTGCTGCTTCAGTTCCTGGCTCTTGTCCAGGTCGGGACTGAGCGAATGTTTC	TGCAGTAAAGCTCTGCTGCTTCAGTTCCTGGCTCTTGTCCAGGTGGGGACTGAGCGAATGTTTC
CM64110	LG04	32.978	C/G	TGCAGTATGAACTGCACACATACACTCCGCACGCCCCAGCATCAGTTCCACTCTCGTACACCTT	TGCAGTATGAACTGCACACATACACTCCGCACGCCGCAGCATCAGTTCCACTCTCGTACACCTT
CM60684	LG04	33.155	A/G	TGCAGTAAAGAAAAAGAAAATATCTTCCACAGAGACAGGGAATGGATCAGACAAACAGACAGAT	TGCAGTAGAGAAAAAGAAAATATCTTCCACAGAGACAGGGAATGGATCAGACAAACAGACAGAT
CM27751	LG04	33.452	G/T	TGCAGCCCTATTCAGAAGAGATGAAAAGGGAGTTGTGTTTAGTATAGTAATGTTTCTAAAGTGA	TGCAGCCCTATTCAGAAGAGATGAAAAGGGAGTTTTGTTTAGTATAGTAATGTTTCTAAAGTGA
CM72859	LG04	33.651	A/G	TGCAGTGGAGCAGTTCTGTCTGCATGCATACTGGTAAGGTTTGCTGTGATGTTGATAGTCTTCT	TGCAGTGGAGCAGTTCTGTCTGCATGCATACTGGTGAGGTTTGCTGTGATGTTGATAGTCTTCT
CM53528	LG04	33.669	A/G	TGCAGGGGAAAACGAAGTGTCACCTCCAGCTAAAAGACAGGCGTGTACCTGCGGCCTGCGAGTG	TGCAGGGGAAAACGAAGTGTCACCTCCAGCTAAAAGACAGGCGTGTGCCTGCGGCCTGCGAGTG
CM37586	LG04	34.053	A/G	TGCAGCTGCCCCCATTGTGAGCGTGAAATGAAAAGAGGCCTTCAGACAGCAGCACTAGTAAGGT	TGCAGCTGCCCCCATTGTGAGCGTGAAATGAAAAGAGGCCTTCAGACAGCAGCGCTAGTAAGGT
CM10633	LG04	34.279	A/G	TGCAGAGCCTCCGCCCGCTCATCAGCCCAAAGGCTATGTCTTAATCAAAGCTTCTGTCAGAGAG	TGCAGAGCCTCCGCCCGCTCATCAGCCCGAAGGCTATGTCTTAATCAAAGCTTCTGTCAGAGAG
CM25361	LG04	34.549	C/T	TGCAGCATTTTGTGGCTGTGTGGACGCCAGGTTCCCGATCCAGCTTTTATCAGCCAGTTAAAAG	TGCAGCATTTTGTGGTTGTGTGGACGCCAGGTTCCCGATCCAGCTTTTATCAGCCAGTTAAAAG
CM11978	LG04	35.118	A/G	TGCAGAGGGAGAACAAAAGTACTTACGATGGGCTCGTCCTGGCCAGGCGTTGTGGGGCTCGAGT	TGCAGAGGGAGAACAAAAGTGCTTACGATGGGCTCGTCCTGGCCAGGCGTTGTGGGGCTCGAGT
CM37282	LG04	35.306	A/G	TGCAGCTGATATGCAGCTACACTGATAGTGGCCCAATGCCTTATTTGTTCATGTAAACACTGCC	TGCAGCTGATATGCGGCTACACTGATAGTGGCCCAATGCCTTATTTGTTCATGTAAACACTGCC
CM5489	LG04	35.622	C/T	TGCAGACAGCTGTCTCAGAACTGATAAGGCCTAAACTGGGCTGGAGTATCTGCTTTTGCTCTCT	TGCAGACAGCTGTCTCAGAACTGATAAGGCTTAAACTGGGCTGGAGTATCTGCTTTTGCTCTCT
CM61375	LG04	35.828	A/G	TGCAGTAACCCCGCACACACGCTCCCTAACACAAACAGTCTGACTCACTTCCAGAGCAGCCGAG	TGCAGTAACCCCGCGCACACGCTCCCTAACACAAACAGTCTGACTCACTTCCAGAGCAGCCGAG
CM15018	LG04	36.034	A/C	TGCAGATCGTCCAGCAGGTCCTGACTGCTATCTACAAAGCTGGGTTCTGCTTCAAGACTGTAAA	TGCAGATCGTCCAGCAGGTCCTGACTGCTATCTACCAAGCTGGGTTCTGCTTCAAGACTGTAAA
CM5648	LG04	36.115	C/T	TGCAGACAGTGTGAAGCTAACAGACTGAAGCCAGACTTGGGGCAGGGACGTGTCCTTTGTACTT	TGCAGACAGTGTGAAGCTAACAGACTGAAGCTAGACTTGGGGCAGGGACGTGTCCTTTGTACTT
CM52833	LG04	36.648	A/G	TGCAGGGCCTTTATGTGGAGTAGAGGAGGAGAAGCGTGTGAAAAGAAGCCAGTAACTTTGTCTC	TGCAGGGCCTTTATGTGGAGTAGAGGAGGAGAAGCGTGTGAAAGGAAGCCAGTAACTTTGTCTC
CM41466	LG04	37.198	A/C	TGCAGGAAGATGAACGAGGCCATGTCAGGTCACAAAAAAAAGAGCTCTATGTCTCTACCATAAG	TGCAGGAAGATGAACGAGGCCATGTCAGGTCACCAAAAAAAGAGCTCTATGTCTCTACCATAAG
CM74326	LG04	37.432	C/G	TGCAGTGTAGCATAACAGCGGAGCCTAGTAGTCAATAAAGAGTTCTTAGCTATAAGGGAAAGGT	TGCAGTGTAGCATAACAGGGGAGCCTAGTAGTCAATAAAGAGTTCTTAGCTATAAGGGAAAGGT
CM12411	LG04	37.465	C/T	TGCAGAGTAACTAGACGCGTGCTCTCAAAAAGTGTAAGCCTGGCTTTCCCACGCTGCTGTATGA	TGCAGAGTAACTAGATGCGTGCTCTCAAAAAGTGTAAGCCTGGCTTTCCCACGCTGCTGTATGA
CM18671	LG04	37.801	A/C	TGCAGCAATGAAGCTGCCTGGGCTGGACGCTGTAGCTACACTAAACCAGTTACAAGACCTCCCA	TGCAGCAATGAAGCTGCCTGGGCTGGACGCTGTAGCTACACTACACCAGTTACAAGACCTCCCA
CM34631	LG04	37.855	A/G	TGCAGCTATGAGGCTGCCTGGACTGGTGGAGTTCAGCTGGAGGAAAATGCTACCCCTTCAGGGC	TGCAGCTATGAGGCTGCCTGGACTGGTGGAGTTCGGCTGGAGGAAAATGCTACCCCTTCAGGGC
CM25293	LG04	38.077	C/T	TGCAGCATTTCAGCCGCTCCCCATTTTCTCATTTCTGGGCCTAATCAGTGGCTACATGATATTG	TGCAGCATTTCAGCTGCTCCCCATTTTCTCATTTCTGGGCCTAATCAGTGGCTACATGATATTG
CM67184	LG04	38.494	A/G	TGCAGTCGGGTTCGGAATTTGTGGGTCTTCAGTCTTCAGAATTTTGTGGGTCTTCAGTCAGATT	TGCAGTCGGGTTCGGAATTTGTGGGTCTTCAGTCTTCAGAATTTTGTGGGTCTTCAGTCAGGTT
CM34696	LG04	39.049	C/T	TGCAGCTATTCCTGGAAGTACGCCAGACCTGCTCCCCGTGCAATATGTCAGAAATGAACAAAGG	TGCAGCTATTCCTGGAAGTACGCCAGATCTGCTCCCCGTGCAATATGTCAGAAATGAACAAAGG
CM11630	LG04	39.257	A/C	TGCAGAGGATACATTATTCCCTCGAGCCACCTTCTCTGTCTCCTGGTTTTTGTCACGTCACATG	TGCAGAGGCTACATTATTCCCTCGAGCCACCTTCTCTGTCTCCTGGTTTTTGTCACGTCACATG
CM5693	LG04	39.699	C/T	TGCAGACATACTTTTATTTTTTTCTGGAAGGCTAGCATGTTGCCATTTCAAGGAGGGCAATCAT	TGCAGACATACTTTTATTTTTTTCTGGAAGGCTAGCATGTTGCTATTTCAAGGAGGGCAATCAT
CM73673	LG04	39.722	C/G	TGCAGTGGGTTTCTCAGAAACAGCACATTTCCACGCTCCTTGAGGGCCTTTCCACTTACGCACG	TGCAGTGGGTTTCTCAGAAACAGCACATTTCCACGGTCCTTGAGGGCCTTTCCACTTACGCACG
CM59099	LG04	39.944	A/G	TGCAGGTTCAGTCATGTTTGAGTTCCTCTTGCCCCTCATACTCTTCCTCCTGCCACTGACACTG	TGCAGGTTCAGTCATGTTTGGGTTCCTCTTGCCCCTCATACTCTTCCTCCTGCCACTGACACTG
CM71397	LG04	39.976	C/T	TGCAGTGCCTAGTAAGGGTACAGCCGGGGCACAAGCCTTCCTGTCAGCACCAGCGCAGCTGTTA	TGCAGTGCCTAGTAAGGGTACAGCCGGGGCACAAGCCTTCCTGTCAGCACCAGTGCAGCTGTTA
CM43175	LG04	40.37	A/G	TGCAGGACTCAGACTGTACGCCCTGTGCAGCTCCAGCAGTGACGTCCTATCCTCTGCA	TGCAGGACTCAGACTGTACGCCCTGTGCAGCTCCAGCAGTGACGTCCTGTCCTCTGCA
CM37369	LG04	40.536	C/G	TGCAGCTGATTAATGGACATTACCTGAGCTGTTAGTGCGTTTTGTGTTTGCACTCTTATGGTGT	TGCAGCTGATTAATGGACATTACCTGAGCTGTTAGTGGGTTTTGTGTTTGCACTCTTATGGTGT
CM12927	LG04	40.773	G/T	TGCAGAGTGATGCGGCTCGGCGTTGAGGCGCTTACATAACCCTCTTTTCCCCTCTTTATCGGAA	TGCAGAGTGATGCGGCTCGGCGTTGAGGCGCTTACATAACCCTCTTTTCCCCTCTTTATCGTAA
CM12339	LG04	40.915	A/G	TGCAGAGGTTAGTTCCAGCCTGCATCCAATAAGCTGCCCCACCCCTTACATAGCTCTAATACAT	TGCAGAGGTTAGTTCCAGCCTGCATCCAATAAGCTGCCCCACCCCTTACATAGCTCTAATACGT
CM72577	LG04	41.157	G/C	TGCAGTGGAAAAGAGGCCAAAGTCTCCAAAAAGTCATTGCAGTTCAAGCCTTGATTGCAAAGCT	TGCAGTGGAAAAGAGGCCAAAGTCTCCAAAAACTCATTGCAGTTCAAGCCTTGATTGCAAAGCT
CM39827	LG04	41.441	C/G	TGCAGCTTCGCTGGTGCTAGCGAGGTCAAGGTCACAGGTTACGTTCCCAGGGAGCATAAAACAA	TGCAGCTTCGCTGGTGCTAGCGAGGTCAAGGTCACAGGTTACGTTCCCAGGGAGGATAAAACAA
CM5368	LG04	41.638	A/G	TGCAGACAGATTCATCTCTCAGGTCTGACAGAGCCTTCAGCAAGCAGAGGCTAAAAAACCTGCT	TGCAGACAGATTCATCTCTCAGGTCTGACAGAGCCTTCAGCGAGCAGAGGCTAAAAAACCTGCT
CM52043	LG04	41.88	C/T	TGCAGGGATTAAACACCTCACCTCTTCCACCTTCATCGCCTTGCTGCGAATGCTAGCATTATTT	TGCAGGGATTAAACACCTCACCTCTTCCACCTTCATCGCCTTGCTGTGAATGCTAGCATTATTT
CM64661	LG04	42.189	A/C	TGCAGTCAAGACATGTCACCCATTGAAAACATTTGGCGCATTGTGAAATGAGAAATACAGCAAA	TGCAGTCCAGACATGTCACCCATTGAAAACATTTGGCGCATTGTGAAATGAGAAATACAGCAAA
CM42568	LG04	42.339	A/C	TGCAGGACCAGCAGACAGGGTGCGTGGCCTTCACACCACACCAACTAATCAAAGTGAAGGAGGA	TGCAGGACCAGCAGACCGGGTGCGTGGCCTTCACACCACACCAACTAATCAAAGTGAAGGAGGA
CM60288	LG04	42.694	A/G	TGCAGGTTTTCGCTCCAAACAAGCTGAAGCACAACTGATTCTACTTGTTTAATCAGTCGCTCTT	TGCAGGTTTTCGCTCCAAACAAGCTGAAGCACAACTGATTCTGCTTGTTTAATCAGTCGCTCTT
CM24412	LG04	43.019	A/C	TGCAGCATCCCAGGTTTCAGGACATCAAAAACGGCAATACTAATACAGAGATTTGTATCTTTTA	TGCAGCATCCCAGGTTTCAGGACCTCAAAAACGGCAATACTAATACAGAGATTTGTATCTTTTA
CM13404	LG04	43.143	C/T	TGCAGAGTTTAGCCCCAACTCTAATCTAACACACCTGATCCAGGTAAAGAAGGCCTTCAGAAGC	TGCAGAGTTTAGCTCCAACTCTAATCTAACACACCTGATCCAGGTAAAGAAGGCCTTCAGAAGC
CM12180	LG04	43.421	C/T	TGCAGAGGTACATTTATCATGTTCCCTGACTAAAGGTACTGAGATGTACCCTTGAGGGTACAAC	TGCAGAGGTACATTTATCATGTTCCCTGACTAAAGGTACTGAGATGTACCCTTGAGGGTATAAC
CM39333	LG04	43.937	C/T	TGCAGCTGTTGCATCTCTTCCTCGTGCCGCAACCTCTGCTGCCTCTGCAAGTGCCTCTGAAGCT	TGCAGCTGTTGCATCTCTTCCTCGTGCCGCAACCTCTGTTGCCTCTGCAAGTGCCTCTGAAGCT
CM16074	LG04	44.172	C/T	TGCAGATGGTAAGCATGCCCTGAGCTCTGAGCAAAGGACTTGGCAGTGCTGGACCATTTTAATC	TGCAGATGGTAAGCATGCCCTGAGCTTTGAGCAAAGGACTTGGCAGTGCTGGACCATTTTAATC
CM69194	LG04	44.252	C/T	TGCAGTGACACTGACGTGGTGGTATTGGTGTGTTAGTGTGTGTCGCACTGGTACAAGTGGATCA	TGCAGTGACACTGACGTGGTGGTATTGGTGTGTTAGTGTGTGTTGCACTGGTACAAGTGGATCA
CM78950	LG04	44.653	C/T	TGCAGTTGCATCTGGCTGAACAACTGTTGGCCCAACTGAAGCTACATAAGCTGGGTCGGGAGAA	TGCAGTTGCATCTGGCTGAACAACTGTTGGCCCAACTGAAGCTATATAAGCTGGGTCGGGAGAA
CM56595	LG04	44.745	A/G	TGCAGGTCCAGGTGCAGTTGGCGGACCAGAGCCTCACAGTCCTGCATGTATGCACCCAGCTCCT	TGCAGGTCCAGGTGCAGTTGGCGGACCAGAGCCTCACAGTCCTGCATGTATGCGCCCAGCTCCT
CM56732	LG04	44.88	A/G	TGCAGGTCCTGGGGTGGATTCTCCCGACCCAGCTTATATAGCTTCAGTTGGGCCAACAGTTGTT	TGCAGGTCCTGGGGTGGATTCTCCCGACCCAGCTTATGTAGCTTCAGTTGGGCCAACAGTTGTT
CM23335	LG04	44.979	A/G	TGCAGCAGGTTGTTAGATGCTTTAATCCATGTCAGTGTTGAGCAGCTGTCACAGCAGCCACACC	TGCAGCAGGTTGTTGGATGCTTTAATCCATGTCAGTGTTGAGCAGCTGTCACAGCAGCCACACC
CM66322	LG04	45.037	G/T	TGCAGTCCCACTGCGCCAGGACTTGGACCCAGCAGACATCCTCCAAAATGTTCAGAGGCCTGGG	TGCAGTCCCACTGCTCCAGGACTTGGACCCAGCAGACATCCTCCAAAATGTTCAGAGGCCTGGG
CM71119	LG04	45.196	C/G	TGCAGTGCATCTTTTGACCTTTTTCCCCTGTCTATGTTTATTCTCACCTAGCTTAGTGGCGAAG	TGCAGTGCATCTTTTGACCTTTTTCCGCTGTCTATGTTTATTCTCACCTAGCTTAGTGGCGAAG
CM12161	LG04	45.208	C/G	TGCAGAGGGTTTGTTTGTCTCCGGCACTTCAGAAGGTGCCTGTGATTGGACACAGATGTGGATT	TGCAGAGGGTTTGTTTGTCTCGGGCACTTCAGAAGGTGCCTGTGATTGGACACAGATGTGGATT
CM42467	LG04	45.282	C/T	TGCAGGACATGTCACACCTAGAGAGTGGCGAGCCAGCACGGTGCGAGCAGGAGCTGGGCGCATA	TGCAGGACATGTCACACCTAGAGAGTGGCGAGCCAGCACGGTGCGAGCAGGAGCTGGGTGCATA
CM71090	LG04	45.482	C/T	TGCAGTGCATCCAGATGTTTTTGAAATGCTCTTAAAGAACCACCCTGATTCCACATGTTTATAA	TGCAGTGCATCCAGATGTTTTTGAAATGCTCTTAAAGAACCACCCTGATTCTACATGTTTATAA
CM73609	LG04	45.614	A/G	TGCAGTGGGGTATGAGCGTGGAAAGTCCTTATAGGAAAGTCTGTCCACTTATCCCAATGTTAGT	TGCAGTGGGGTATGAGCGTGGAAAGTCCTTATAGGAAAGTCTGTCCACTTGTCCCAATGTTAGT
CM39404	LG04	45.662	A/G	TGCAGCTGTTTTTCTCTGTTCTCTCTATGCAATTTTCACTTTCTCCGTCACTTACGCCCACCTT	TGCAGCTGTTTTTCTCTGTTCTCTCTATGCAATTTTCGCTTTCTCCGTCACTTACGCCCACCTT
CM35724	LG04	45.714	A/G	TGCAGCTCCTCCCCCAGGAACACATCGGCATTCCATATGAGGCACCATGCGTCACTTTCACTGA	TGCAGCTCCTCCCCCGGGAACACATCGGCATTCCATATGAGGCACCATGCGTCACTTTCACTGA
CM2766	LG04	45.752	A/G	TGCAGAAGAAGCACACACAGCACTGTAGTCTGATCATGTGTGAGCACCTAATTCATTTGGGGCT	TGCAGAAGAAGCACACGCAGCACTGTAGTCTGATCATGTGTGAGCACCTAATTCATTTGGGGCT
CM25534	LG04	45.845	A/T	TGCAGCCAAGCAGAAGCCCACCTCATATGTAGTCAGCTGTTGGAAACTGAGGCTGACTGATTAA	TGCAGCCAAGCAGAAGCCCACCTCATATGTAGTCAGCTGTTGGAAACTGAGGCTGACTGATTTA
CM14433	LG04	45.993	A/G	TGCAGATCAATGGTCTAGAAGCAATGGGACCTCTGGTGTCCAGCATGAGGAGATCAATGCACAG	TGCAGATCAATGGTCTGGAAGCAATGGGACCTCTGGTGTCCAGCATGAGGAGATCAATGCACAG
CM70300	LG04	46.008	C/T	TGCAGTGATCTACGTGTTTGGAGGTGGGGCTGTGAGGCAAACTGGGTGGGCAGGGCTGCTGTGT	TGCAGTGATCTATGTGTTTGGAGGTGGGGCTGTGAGGCAAACTGGGTGGGCAGGGCTGCTGTGT
CM59105	LG04	46.305	C/T	TGCAGGTTCAGTGCTCGGTGTGTGTGGTAAGCTGTGGGTCTGTAAGGTTTTGGAATGGTGGTTT	TGCAGGTTCAGTGCTTGGTGTGTGTGGTAAGCTGTGGGTCTGTAAGGTTTTGGAATGGTGGTTT
CM29420	LG04	46.507	C/T	TGCAGCCTCTAACACCAGCACGTCCCAGCCACCACAGCAGCAACAACTGACTGTCCAACCCTCA	TGCAGCCTCTAACACCAGCACGTCTCAGCCACCACAGCAGCAACAACTGACTGTCCAACCCTCA
CM78241	LG04	46.679	A/C	TGCAGTTCGGGCCTCGGCCACTAGGGACGATTTTTAATGAAGTAACATTAAATGCAGCTGGAAA	TGCAGTTCGGGCCTCGGCCACTAGGGACGATTTTTAATGCAGTAACATTAAATGCAGCTGGAAA
CM5011	LG04	46.808	C/T	TGCAGACACAGACCAGGGCCGCGTTCGCACAAAGCTGCGCAAGTTCCTCCAGAGACGACCCACA	TGCAGACACAGACCAGGGCCGTGTTCGCACAAAGCTGCGCAAGTTCCTCCAGAGACGACCCACA
CM66197	LG04	46.885	C/T	TGCAGTCCATCTGTTTCTCTGCACAATTTGTTAGCCCCCTTTTACCCTTTTCTTCAATGGTCAG	TGCAGTCCATCTGTTTCTCTGCACAATTTGTTAGCCTCCTTTTACCCTTTTCTTCAATGGTCAG
CM21799	LG04	47.057	A/G	TGCAGCAGCATAGTGCAGGCAGGTGCTCTTCTTGTTGTCAGTAGCATTGACATTGGCACGCTCA	TGCAGCGGCATAGTGCAGGCAGGTGCTCTTCTTGTTGTCAGTAGCATTGACATTGGCACGCTCA
CM11641	LG04	47.157	C/G	TGCAGAGGATCAGTGTTTACACGGCCTGATCAGCTGAGATTTGTTTACAAGGCGTAGTTCACGG	TGCAGAGGATCAGTGTTTACACGGCCTGATCAGCTGAGATTTGTTTACAAGGCGTAGTTCAGGG
CM75289	LG04	47.295	A/G	TGCAGTGTGGGTCGTCTCTGGAGGAACTTGCGCAGCTTTGTGCGAACACGGCCCTGGTCTGTGT	TGCAGTGTGGGTCGTCTCTGGAGGAACTTGCGCAGCTTTGTGCGAACGCGGCCCTGGTCTGTGT
CM3521	LG04	47.492	A/G	TGCAGAAGGCAAAGGTGGATGGAGCAGTGAAGGAAAACTTTGGAGTAGTTGTCGTTAAAGGCAA	TGCAGGAGGCAAAGGTGGATGGAGCAGTGAAGGAAAACTTTGGAGTAGTTGTCGTTAAAGGCAA
CM28060	LG04	47.555	C/T	TGCAGCCGAACACCGTCAGTCCAGGCAGCCGCATAGCTGCAATGCAGCGTCACCCAAGCGGCCA	TGCAGCCGAACACCGTCAGTCCAGGCAGCCGCATAGCTGCAATGCAGTGTCACCCAAGCGGCCA
CM14436	LG04	47.686	A/G	TGCAGATCAATGTGTTCTTCTCTTTAGGAGGCTTATATAGGCGCCTCTACCTGTCCCTCAGAGG	TGCAGATCAGTGTGTTCTTCTCTTTAGGAGGCTTATATAGGCGCCTCTACCTGTCCCTCAGAGG
CM17706	LG04	47.743	C/T	TGCAGCAAACCCAACATCAGGCTATCCTGGACATCCAGCGGGAGGTCCTCCCTGCAACCACCCC	TGCAGCAAACCCAACATCAGGCTATCCTGGACATCCAGTGGGAGGTCCTCCCTGCAACCACCCC
CM2608	LG04	47.766	A/C	TGCAGAACTGTAGAAGATCCCGCTATGACTGAAAGATACCTGCAATGAGGGCAGTGTGATGCTA	TGCAGAACTGTAGACGATCCCGCTATGACTGAAAGATACCTGCAATGAGGGCAGTGTGATGCTA
CM2740	LG04	47.81	G/T	TGCAGAAGAACTGACTCAGAGAGTGAGAGAGTGCATGTCTCTGTGTGCTCCTGGACCTCATGTT	TGCAGAAGAACTGACTCATAGAGTGAGAGAGTGCATGTCTCTGTGTGCTCCTGGACCTCATGTT
CM69221	LG04	47.899	A/G	TGCAGTGACACTGACGTGGTGGTGTGTTAGTGCGTGTTGCGCTGGTACAGGTGGGTCGGACACA	TGCAGTGACACTGACGTGGTGGTGTGTTAGTGCGTGTTGCGCTGGTACGGGTGGGTCGGACACA
CM54697	LG04	47.922	A/T	TGCAGGGTGAAAAACTCCCCGCAAGACTAACATAGAAGGAAAAAAGTCACTGGACGTAAGCATA	TGCAGGGTGAAAAACTCCCCGCAAGACTAACATAGAAGGAAAAATGTCACTGGACGTAAGCATA
CM57883	LG04	47.991	A/G	TGCAGGTGCGGGAGGTGAGGTCTGTCTGGCAGTCCAGCGTACTGCTCAGAAGCCTTCGCAGGTT	TGCAGGTGCGGGAGGTGAGGTCTGTCTGGCAGTCCGGCGTACTGCTCAGAAGCCTTCGCAGGTT
CM3131	LG04	48.009	A/G	TGCAGAAGCAGCAGAAGGAGAAAGAGAAGCATCAGATGGAGATGCAGAGGCAGCAGTGGCAAGA	TGCAGAAGCAGCAGAAGGAGAAAGAGAAGCATCGGATGGAGATGCAGAGGCAGCAGTGGCAAGA
CM8518	LG04	48.024	A/G	TGCAGACTTTATTAGCCCCTTTTTGCTCTATTCTTCAAAGGTCAGGACCCCCAGAGAGCAGGCA	TGCAGACTTTATTAGCCCCTTTTTGCTCTGTTCTTCAAAGGTCAGGACCCCCAGAGAGCAGGCA
CM41920	LG04	48.153	A/C	TGCAGGAATCTGACAGAGGTGTCGATTTACTTTGAAAGTCTGCTTGAACAACGATAGGTCGATG	TGCAGGAATCTGACAGAGGTGTCGATTTACTTTGAAAGTCTGCTTGACCAACGATAGGTCGATG
CM78116	LG04	48.202	A/G	TGCAGTTCGAACCCGAGGCCTTCTCTTATCACCAGGCTGTCTATAGCCTTGCACTGCCATCCCT	TGCAGTTCGAACCCGAGGCCTTCTCTTATCACCAGGCTGTCTGTAGCCTTGCACTGCCATCCCT
CM25587	LG04	48.208	C/G	TGCAGCCAATACAAAGTAATGCAAGTGAACCCTCCTATGTGAACTATGTTAGTGCGAGCCTTTT	TGCAGCCAATACAAAGTAATGCAAGTGAACCCTCCTATGTGAACTATGTTAGTGCGAGGCTTTT
CM71892	LG04	48.246	A/C	TGCAGTGCTGAGAATAATCCACCACACAAATAATACCTGCTCTATGGTGGTCCTAGGGGGTCCT	TGCAGTGCTGAGAATAATCCACCACCCAAATAATACCTGCTCTATGGTGGTCCTAGGGGGTCCT
CM38726	LG04	48.292	C/T	TGCAGCTGGTTCAGTTTACACCAGTCAACAAAGTCCTTCACTAGCTCCCTGTATTCCTCCTCCT	TGCAGCTGGTTCAGTTTACACCAGTCAACAAAGTCCTTCACTAGCTCCCTGTATTTCTCCTCCT
CM70322	LG04	48.299	A/G	TGCAGTGATGAACCTCCAACCAAAATCTCTTGGATGAGTTGGAGTGATGTTTGTGATCCAGACA	TGCAGTGATGAACCTCCAACCAAAATCTCTTGGATGAGTTGGAGTGGTGTTTGTGATCCAGACA
CM290	LG04	48.369	C/T	TGCAGAAAAGTAGATCTCTAGGAGGAGGATCTCCTGGAGCTCTAGCTCAGTGGTCTCCAAGCCT	TGCAGAAAAGTAGATCTCTAGGAGGAGGATCTCTTGGAGCTCTAGCTCAGTGGTCTCCAAGCCT
CM66614	LG04	48.4	C/T	TGCAGTCCGTGTTTGAAAGGGGCTACAGCGCTTTCCACAGCCGCCCAAGCACACAGCCCCTCTC	TGCAGTCCGTGTTTGAAAGGGGCTACAGCGCTTTCCACAGCCGTCCAAGCACACAGCCCCTCTC
CM26342	LG04	48.51	C/T	TGCAGCCAGCTCCTGTACACTTGCCTGAAGGAGAGGGGTCTGTTCTGCCCACCACAGGCCTCAG	TGCAGCCAGCTCCTGTACACTTGCCTGAAGGAGAGGGGTCTGTTCTGCCCACCACAGGCCTTAG
CM59776	LG04	48.523	C/T	TGCAGGTTTGCATTCTAAACAACAAGCAGCACACCTGATTCCACTCGTTTAACCAATTGGTCAG	TGCAGGTTTGCATTCTAAACAACAAGCAGCACACCTGATTCCACTTGTTTAACCAATTGGTCAG
CM60223	LG04	48.597	A/G	TGCAGGTTTTCATTCCAGCCGAGCAGAAGCACATGTGATCAGTTGTTTGAAGACTGACCAATTG	TGCAGGTTTTCGTTCCAGCCGAGCAGAAGCACATGTGATCAGTTGTTTGAAGACTGACCAATTG
CM27659	LG04	48.692	A/G	TGCAGCCCGGCTCCGTCCCGCCAAACACAAGCCGACTGAGCCGAGCAAGAAAGACTAAGATGAA	TGCAGCCCGGCTCCGTCCCGCCAAACACAAGCCGACTGAGCCGAGCAAGAAAGGCTAAGATGAA
CM4942	LG04	48.755	A/T	TGCAGACACACACATACCTTGAGCTGCTGCACCCTTCTCTGAAGGCCATCGGTGTTCAGGCTTG	TGCAGACACACACATACCTTGAGCTGCTGCACCCTTCTCTGAAGGCCTTCGGTGTTCAGGCTTG
CM23599	LG04	48.79	A/G	TGCAGCAGTGATGCAAACCCACCTGTGGAGAGCTACACCTGGTTTAAGATATCTAGAACTGAAG	TGCAGCAGTGATGCAAACCCACCTGTGGAGAGCTACACCTGGTTTAAGATATCTGGAACTGAAG
CM8698	LG04	48.895	A/G	TGCAGAGAAAGGCTGATGGATGGCCAGCCCAGTGTGCTGCCACAGCATGCCCAGACCACCTGCA	TGCAGAGGAAGGCTGATGGATGGCCAGCCCAGTGTGCTGCCACAGCATGCCCAGACCACCTGCA
CM41702	LG04	48.94	A/G	TGCAGGAAGGTAGCTCTCCAGGACCAGGCTTGGAGACCACTGAGCTAGAGCTCCAAGAGATCCT	TGCAGGAAGGTAGCTCTCCAGGACCAGGCTTGGAGACCACTGAGCTAGAGCTCCAGGAGATCCT
CM53679	LG04	49.002	A/G	TGCAGGGGAGTGGGGCAGAAGAGAAGCTCTTGGGGTCTGTGCCTAAGGCCTGTGGTGGGCAGAA	TGCAGGGGAGTGGGGCAGAAGAGAAGCTCTTGGGGTCTGTGCCTGAGGCCTGTGGTGGGCAGAA
CM1164	LG04	49.009	A/C	TGCAGAAAGTCGTCGGCCATCTTGCTGCATTCAGTCTGATAGTTTTGCAGCACCAGTGACTGAT	TGCAGAAAGTCGTCGGCCATCTTGCTGCATTCAGTCTGATAGTTTTGCCGCACCAGTGACTGAT
CM62867	LG04	49.134	C/T	TGCAGTAGAACTACACATTACCTCCCGTTCCACAGATTGACAGAGCTGTCACTGAGCACTGAGA	TGCAGTAGAACTACACATTACCTCCTGTTCCACAGATTGACAGAGCTGTCACTGAGCACTGAGA
CM8455	LG04	49.202	A/G	TGCAGACTTGCAGGTTCTTCCTTTGCCATCTCTGCTCCAAGACTCATTTTTCCATCTTTAGTCG	TGCAGACTTGCAGGTTCTTCCTTTGCCATCTCTGCTCCAAGACTCGTTTTTCCATCTTTAGTCG
CM19718	LG04	49.311	A/G	TGCAGCACCGCAGTACCCACTAGGCAGCCTAGGAGCAGAGCTGCGTGACCGGACCCAGCAAAGC	TGCAGCACCGCAGTACCCACTAGGCAGCCTAGGAGCGGAGCTGCGTGACCGGACCCAGCAAAGC
CM64893	LG04	49.402	C/T	TGCAGTCACCTTTATGGAACTGGTAGCTTCGCCATCAGTCTTAAGTACATTGCCTAGAAAGCAT	TGCAGTCACCTTTATGGAATTGGTAGCTTCGCCATCAGTCTTAAGTACATTGCCTAGAAAGCAT
CM12028	LG04	49.476	C/T	TGCAGAGGGCACTGTGAAACACATAAAGCCCCCCATAAACCCATAAAGGCTTTATTCACTCTCG	TGCAGAGGGCACTGTGAAACACATAAAGCCCCCCATAAACCCATAAAGGCTTTATTTACTCTCG
CM51277	LG04	49.664	C/T	TGCAGGGAAATTGTGAGAATGTTATTTTTTTAACGTTAAGCGTGAAAATATTATTCCGGCAGTT	TGCAGGGAAATTGTGAGAATGTTATTTTTTTAACGTTAAGCGTGAAAATATTATTCTGGCAGTT
CM24910	LG04	49.692	A/G	TGCAGCATGGTGTTTTGGTAGTTCAGTCTGCCAGGAATAATAGTGGCTTCAGGTATGTGGACCT	TGCAGCATGGTGTTTTGGTAGTTCAGTCTGCCAGGAATGATAGTGGCTTCAGGTATGTGGACCT
CM71559	LG04	49.837	A/G	TGCAGTGCGGTGCCTGCTTCACTTCAGCAGGCTCCCTGAGCCGCCACCGCTTCATCACACACCG	TGCAGTGCGGTGCCTGCTTCACTTCAGCAGGCTCCCTGAGCCGCCACCGCTTCATCACGCACCG
CM64245	LG04	49.986	A/C	TGCAGTATGTAGCATTAACCCTCTGGGGTCCACCAACTCACCGGTGCATCAAATTCAATGTCTC	TGCAGTATGTAGCATTAACCCTCTGGGGTCCACCAACTCACCGGTGCATCAAATTCACTGTCTC
CM49271	LG04	50.017	C/T	TGCAGGCGCTGGTGGCCAGGCAGAGCGGAGTGATCCGCGAGCTGGAGAGCCAGCTGGGCCGAGC	TGCAGGCGCTGGTGGCCAGGCAGAGCGGAGTGATTCGCGAGCTGGAGAGCCAGCTGGGCCGAGC
CM78096	LG04	50.077	A/T	TGCAGTTCCTTACATTGTTTTCTCTAACCTTTTGTGACTTCTTGGAGGAGTTTTTGATGTGCTC	TGCAGTTCCTTACATTGTTTTCTCTATCCTTTTGTGACTTCTTGGAGGAGTTTTTGATGTGCTC
CM27883	LG04	50.231	C/T	TGCAGCCCTGCGAGATTATAGAACTGTGAGTCATTGTTGCGCAACAGGTAGTACAGACCCAAGT	TGCAGCCCTGTGAGATTATAGAACTGTGAGTCATTGTTGCGCAACAGGTAGTACAGACCCAAGT
CM69073	LG04	50.448	A/G	TGCAGTGACACTAACATGGTGGTGGTGTGTTAGTGTGTGTTGTGCTGCTACAAGTGGATCAAAC	TGCAGTGACACTAACATGGTGGTGGTGTGTTAGTGTGTGTTGTGCTGCTACGAGTGGATCAAAC
CM17851	LG04	50.603	C/T	TGCAGCAAAGGAGGGACAAACTCCCTGTTAGTACCCTTGAACGAGCAGGTGTACACAAACTTCT	TGCAGCAAAGGAGGGACAAACTCTCTGTTAGTACCCTTGAACGAGCAGGTGTACACAAACTTCT
CM44429	LG04	50.81	A/T	TGCAGGAGGAGGGTTGGTGACCACTGATCTAAATACGGGAGTCAATTGTGTAGGATTAGAACTG	TGCAGGAGGAGGGTTGGTGACCACTGATCTAAATACGGGAGTCTATTGTGTAGGATTAGAACTG
CM52144	LG04	50.989	A/G	TGCAGGGCAAGAGACAGGAAGAGACAGAGAGAGAGAGGAAAACGCAGATGGGGGAGAGAGAGGG	TGCAGGGCAAGAGACAGGAAGAGACAGAGAGAGAGAGGAAAACGCGGATGGGGGAGAGAGAGGG
CM57087	LG04	51.23	A/C	TGCAGGTCTGAACCAGAACTGAACCGCAGAAGGTAGGAGCATATAGTAATAGACTGTGTATGTA	TGCAGGTCTGAACCAGAACTGAACCGCAGACGGTAGGAGCATATAGTAATAGACTGTGTATGTA
CM23534	LG04	51.304	A/C	TGCAGCAGTCTTCTCAATTTCATCTCTCTTGCTCTGACTGTCTTCAACAAGAGCCTTATATTGC	TGCAGCAGTCTTCTCCATTTCATCTCTCTTGCTCTGACTGTCTTCAACAAGAGCCTTATATTGC
CM16221	LG04	51.402	A/G	TGCAGATGTAGTACAGCAGTATAGTGTGTGACTTCTATTCTCTCTCAGGGATATAGTAGTAGGT	TGCAGATGTAGTACAGCAGTATAGTGTGTGACTTCTGTTCTCTCTCAGGGATATAGTAGTAGGT
CM67768	LG04	51.574	A/G	TGCAGTCTCTTAAGGGACAGGAGACTGCCGGTTAGAAGAGGTGAAGGTTTAGATCTTTCTCATC	TGCAGTCTCTTAAGGGACGGGAGACTGCCGGTTAGAAGAGGTGAAGGTTTAGATCTTTCTCATC
CM1928	LG04	51.793	A/G	TGCAGAACATACATTAAAACAATATACTTCAAACCAGCATTACAGAGAGGAAAACGACAGGGAG	TGCAGAACATACATTAAAACAATATACTTCAAACCAGCGTTACAGAGAGGAAAACGACAGGGAG
CM52312	LG04	51.889	C/T	TGCAGGGCAGGGCTACTCGGGGACACCACAGATTTGCACTGCTGTTAGTGGTCTCTGGGCTATG	TGCAGGGCAGGGCTACTCGGGGACACCACAGATTTGCATTGCTGTTAGTGGTCTCTGGGCTATG
CM54368	LG04	52.288	A/G	TGCAGGGTAACCCGACAGCCACTGTCCAAGCTATCAAGCCTACAGTTGCGCAGCCTGTGGTCGC	TGCAGGGTAACCCGACAGCCACTGTCCAAGCTATCAAGCCTACGGTTGCGCAGCCTGTGGTCGC
CM28837	LG04	52.366	A/G	TGCAGCCGTGCACCCAGTCTCCTCATAGCCCAGAGACCACTAACAGCAATGCAAATCTGTGGTG	TGCAGCCGTGCACCCAGTCTCCTCATAGCCCAGAGACCACTAACAGCAGTGCAAATCTGTGGTG
CM60321	LG04	52.72	A/G	TGCAGGTTTTGCACAGATATTCTTTCAAATGGCTCTGCTTGAGAAGAAATTATTTTCACAGTTG	TGCAGGTTTTGCACAGATATTCTTTCAAATGGCTCTGCTTGAGGAGAAATTATTTTCACAGTTG
CM42216	LG04	52.937	C/T	TGCAGGACACTGTCGGCTGATTATTTTGGTTGGTGGACTATTCTCAGTCCAGCAGTGACACTGA	TGCAGGACACTGTTGGCTGATTATTTTGGTTGGTGGACTATTCTCAGTCCAGCAGTGACACTGA
CM20857	LG04	52.971	A/G	TGCAGCAGAAGCCAGATAAAGTGTGAGTGTGTGACCTGCTTTAGTTACGTGCTTCATTTCTTCT	TGCAGCAGAAGCCGGATAAAGTGTGAGTGTGTGACCTGCTTTAGTTACGTGCTTCATTTCTTCT
CM74706	LG04	53.238	C/T	TGCAGTGTCGAGCGGAATCGGATCACGCTGACCGCTCTCTGCTGTTGACAGATGCTTTTGGACA	TGCAGTGTCGAGCGGAATCGGATCACGTTGACCGCTCTCTGCTGTTGACAGATGCTTTTGGACA
CM47316	LG04	53.467	A/C	TGCAGGCCATTTATAAAGGAGCCATACACTGTATGTCGTTTTCCATAGATGCTGTGAATGCTAT	TGCAGGCCCTTTATAAAGGAGCCATACACTGTATGTCGTTTTCCATAGATGCTGTGAATGCTAT
CM64153	LG04	53.56	C/T	TGCAGTATGATTTCTAGGAAAGTCTGGTGTGATGATGAAGTGATCAAACAGAAACGTGGTTTTA	TGCAGTATGATTTCTAGGAAAGTCTGGTGTGATGATGAAGTGATCAAACAGAAATGTGGTTTTA
CM21474	LG04	53.804	C/T	TGCAGCAGCAATGAGATCACCATGGCAACAAGGTTGGTCGTGTTGCCGGGCGCTCCCGTCTCTG	TGCAGCAGCAATGAGATCACCATGGCAACAAGGTTGGTCGTGTTGCCGGGCGCTCCTGTCTCTG
CM68316	LG04	53.879	C/T	TGCAGTCTTACGCCGCGGGTGACTCGTCCCCCTCCCCCGAACTTGAAGTCGACCGCACAGCGAA	TGCAGTCTTACGCTGCGGGTGACTCGTCCCCCTCCCCCGAACTTGAAGTCGACCGCACAGCGAA
CM23352	LG04	53.971	C/T	TGCAGCAGTAAATAAACGTGTCCCACTGAATGGAGATAGAGGCACTTTTATAGCAGCGTGTTTG	TGCAGCAGTAAATAAACGTGTTCCACTGAATGGAGATAGAGGCACTTTTATAGCAGCGTGTTTG
CM34969	LG04	54.39	C/T	TGCAGCTCACTGTCCTGCTTTGTCCTGCTTGGCTGGCCTGCATGCCCGCCAGGTCACTTTGGAA	TGCAGCTCACTGTCCTGCTTTGTCCTGCTTGGCTGGCCTGCATGCCCGTCAGGTCACTTTGGAA
CM73085	LG04	54.434	G/T	TGCAGTGGCACTGAGGTGTTTAAAAACTCCAGCAACACTGCTGTGGCTCATCCACTCTGCGCAT	TGCAGTGGCACTGAGGTGTTTAAAAACTCCAGCAACACTGCTGTGTCTCATCCACTCTGCGCAT
CM47163	LG04	54.48	A/G	TGCAGGCCAGCTTTGGAGTCCAGAACTCCTCACATGTGCTATGCTCTTGTATCTGTGCCAGACG	TGCAGGCCAGCTTTGGAGTCCAGAACTCCTCACATGTGCTATGCTCTTGTGTCTGTGCCAGACG
CM77199	LG04	54.642	A/T	TGCAGTTATCTACACTTTTTTGCTGCAAATCAGTGTGCAGCACAATGCTGTGACAAGTATGTAG	TGCAGTTATCTACACTTTTTTGCTGCAAATCAGTGTGCAGCACTATGCTGTGACAAGTATGTAG
CM69259	LG04	54.77	A/C	TGCAGTGACACTGATGATGTAGTAGCATGTTAGTGGATGTGTGATGCGCAGAGTGGATGAGACA	TGCAGTGACACTGATGATGTAGTAGCATGTTAGTGGATGTGTGATGCGCAGAGTGGATGAGCCA
CM36711	LG04	55.066	A/G	TGCAGCTCTTTGGCCACCTCCACAAAGTCATTAAATGGCTACTCTGTAGCCAACTGTTGCCAGC	TGCAGCTCTTTGGCCGCCTCCACAAAGTCATTAAATGGCTACTCTGTAGCCAACTGTTGCCAGC
CM4565	LG04	55.09	A/G	TGCAGAATTCTCTCAGATCTGCCAATCTGCGCTCGTTTCTCTGGACTGCTCTTTCTTCTCCCTA	TGCAGAATTCTCTCAGATCTGCCAGTCTGCGCTCGTTTCTCTGGACTGCTCTTTCTTCTCCCTA
CM33206	LG04	55.701	C/T	TGCAGCGTAGAATCTCACCGCCTGTGGCCTAGTCAAAGTCTGCTACTACAATAAGAAGTGTCCC	TGCAGTGTAGAATCTCACCGCCTGTGGCCTAGTCAAAGTCTGCTACTACAATAAGAAGTGTCCC
CM56456	LG04	55.796	C/T	TGCAGGTCATCCTTTTACCAACATGTACACTTGTATTGCTGGAGATTTACAAACATCCTTCGGA	TGCAGGTCATCCTTTTACCAACATGTACACTTGTATTGCTGGAGATTTACAAACATCCTTTGGA
CM15512	LG04	56.18	A/G	TGCAGATGATATCAGTAGCTCGTTGACATTTAAAGTTTAACTGATGGCATCCAGGAATTCATTA	TGCAGATGATATCAGTAGCTCGTTGACATTTAAAGTTTAACTGATGGCATCCAGGGATTCATTA
CM72067	LG04	56.532	C/G	TGCAGTGCTGAGAATGATCCACCATCCAAATAATACCTGCTGTGTGGTGGTCTTGTGAGGATCC	TGCAGTGCTGAGAATGATCCACCATGCAAATAATACCTGCTGTGTGGTGGTCTTGTGAGGATCC
CM76833	LG04	56.745	A/G	TGCAGTTAGAGGCATATATACATTTAGCTTATGTTTACGTTACAATTCAACCCTGTAATGTAAT	TGCAGTTAGAGGCATATGTACATTTAGCTTATGTTTACGTTACAATTCAACCCTGTAATGTAAT
CM64241	LG04	56.914	G/C	TGCAGTATGTACCGCTCCAACTATCAAAAATAGCCTCTGTGGTCTGTGATTGACTATAAATACC	TGCAGTATGTACCGCTCCAACTATCAAAAATACCCTCTGTGGTCTGTGATTGACTATAAATACC
CM64525	LG04	57.136	A/G	TGCAGTATTTTCTCAACATTGTTACAGATGTTGTTTAAGGGACTGGTGACTATACCAACTGTTA	TGCAGTATTTTCTCAACATTGTTACAGATGTTGTTTAAGGGACTGGTGACTATACCAACTGTTG
CM63369	LG04	57.526	C/T	TGCAGTAGGCACTTGCAAAGAGAAAACCTAATACGACTCAGAGCAATTCTGGTGCTAAAGCACT	TGCAGTAGGCACTTGCAAAGAGAAAACCTAATATGACTCAGAGCAATTCTGGTGCTAAAGCACT
CM1783	LG04	57.681	C/G	TGCAGAACACGCGCACCAAATCCAAGGCGAGCCGCCGAGAAAGAGAGAGAGAGAGGCCAGAGCG	TGCAGAACACGCGCACCAAATCCAAGGCGAGCCGCCGAGAAAGAGAGAGAGAGAGGCCAGAGGG
CM39948	LG04	57.932	C/G	TGCAGCTTCTTACCCAGGCTTACTACGATTAGCCCTCAGGCCTGATAACATCTGGAGTGGCTCA	TGCAGCTTCTTACCCAGGCTTACTACGATTAGCCCTGAGGCCTGATAACATCTGGAGTGGCTCA
CM16265	LG04	57.96	C/T	TGCAGATGTCTGACGGATGGTTTTCATACTTGTTGCTAGGTTACAGTGAGAGTCTTGATGGCAT	TGCAGATGTCTGATGGATGGTTTTCATACTTGTTGCTAGGTTACAGTGAGAGTCTTGATGGCAT
CM6968	LG04	58.213	C/T	TGCAGACGCAGCTGTGGCGTACTGCAATGCTGATTATGCAGAAGAATGCTTATTAGCACCACTG	TGCAGATGCAGCTGTGGCGTACTGCAATGCTGATTATGCAGAAGAATGCTTATTAGCACCACTG
CM45484	LG04	58.326	C/T	TGCAGGATGCCTGCTCCTTGGCAGCTGACGCCCCCAGTCCTCTCTCAGGGCTGTGTCCTTGGCG	TGCAGGATGCCTGCTCCTTGGCAGCTGATGCCCCCAGTCCTCTCTCAGGGCTGTGTCCTTGGCG
CM64631	LG04	58.815	C/T	TGCAGTCAACATAGCACAGAAGCTCACTAAAACAGTGAATCGAGTGGGCCTGACTGTCTACTGC	TGCAGTCAACATAGCACAGAAGCTCACTAAAACAGTGAATTGAGTGGGCCTGACTGTCTACTGC
CM30341	LG04	58.887	G/A	TGCAGCGACACTGATGTGGTGGTTGCATGTTAGTGTGTGTTGCGCTGGTACGAGTGGATCAGAC	TGCAGCGACACTGATGTGGTGGTTGCATGTTAATGTGTGTTGCGCTGGTACGAGTGGATCAGAC
CM2849	LG04	59.269	A/G	TGCAGAAGACTCATGCGGTGTGAAGTTTTATTCATCTTTGGGTGCTCATGCAGTACCTGTGCTT	TGCAGAAGACTCGTGCGGTGTGAAGTTTTATTCATCTTTGGGTGCTCATGCAGTACCTGTGCTT
CM46089	LG04	59.908	C/T	TGCAGGCACACTCGCACATATGCACACCAGCCGAGCCCATCACTTTGTGACGTGTGGACCCACT	TGCAGGCACACTCGCACATATGCACACCAGCCGAGCCCATCACTTTGTGATGTGTGGACCCACT
CM63916	LG04	60.086	C/T	TGCAGTATATGAAACTGAACTGAATAGCCTCAGCGCCCTCTGGTAACATTTGTACAGCAGGCCC	TGCAGTATATGAAACTGAACTGAATAGCCTCAGTGCCCTCTGGTAACATTTGTACAGCAGGCCC
CM25261	LG04	60.37	A/G	TGCAGCATTTAATATGTGAAAAATTGGTTCATGTTTCAAATGGGTCAAACATTAGCACATGAAT	TGCAGCATTTAATATGTGAAAAATTGGTTCGTGTTTCAAATGGGTCAAACATTAGCACATGAAT
CM75717	LG04	60.544	C/T	TGCAGTGTTAGCACTGTTGCTTGTGTTGTTTAGAGCCGATCATTCCCACAGTCCTCTCTCTCAG	TGCAGTGTTAGCACTGTTGCTTGTGTTGTTTAGAGCTGATCATTCCCACAGTCCTCTCTCTCAG
CM8423	LG04	60.86	C/T	TGCAGACTTCGGGTGGATTCTCCCCTGGGAATAGGCTGGGCAGCCACAGTGGCATTGGGATTTA	TGCAGACTTTGGGTGGATTCTCCCCTGGGAATAGGCTGGGCAGCCACAGTGGCATTGGGATTTA
CM25276	LG04	61.249	A/G	TGCAGCATTTAGGGGTCAGCAGTGTTCATGTCCTGCTGTGGTCACATTCTGTGCAACTGAGATA	TGCAGCGTTTAGGGGTCAGCAGTGTTCATGTCCTGCTGTGGTCACATTCTGTGCAACTGAGATA
CM12033	LG04	61.635	A/G	TGCAGAGGGCAGGAAGGAGGTAAGAAACACTTGGAGTTCCAGTTGTGTCAACACAGACAAACAC	TGCAGAGGGCAGGAAGGAGGTAAGAAACACTTGGAGTTCCAGTTGTGTCAACGCAGACAAACAC
CM63327	LG04	61.829	A/G	TGCAGTAGCTTTATACGCCACAATACTGCTGCACCAGTTGAAGTGCAACAGGAAAATTCAAACA	TGCAGTAGCTTTATGCGCCACAATACTGCTGCACCAGTTGAAGTGCAACAGGAAAATTCAAACA
CM58392	LG04	62.193	A/G	TGCAGGTGGGCTTATTTTCAGAGATACAGGCTCTGTATTTATTGGAGTGAGCGGTGTTGATGTG	TGCAGGTGGGCTTATTTTCAGAGATACAGGCTCTGTATTTATTGGAGTGAGCGGTGTTGGTGTG
CM7962	LG04	62.308	A/C	TGCAGACTGCCATAATCCTGCTATACAGCTTCAAAGCGTGAAGCTTTTATTGTTTTGCCAACCT	TGCAGCCTGCCATAATCCTGCTATACAGCTTCAAAGCGTGAAGCTTTTATTGTTTTGCCAACCT
CM16486	LG04	62.737	G/T	TGCAGATTAAATACATCAGGTTCTTTATTTCATAATTGTTATCATAGAACTGACAAGCTAAATT	TGCAGATTAAATACATCAGGTTCTTTATTTCATAATTGTTATCATAGAACTTACAAGCTAAATT
CM76614	LG04	62.875	A/G	TGCAGTTACAGACTGTAGTCCATCTGTTTCTCTGCATACTTCCTTGGCCCCTTTTTACCCTGTT	TGCAGTTACAGACTGTAGTCCATCTGTTTCTCTGCATACTTCCTTGGCCCCTTTTTGCCCTGTT
CM55341	LG04	63.274	C/T	TGCAGGGTTTGGTTCAGCCTGCATCTAATATGTTGCCCTCCTCATTCCCTAACACTAATGCATT	TGCAGGGTTTGGTTCAGCCTGCATCTAATATGTTGCCCTCCTCATTCTCTAACACTAATGCATT
CM68682	LG04	63.364	A/G	TGCAGTGAAAGTTCAAGAGAGAGAGCGAGAGAGCATAAGAGAGAGAGAGGGAGAGAGATGGTAC	TGCAGTGAAAGTTCAAGAGAGAGAGCGAGAGAGCGTAAGAGAGAGAGAGGGAGAGAGATGGTAC
CM17830	LG04	64.194	A/G	TGCAGCAAAGCTAATGCTGCTGTTCTTTATAAATGGCACTTGACCTCTGGGTCAGTATCATGCT	TGCAGCAAAGCTAATGCTGCTGTTCTTTATGAATGGCACTTGACCTCTGGGTCAGTATCATGCT
CM61975	LG04	64.745	C/T	TGCAGTAATTCTGATATCCTTCTCTTCTCCTGGACGGTGCAGTGGACCAGCGGGTGGTGTTTGA	TGCAGTAATTCTGATATCCTTCTCTTCTCCTGGATGGTGCAGTGGACCAGCGGGTGGTGTTTGA
CM69542	LG04	64.923	C/T	TGCAGTGACGCAGCGCGTGTTCTGCGCTGGTTCTGAGTGGATCAGACACAGCAGTGCTGCTGGA	TGCAGTGACGCAGCGTGTGTTCTGCGCTGGTTCTGAGTGGATCAGACACAGCAGTGCTGCTGGA
CM17773	LG04	65.519	C/T	TGCAGCAAAGAGGAACAAACTCCATATTAATACCCTTCATTCCAAAAGCAGGCGTCCAACTTTT	TGCAGCAAAGAGGAACAAACTCCATATTAATACCCTTCATTCCAAAAGCAGGTGTCCAACTTTT
CM44460	LG04	65.786	A/C	TGCAGGAGGCACAAGAGAACTACTCAAAAGCACTGGACTCCCTGCCTAGTGGTTGGGAAATGAT	TGCAGGAGGCACAAGAGAACTACTCAAAAGCACTGGACTCCCTGCCTAGTGGTTGGGACATGAT
CM18563	LG04	65.959	A/G	TGCAGCAAGTGTAGGGGGCGATATAGCTTTAGTAGTTTCGATACATTATAAAGAAGAAACCACT	TGCAGCAAGTGTAGGGGGCGATATAGCTTTAGTAGTTTCGATGCATTATAAAGAAGAAACCACT
CM35101	LG04	66.88	C/G	TGCAGCTCAGGATGACAAAACGATAAGGCGATGAAACGTTAATGCTAGATCTTCTGTAGGTACC	TGCAGCTCAGGATGACAAAACGATAAGGCGATGAAACGTTAATGCTAGATCTTCTGTAGGTACG
CM54957	LG04	66.926	A/G	TGCAGGGTGGGCTACCACACCCTTCTGCCTCCCCTCTATCAGACAGTCCAGCACGCTAGCTCCC	TGCAGGGTGGGCTACCACACCCTTCTGCCTCCCCTCTATCAGACAGTCCAGCACGCTGGCTCCC
CM51915	LG04	67.523	A/G	TGCAGGGATATTTTTCCACAGCTTCAAAGTTCAGTCTTAGACGTTTGTCACATTTTCTGCTTCT	TGCAGGGATATTTTTCCACAGCTTCAAAGTTCAGTCTTAGACGTTTGTCGCATTTTCTGCTTCT
CM57836	LG04	67.627	C/T	TGCAGGTGCCTGTACACACACAGGGAGAGAGTACGCTTCAGTGGAGCATACAGCAGCACCCTGC	TGCAGGTGCCTGTACACACACAGGGAGAGAGTACGCTTCAGTGGAGCATACAGCAGCACTCTGC
CM8645	LG04	67.887	A/G	TGCAGAGAAACAAAGAAATGAGAGGGCAGTGATGGTACAACAGTGTCACAGGTCACTGAAGTCA	TGCAGAGAAACAAAGAAATGGGAGGGCAGTGATGGTACAACAGTGTCACAGGTCACTGAAGTCA
CM45602	LG04	68.5	C/T	TGCAGGATGGTGGATCTCCAGGATGAGGGTTGGGCACCCCTTGTTGTAGAGGACGTATTAACTA	TGCAGGATGGTGGATCTCCAGGATGAGGGTTGGGCACCCCTTGTTGTAGAGGATGTATTAACTA
CM61101	LG04	68.513	G/T	TGCAGTAACACTGACGTGGTGTGCTAGTGTGTGTTGTGCTGGTCTGAGTGGATCAGACACAGCA	TGCAGTAACACTGACGTGGTGTGCTATTGTGTGTTGTGCTGGTCTGAGTGGATCAGACACAGCA
CM6117	LG04	69.294	A/G	TGCAGACCAGGTATTATTTGGCTAATAGACCATTCTCAATATAGCAGTGACACTGACACGGAAG	TGCAGACCAGGTATTATTTGGCTAATAGACCATTCTCAGTATAGCAGTGACACTGACACGGAAG
CM19901	LG04	69.478	A/G	TGCAGCACCTGGCAGAGGAAGGTGATGTAGCGCGCGGCGAGCTTAAGCGTCTGGATCTTGCTCA	TGCAGCACCTGGCAGAGGAAGGTGATGTAGCGCGCGGCGAGCTTGAGCGTCTGGATCTTGCTCA
CM61921	LG04	70.453	C/T	TGCAGTAATGGTTTTGGGTATACAGTATAAACACGGGCCAGAAGACAAGCCGCTTGCCTTGCTG	TGCAGTAATGGTTTTGGGTATACAGTATAAACATGGGCCAGAAGACAAGCCGCTTGCCTTGCTG
CM37126	LG04	70.714	A/C	TGCAGCTGACTTTAAGTCAAACAGATCTAAAGTTTCTTGGCAGTTGAGATGAACTCAAGCTTTA	TGCAGCTGACTTTAAGTCAAACAGATCTAAAGTTTCTTGGCAGTTGAGATGCACTCAAGCTTTA
CM70103	LG04	71.5	A/G	TGCAGTGAGTGTGGGAAAGAACATGGCCGCGGACTAGCAGCCCACAGTTGGCTGCATTAGCCTA	TGCAGTGAGTGTGGGAAAGAACATGGCCGCGGACTAGCGGCCCACAGTTGGCTGCATTAGCCTA
CM12153	LG04	72.172	A/G	TGCAGAGGGTTCTCACCCCTCCACTTCATTGCTCACTAGCAGCTCAACACAGAGTGGCCACTAG	TGCAGGGGGTTCTCACCCCTCCACTTCATTGCTCACTAGCAGCTCAACACAGAGTGGCCACTAG
CM54694	LG04	73.682	A/G	TGCAGGGTCTTGGTTTTGTTTTGTGGAACTGAAAATGCTTTATGCAGCGCTAGCCAACAGATGC	TGCAGGGTCTTGGTTTTGTTTTGTGGAACTGGAAATGCTTTATGCAGCGCTAGCCAACAGATGC
CM23749	LG04	73.999	A/G	TGCAGCAGTGTCATAACTCCTGACCCCGGATTTGAACAGTGAGTGAGAGGTGAGGAAGGCAGCT	TGCAGCAGTGTCATAACTCCTGACCCCGGATTTGAACAGTGAGTGAGAGGTGAGGAGGGCAGCT
CM43649	LG04	76.581	A/T	TGCAGGAGAGACCAGTGACTGGGAGCCGTTAAAGCAGAATAACTCAGTGTTCAGGGTGTCTCGC	TGCAGGAGTGACCAGTGACTGGGAGCCGTTAAAGCAGAATAACTCAGTGTTCAGGGTGTCTCGC
CM34739	LG04	79.73	A/C	TGCAGCTCAAAGACCTGTACTGTGTGTATGACGGACACCATTACAACAGCTCAGAGAACTTCCT	TGCAGCTCAAAGACCTGTACTGTGTGTATGACGGCCACCATTACAACAGCTCAGAGAACTTCCT
CM77002	LG04	83.119	A/T	TGCAGTTATACCGCTCAAGATTTTCACACAAACATCTTCACACAAACAACTTAGACAAATGTTT	TGCAGTTATACCGCTCAAGATTTTCACACAAACATCTTCACACAAACATCTTAGACAAATGTTT
CM8608	LG05	0	A/G	TGCAGAGAAAACACACTTTGCGCATTTTAATGTACAATCATTGTTTATTTGCTAAATTTAAACA	TGCAGAGAAAACACACTTTGCGCATTTTAATGTACAATCGTTGTTTATTTGCTAAATTTAAACA
CM4234	LG05	10.621	C/T	TGCAGAATCTTTTGCTATCAGACAGCGAGTATTATGTGAACAGATCCTGACATCAGCTGGTCCT	TGCAGAATCTTTTGCTATCAGACAGCGAGTATTATGTGAACAGATCTTGACATCAGCTGGTCCT
CM36458	LG05	11.66	A/G	TGCAGCTCTGACGTCTGGGAAAGTAAACGATGCTGAGCAAGCGAGCAAATAAGTGAGCGGAGGA	TGCAGCTCTGACGTCTGGGAAAGTAAACGATGCTGAGCAAGCGAGCGAATAAGTGAGCGGAGGA
CM26865	LG05	13.249	A/G	TGCAGCCCAAAATGCTAACATGGCCAAAAGTGCATAAAAGCTAATGAGTACTAATTGACTTCAT	TGCAGCCCAAAATGCTAACGTGGCCAAAAGTGCATAAAAGCTAATGAGTACTAATTGACTTCAT
CM53529	LG05	14.966	A/T	TGCAGGGGAAAACTATAATCAAATATCAAAGCTGAATGAAATGTCATTTAGTTAAGGGGAGCTG	TGCAGGGGAAAACTATATTCAAATATCAAAGCTGAATGAAATGTCATTTAGTTAAGGGGAGCTG
CM74701	LG05	15.18	C/T	TGCAGTGTCCTTGATGTGATGATGTGCCGTGAGTGCGCGTGCTGTCTCACCGGTGTTGCCGTCG	TGCAGTGTCCTTGATGTGATGATGTGCTGTGAGTGCGCGTGCTGTCTCACCGGTGTTGCCGTCG
CM63564	LG05	15.569	A/T	TGCAGTAGTCTTTAAACGGTGTGCAGTAGCCATTAGACGTTGTGTGGTAGCCTTTAGATGGCAG	TGCAGTAGTCTTTAAACGGTGTGCAGTAGCCTTTAGACGTTGTGTGGTAGCCTTTAGATGGCAG
CM73628	LG05	16.297	C/T	TGCAGTGGGTAGCGCTGCTTAGCCAAACAGCTAAACTAGCAGCTTACAAAGCAGGATCCTCTTA	TGCAGTGGGTAGCGCTGCTTAGCCAAACAGCTAAACTAGCAGCTTACAAAGCAGGATCTTCTTA
CM16769	LG05	16.559	A/G	TGCAGATTCCCACGGGACCCGCCACAATATCTTGCAGGACCAATTTTCAGTGTTGTGTGCAGAA	TGCAGATTCCCGCGGGACCCGCCACAATATCTTGCAGGACCAATTTTCAGTGTTGTGTGCAGAA
CM9542	LG05	16.799	G/T	TGCAGAGAGGGGCTGAGGAAGAGGAAGAGCTGGCTGAGGAGGAAGAACAGCTGTTATGGTGAGT	TGCAGAGAGGGGCTGAGGAAGAGGAAGAGCTGGCTGAGGAGGAAGAACAGCTGTTATTGTGAGT
CM45502	LG05	16.963	C/G	TGCAGGATGCTAACGGTGCGGCGGCTCTGGAGATGAACTTGATGGATCATGTGCTGGTTTCACA	TGCAGGATGCTAACGGTGCGGCGGCTGTGGAGATGAACTTGATGGATCATGTGCTGGTTTCACA
CM61818	LG05	17.285	A/G	TGCAGTAATCCTAATTCCCATCAGCGTCTCTATGGGGTCTGATGTTAGCGCCGAGCTAGCAGCG	TGCAGTAATCCTAATTCCCATCAGCGTCTCTATGGGGTCTGATGTTAGCGCCGAGCTAGCGGCG
CM17087	LG05	17.565	A/G	TGCAGATTGTCGCGGGTCACGTGATCGCCGGTGGCGCCCACGCCGGACACAATGAGCTCGCCCG	TGCAGATTGTCGCGGGTCACGTGATCGCCGGTGGCGCCCACGCCGGACACGATGAGCTCGCCCG
CM9752	LG05	17.876	T/C	TGCAGAGATCCAATAATGATCGGATTATTGAGTGCATGTATATGCATTCATTGATGAATGTAAT	TGCAGAGATCCAATAATGATCGGATTATTGAGCGCATGTATATGCATTCATTGATGAATGTAAT
CM23861	LG05	18.286	C/T	TGCAGCAGTTCTCAATCCCAGTCCCTGGGACCCCATGCAGATCCCACTGAACCCACACTGAAAA	TGCAGCAGTTCTCAATCCCAGTCCTTGGGACCCCATGCAGATCCCACTGAACCCACACTGAAAA
CM79054	LG05	18.802	C/G	TGCAGTTGCTCTCCGACCGACGTGTTTGTGTGGAAGCAGCTGAGAGACGGAGAGGAACTCCGAG	TGCAGTTGCTGTCCGACCGACGTGTTTGTGTGGAAGCAGCTGAGAGACGGAGAGGAACTCCGAG
CM6925	LG05	19.84	C/T	TGCAGACGATTCAGAGGATTCACAGTCGGCTCTCTAACGCCTCCCTATCCTGCACATCAGCAGT	TGCAGACGATTCAGAGGATTCACAGTCGGCTCTCTAATGCCTCCCTATCCTGCACATCAGCAGT
CM10045	LG05	20.594	A/G	TGCAGAGCAATTGCACGAATTCTCTCTGGGAATACAGTTCGCTTATATGGAAAGGGGCACAAAA	TGCAGAGCAATTGCACGAATTCTCTCTGGGAATACAGTTCGCTTATATGGAAAGGGGCACAGAA
CM4978	LG05	21.421	A/C	TGCAGACACACCTCCAAAGTTCAGTCTTAGAAGCTGGTTGATAATTTTCATTCAGAATAAAAGC	TGCAGACACACCTCCAAAGTTCAGTCTTAGAAGCTGGTTGATCATTTTCATTCAGAATAAAAGC
CM33741	LG05	21.952	C/T	TGCAGCGTGTGCGAGCGAGACTCAGAGTGACCGTGATGCTCCGCCCCTTGCCCATAGGGCTTCT	TGCAGCGTGTGTGAGCGAGACTCAGAGTGACCGTGATGCTCCGCCCCTTGCCCATAGGGCTTCT
CM21540	LG05	22.686	C/G	TGCAGCAGCACTGCTCAGTCTGATCCACTCAGACCAGCGCAACACACACTAACACACCACCACC	TGCAGCAGCACTGCTCAGTCTGATCCACTCAGACCAGCGCAACAGACACTAACACACCACCACC
CM29093	LG05	23.732	C/G	TGCAGCCTCAATCAGGCTTGAAACATCAGAGGAGAGGTTCTGGCAGTGAATAGATACAGGCATG	TGCAGCCTCAATCAGGGTTGAAACATCAGAGGAGAGGTTCTGGCAGTGAATAGATACAGGCATG
CM45152	LG05	24.547	C/T	TGCAGGATCAGAGCCGCGTGTCGTTCTTCAGTATCTCTAACAGACTCTTATATGCAGACAGGGT	TGCAGGATCAGAGCCGCGTGTCGTTCTTCAGTATCTTTAACAGACTCTTATATGCAGACAGGGT
CM77245	LG05	24.816	C/T	TGCAGTTATGAAGAAGGCCCAGCAGCACTTGTACTTCCAGTCACAGCTCAGGAAATTCGGGCTG	TGCAGTTATGAAGAAGGCCCAGCAGCACTTGTACTTCCAGTCACAGCTCAGGAAATTTGGGCTG
CM62100	LG05	25.607	C/T	TGCAGTACACTACAGGAAACGTAGGGGGCGAGATGGCTCCCGTTGCACCACGGCTTTGAAGGAT	TGCAGTACACTACAGGAAACGTAGGGGGCGAGATGGCTCCCGTTGCATCACGGCTTTGAAGGAT
CM26926	LG05	26.548	C/G	TGCAGCCCAACTGGGAGCAAATCTGGGAGAAGCACAGCGCCACCAGCAGGGAAAAGCTGC	TGCAGCCCAACTGGGAGCAAATCTGGGAGAAGCACAGCGCCACGAGCAGGGAAAAGCTGC
CM57534	LG05	26.999	C/T	TGCAGGTGAGGACAGAGCACTCACACAGGCGTACAGGTGTTACTACGGTAACCTGCCCGTCCTG	TGCAGGTGAGGACAGAGCACTCACACAGGCGTACAGGTGTTACTACGGTAACCTGCCTGTCCTG
CM28522	LG05	27.473	A/G	TGCAGCCGGAGCCACAGATGATCTAACCCAGCAGCTCACTGACCAGGACTGCTCTGCA	TGCAGCCGGAGCCGCAGATGATCTAACCCAGCAGCTCACTGACCAGGACTGCTCTGCA
CM10278	LG05	27.69	C/T	TGCAGAGCAGTGGAAATGCATTCTCTGGAGTGATGGAGCTCCATCCAGTACCTTTGGGATGAGT	TGCAGAGCAGTGGAAATGCATTCTCTGGAGTGATGGAGCTTCATCCAGTACCTTTGGGATGAGT
CM75702	LG05	28.367	C/G	TGCAGTGTTACTGTACTGAGTTGGCTAATCAAAGAGCTACCAGCACTGACCACCAAACACGTTT	TGCAGTGTTACTGTACTGAGTTGGCTAATCAAAGAGCTACCAGCACTGACCACCAAACAGGTTT
CM20657	LG05	28.614	C/G	TGCAGCACTGTTTCTGATTCCTGGTCTGGAGCCCAAAACTCACAGGGTCACCACCACACGGGCT	TGCAGGACTGTTTCTGATTCCTGGTCTGGAGCCCAAAACTCACAGGGTCACCACCACACGGGCT
CM76343	LG05	28.733	A/T	TGCAGTTAAAACAGCCGAGCAGTGAAAATAAACTCCTTTACCATAAAATAACCCACTGACCGCT	TGCAGTTAAATCAGCCGAGCAGTGAAAATAAACTCCTTTACCATAAAATAACCCACTGACCGCT
CM52109	LG05	28.979	A/T	TGCAGGGCAAACTGCTAGCCAAGCTGCATTCCACTCTGAGACACTGACTAACTCTACACACTTC	TGCAGGGCAATCTGCTAGCCAAGCTGCATTCCACTCTGAGACACTGACTAACTCTACACACTTC
CM6858	LG05	29.132	G/A	TGCAGACGAGAACAGAGGAAGCGGCAGAACAGGGCGTGAATAGAGCCCCTTGTTTCATTGTGAA	TGCAGACGAGAACAGAGGAAGCGGCAGAACAGAGCGTGAATAGAGCCCCTTGTTTCATTGTGAA
CM17066	LG05	29.852	C/T	TGCAGATTGTAATGCTGTGTTTAATGCACCGAAAGCTGAAGTATTGATCTGTATCTGTGTCTCT	TGCAGATTGTAATGCTGTGTTTAATGCACTGAAAGCTGAAGTATTGATCTGTATCTGTGTCTCT
CM27926	LG05	30.002	A/G	TGCAGCCCTGGTGGTGGCAGGTATAGACGACCGCCTCACCCTCTCTGAGAGACACAGATACAGA	TGCAGCCCTGGTGGTGGCAGGTATAGACGACCGCCTCGCCCTCTCTGAGAGACACAGATACAGA
CM25792	LG05	30.362	G/T	TGCAGCCACACTGGCCCTTTGTGGATAAGACTGGACACCCCTGATCTACGGCTTTGGTCACCCT	TGCAGCCACACTGGCCCTTTGTGGATAAGACTGGACACCCCTGATCTACGGCTTTGTTCACCCT
CM54704	LG05	30.597	A/C	TGCAGGGTGAACAAAGCCGTAGATCAGGGGTGTCCAGTCTTATCCACAAAGGGCCAGTGTGGCT	TGCAGGGTGACCAAAGCCGTAGATCAGGGGTGTCCAGTCTTATCCACAAAGGGCCAGTGTGGCT
CM40604	LG05	30.607	C/G	TGCAGCTTTTCCCTGCTCGTGGCGCTGTGCTTCTCCCAGATTTGCTCCCAGTTGGGCTGC	TGCAGCTTTTCCCTGCTGGTGGCGCTGTGCTTCTCCCAGATTTGCTCCCAGTTGGGCTGC
CM44067	LG05	30.769	A/G	TGCAGGAGCGCCTGGCTAAAGAGGAGCTTCTGCGGAAGGAAGAGAAAGAGCTGGATGTTCTTGC	TGCAGGAGCGCCTGGCTAAAGAGGAGCTTCTGCGGAAGGAAGAGAAGGAGCTGGATGTTCTTGC
CM36152	LG05	31.031	C/G	TGCAGCTCGGTGATCAGTAACTGTACTGTAGAAATACGACGCTGTGTCTCTGAGCTGGTTATGG	TGCAGCTCGGTGATCAGTAACTGTACTGTAGAAATACGACGCTGTGTCTCTGAGGTGGTTATGG
CM20913	LG05	31.388	C/G	TGCAGCAGACAACAAAGCCCTGAACACCATAACCACCTCAGAGACACAGCGTCGTATTTCTACA	TGCAGCAGACAACAAAGCCCTGAACACCATAACCAGCTCAGAGACACAGCGTCGTATTTCTACA
CM66888	LG05	31.976	C/T	TGCAGTCGACAAACCCAAAACTCGACAGTAATCGGATGGCTTGTTTTTATTTCGGTGTGCTCGC	TGCAGTCGACAAACCCAAAACTTGACAGTAATCGGATGGCTTGTTTTTATTTCGGTGTGCTCGC
CM73813	LG05	32.527	C/T	TGCAGTGGTCCGTCGTGTACGAGTCTCCGTCCCCTGATGAGGTCCTCTCTGGCGAACATCTGGC	TGCAGTGGTCCGTCGTGTATGAGTCTCCGTCCCCTGATGAGGTCCTCTCTGGCGAACATCTGGC
CM70036	LG05	32.827	C/T	TGCAGTGAGTCAGAGAACTGTTTTTGTTTCCCAGATCAGGACTCTGCCTCTGCCTGTGTCTGTC	TGCAGTGAGTCAGAGAACTGTTTTTGTTTCTCAGATCAGGACTCTGCCTCTGCCTGTGTCTGTC
CM707	LG05	33.266	C/T	TGCAGAAACCCATGCATGTCTGGACACACAAATCCGGTCTGATCTCTCGTAAATAACAGTGCGG	TGCAGAAACCCATGCATGTCTGGACACACAAATCTGGTCTGATCTCTCGTAAATAACAGTGCGG
CM4965	LG05	33.288	C/T	TGCAGACACACCCCCAAAGTTCAGTCTTAGAAGTTGTTCACTTTCTGCTTTCCACTATCCAAGT	TGCAGACACACCTCCAAAGTTCAGTCTTAGAAGTTGTTCACTTTCTGCTTTCCACTATCCAAGT
CM10273	LG05	33.929	C/T	TGCAGAGCAGTCCTGGTCAGTGAGCTGCTGGGTTAGATCATCTGCGGCTCCGGCTGCA	TGCAGAGCAGTCCTGGTCAGTGAGCTGCTGGGTTAGATCATCTGTGGCTCCGGCTGCA
CM64489	LG05	34.255	C/T	TGCAGTATTTCAGTACACATATTGCAGTAGTTCTCAAACTGGTTCTCAAAGTGGTTCTCATAAT	TGCAGTATTTCAGTATACATATTGCAGTAGTTCTCAAACTGGTTCTCAAAGTGGTTCTCATAAT
CM3842	LG05	34.743	A/G	TGCAGAAGTTAGTGGACGCTTTACCTGCCGTCAGACACAAGGTGGGTACTACAGGGAACGGCAG	TGCAGAAGTTAGTGGACGCTTTACCTGCCGTCAGACACAAGGTGGGTACTACAGGGAACGGCGG
CM499	LG05	35.394	A/T	TGCAGAAAATTCCAATCTTTCGAACAGCAGTGTGTTTCTTATGGATTAAATTGGGACTGACTTC	TGCAGAAAATTCCAATCTTTCGATCAGCAGTGTGTTTCTTATGGATTAAATTGGGACTGACTTC
CM8240	LG05	35.646	A/C	TGCAGACTTAAGCACTCTTCTAAATTAAACAAGCCTCATTCAACTTGCTCAGCTGAATTCAGCG	TGCAGACTTAAGCACTCTTCTACATTAAACAAGCCTCATTCAACTTGCTCAGCTGAATTCAGCG
CM19999	LG05	36.152	A/G	TGCAGCACGAGGGGGCTTCAAGCGCCCTTATCAGGCACGGAGGTATCTGTTTACTGCCACCGCT	TGCAGCGCGAGGGGGCTTCAAGCGCCCTTATCAGGCACGGAGGTATCTGTTTACTGCCACCGCT
CM12141	LG05	36.574	A/T	TGCAGAGGGTGAAATACCTAAAACTTTGCATTCTGTCATTGAGAAATAGGATTTATAGGCTGTT	TGCAGAGGGTGAAATACCTAAAACTTTGCATTCTGTCATTGAGAAATAGGATTTATTGGCTGTT
CM39681	LG05	37.164	A/T	TGCAGCTTCAGGGCGCACTGAATCGGCCGCTTGACCCCAGCGGGTGAGAGACTGTTAGCGCAGA	TGCAGCTTCAGGGCGCTCTGAATCGGCCGCTTGACCCCAGCGGGTGAGAGACTGTTAGCGCAGA
CM79927	LG05	37.237	C/T	TGCAGTTTAGTGGGTTTTGTTTATGTGTTTTCTTGGTTACTCATCAAGGACACGTTAAATTAGC	TGCAGTTTAGTGGGTTTTGTTTATGTGTTTTCTTGGTTACTCATCAAGGACATGTTAAATTAGC
CM55470	LG05	38.089	G/T	TGCAGGTAACTGAAGGCCTGGAAGGATACATCTGATGCGACCCCAAACGTAGACTGCATTTCTA	TGCAGGTAACTGAAGGCCTGGAAGGATACATCTGATGCTACCCCAAACGTAGACTGCATTTCTA
CM78728	LG05	38.267	C/T	TGCAGTTGAATATGTGAGCTGGGACCTGAGCAAATGGACTCTGCGTGTGTGTACAGCGTGCGTG	TGCAGTTGAATATGTGAGCTGGGACCTGAGCAAATGGACTCTGCGTGTGTGTACAGTGTGCGTG
CM9989	LG05	38.613	A/G	TGCAGAGATTTTTGTCATACATTGTTTTATTCTCACAGAGTTAAACAATCACTGATAATATTAA	TGCAGAGATTTTTGTCATACATTGTTTTATTCTCACAGAGTTAAACAATCACTGATAATATTGA
CM48425	LG05	38.822	C/T	TGCAGGCCTCGCTTGCTTCAAATAAGATCAGCTTTCATAACTGAGCAAAAATAGTTGGGGAGAC	TGCAGGCCTCGCTTGCTTCAAATAAGATCAGCTTTCATAATTGAGCAAAAATAGTTGGGGAGAC
CM16445	LG05	39.166	A/G	TGCAGATGTTTCCTGCACATCTGGGGAAAGGAAGCATAAAGGTTAGTTGCTGTGAATGGAGATC	TGCAGATGTTTCCTGCACATCTGGGGAAAGGAAGCGTAAAGGTTAGTTGCTGTGAATGGAGATC
CM39010	LG05	39.827	A/C	TGCAGCTGTGAGTTTAAGTGAACGTACGCAGCTCTTGTTTTGAAGAATTCAACACTTTTAAAAG	TGCAGCTGTGAGTTTAAGTGAACGTACGCAGCTCTTGTTTTGAAGAATTCAACCCTTTTAAAAG
CM25143	LG05	39.89	A/G	TGCAGCATTCTCACATGCAGCGTGTCTGTGCCTGTGCTCTGTTTGAGGTCGACCTTGAAGCAAA	TGCAGCGTTCTCACATGCAGCGTGTCTGTGCCTGTGCTCTGTTTGAGGTCGACCTTGAAGCAAA
CM12485	LG05	40.317	A/C	TGCAGAGTATATGTAAGTTTATGTGCAATTATTAAATATGTCTTGCTACTGAAACACTGCAATT	TGCAGAGTATATGTACGTTTATGTGCAATTATTAAATATGTCTTGCTACTGAAACACTGCAATT
CM77817	LG05	40.684	A/C	TGCAGTTCCAAAGTGAAGGACCCTTCATATACAGCTTAGAAATGCAGTCTACGTTTGGGGTAGC	TGCAGTTCCAAAGTGAAGGACCCTTCATATACAGCTTAGAAATGCAGTCTACGTTTGGGGTCGC
CM37517	LG05	41.065	A/G	TGCAGCTGCATGAGATCAGTGGCAGTTGACCTGTCCACTCACATACTGGACATTAAGCACCCAG	TGCAGCTGCGTGAGATCAGTGGCAGTTGACCTGTCCACTCACATACTGGACATTAAGCACCCAG
CM68818	LG05	41.317	A/C	TGCAGTGAACTTTCACTACCTCAGCCTTCTGCTGAATGAAAACACTCGCCTCTCCACAAAACTA	TGCAGTGAACTTTCACTACCTCAGCCTTCTGCTGAATGAAAACCCTCGCCTCTCCACAAAACTA
CM35308	LG05	41.51	C/T	TGCAGCTCATTTAAGGTTTATTCAGCAACAGCGTTTAGCAATTAGCATCCTTGATCTTGTCCTT	TGCAGCTTATTTAAGGTTTATTCAGCAACAGCGTTTAGCAATTAGCATCCTTGATCTTGTCCTT
CM14944	LG05	41.731	A/G	TGCAGATCGCTCCACGAAGATGGGGCTCTGTAACTAAAAGCTGCCCTGCCACATTCAGGCCGCA	TGCAGATCGCTCCACGAAGATGGGGCTCTGTAACTAAAAGCTGCCCTGCCACGTTCAGGCCGCA
CM21106	LG05	42.128	C/T	TGCAGCAGAGCAGTGTGTCAACTGTGAGTTCTAGTGTTAAACCAGCTGTGAGCGAGTTCTGCAC	TGCAGCAGAGCAGTGTGTCAACTGTGAGTTCTAGTGTTAAACCAGCTGTGAGTGAGTTCTGCAC
CM23703	LG05	42.229	A/C	TGCAGCAGTGGCTATGATAGCAGTCAGGATTTCTTTATCACTGGGGGAAGGTTCCCAGTGTTCG	TGCAGCAGTGGCTATGCTAGCAGTCAGGATTTCTTTATCACTGGGGGAAGGTTCCCAGTGTTCG
CM25624	LG05	42.563	A/G	TGCAGCCAATGAAGTTGTAGCCTGGCCTTGTGCCTCCAATTATTGCCTGCCATGTGCAGCCTCT	TGCAGCCAATGAAGTTGTAGCCTGGCCTTGTGCCTCCGATTATTGCCTGCCATGTGCAGCCTCT
CM43912	LG05	42.638	A/G	TGCAGGAGCAGGCTTCTTCTTCGTCGGAAAGAAGGATGGAGGCCTCCACCCCTGCATAGATTAC	TGCAGGAGCAGGCTTCTTCTTCGTCGGAAAGAAGGATGGAGGCCTCCACCCCTGCATGGATTAC
CM59324	LG05	43.128	A/G	TGCAGGTTGAACTGGTTGATGGTGTTGTTGATCTGCTGACGGTAACTCTGCACCAGCTCTGTGT	TGCAGGTTGAACTGGTTGATGGTGTTGTTGATCTGCTGACGGTAGCTCTGCACCAGCTCTGTGT
CM44398	LG05	43.428	C/T	TGCAGGAGGAGCTGATGAACAACACAGAGCTGGTGCAGAGCTACCGTCAGCAGATCAACAACAC	TGCAGGAGGAGCTGATGAACAACACAGAGCTGGTGCAGAGTTACCGTCAGCAGATCAACAACAC
CM67274	LG05	44.312	A/G	TGCAGTCGTCTGGAGCAAAACCTGATTAAGAGCATTCCGCCAGGAGCTTTCTCTCCATATAAGA	TGCAGTCGTCTGGAGCAAAACCTGATTAAGAGCATTCCGCCGGGAGCTTTCTCTCCATATAAGA
CM36830	LG05	45.011	G/T	TGCAGCTGAAATGCATTTGGTGATAGGACTGGTGTGGAGTGTAGAATTGTGTAGAACTGAGGTG	TGCAGCTGAAATGCATTTGGTGATATGACTGGTGTGGAGTGTAGAATTGTGTAGAACTGAGGTG
CM71056	LG05	45.189	C/T	TGCAGTGCAGTTCATGACGGACTGGTAGGAGGTTAGTGCAGAATTGCAACCTGAGTGACGCTTA	TGCAGTGCAGTTCATGATGGACTGGTAGGAGGTTAGTGCAGAATTGCAACCTGAGTGACGCTTA
CM2146	LG05	45.236	A/C	TGCAGAACCCATCTCCTCTCCACAGGTGCTGAGGTGTCTTGTGCTTTTTCTACATCAGTTAAAG	TGCAGAACCCATCTCCTCTCCACAGGTGCTGAGGTGTCTTGTGCTTTTTCTCCATCAGTTAAAG
CM9890	LG05	45.386	A/G	TGCAGAGATTAGCGCTGACCCTCATCTAACTCTCTGAATTCAGTTCATGAAGGCCTTACTAATT	TGCAGAGATTAGCGCTGACCCTCATCTAACTCTCTGAATTCAGTTCATGAAGGCCTTGCTAATT
CM69804	LG05	46.071	A/G	TGCAGTGAGAGGAGTGTGACAGTCCATTGAAATGCATCATCGCTGATGTGCTGTATGTGGTCTA	TGCAGTGAGAGGAGTGTGACAGTCCATTGAAATGCATCATCGCTGATGTGCTGTGTGTGGTCTA
CM22976	LG05	46.218	A/G	TGCAGCAGGCTTGTGGAGCAGAACAGTGATGGGGTGGAGACTGTAAGTCATTCAGGATGTGAGT	TGCAGCGGGCTTGTGGAGCAGAACAGTGATGGGGTGGAGACTGTAAGTCATTCAGGATGTGAGT
CM40818	LG05	46.577	A/C	TGCAGGAAAAGGCAGAGGACCGCGACCTTGAGGGCCTCATCCTGTCCAAGGGCTACCAGTTCCA	TGCAGGAAAAGGCCGAGGACCGCGACCTTGAGGGCCTCATCCTGTCCAAGGGCTACCAGTTCCA
CM5246	LG05	47.652	A/G	TGCAGACAGAAACTAGTGATAGCAAAACGAATGTGAGGCTTTTATTTAAACTGTGTTGGGGAAG	TGCAGACAGAAACTAGTGATAGCAAAACGAATGTGAGGCTTTTGTTTAAACTGTGTTGGGGAAG
CM75136	LG05	47.771	A/G	TGCAGTGTGCTTAGAGCAGAACTTTGCATGGCTCTTCATGAACAAGCTTTGAATGGTTGTAATA	TGCAGTGTGCTTAGAGCAGAACTTTGCATGGCTCTTCATGAACGAGCTTTGAATGGTTGTAATA
CM66022	LG05	48.257	A/T	TGCAGTCCAGCAGGCCTAACTCAGTACCTGCTCCAGATGCCCACAGGGCTGCTGCTTTGAAGGC	TGCAGTCCAGCAGGCCTAACTCAGTACCTGCTCCAGATGCCCTCAGGGCTGCTGCTTTGAAGGC
CM43204	LG05	48.566	C/G	TGCAGGACTCGCTGACAGTGATTAAGCTCAAGCCCACAACTATTAACCACAATGAATCCCATAG	TGCAGGACTCGCTGACAGTGATTAAGCTCAAGCCCACAACTATTAACCACAATGAATCGCATAG
CM40583	LG05	48.777	C/T	TGCAGCTTTTCAGATGCCTGGAAAACAAGGCTTCCATATTACAAACATGCCTACAACAGCTGCA	TGCAGCTTTTCAGATGCCTGGAAAACAAGGCTTCCATATTACAAATATGCCTACAACAGCTGCA
CM46267	LG05	48.871	G/T	TGCAGGCAGAAGGAACATTGTGCTGGAGGCAGTAGGGGCATTAAACGGGAAGAAGCAGGAACAC	TGCAGGCAGAAGGAACATTGTGCTGGAGGCAGTAGGGGCATTAAACTGGAAGAAGCAGGAACAC
CM64642	LG05	48.959	C/T	TGCAGTCAACCTTCATAACAACGCCGCAGGCCGTTTGGTCAGTCCCAACACGTTCACGGCCAAT	TGCAGTCAACCTTCATAACAACGCCGCAGGCCGTTTGGTCAGTCCCAACACGTTTACGGCCAAT
CM57936	LG05	49.437	A/G	TGCAGGTGCTCCCGGACAGCACGATCAACGGCGCACACGACGAGAACCCATACAGTGAGTTGTA	TGCAGGTGCTCCCGGACGGCACGATCAACGGCGCACACGACGAGAACCCATACAGTGAGTTGTA
CM50339	LG05	49.857	C/T	TGCAGGCTGAGGTCAGGTGAAGGCTGACATTGAAGTGCAGCCTTTGCAGTGCAGCGGTGGGGCT	TGCAGGTTGAGGTCAGGTGAAGGCTGACATTGAAGTGCAGCCTTTGCAGTGCAGCGGTGGGGCT
CM20834	LG05	49.882	A/G	TGCAGCAGAACTGGATTAGGTTTTGGTTAAGGATAGGGTTAGGATTAAGGCCAAGGAGTGAACC	TGCAGCAGAACTGGATTAGGTTTTGGTTAAGGATAGGGTTAGGATTGAGGCCAAGGAGTGAACC
CM78492	LG05	50.16	C/T	TGCAGTTCTGCACGACCCAGCTATCAGATGACAGTAATGATGGGTATTGTGGGCTCGTATTGGA	TGCAGTTCTGCATGACCCAGCTATCAGATGACAGTAATGATGGGTATTGTGGGCTCGTATTGGA
CM49804	LG05	50.303	C/T	TGCAGGCTACGCTGCTGGAGAAGCGCGAATCCGAGCTGAAGAAGCTGAAGGTCCAGGTTCGGGA	TGCAGGCTACGCTGCTGGAGAAGCGTGAATCCGAGCTGAAGAAGCTGAAGGTCCAGGTTCGGGA
CM11011	LG05	50.392	C/T	TGCAGAGCTCTACAGCAGATAGAGACCTTGTGTCTGAAGCTCGTTTAGCTGCTCCGTTTGAAAA	TGCAGAGTTCTACAGCAGATAGAGACCTTGTGTCTGAAGCTCGTTTAGCTGCTCCGTTTGAAAA
CM9913	LG05	50.684	G/T	TGCAGAGATTAGCGTTTACCCTTATCGAAGGCTCTGAATTCACTTCATGAAGGCCTTGCTGATT	TGCAGAGATTAGCGTTTACCCTTATCTAAGGCTCTGAATTCACTTCATGAAGGCCTTGCTGATT
CM74245	LG05	51.074	C/T	TGCAGTGTACATGTTTTATCCGTTTACCCACAGCCCCTCGTTAGCTTACACCCACCTTAGACCG	TGCAGTGTACATGTTTTATCCGTTTACCCACAGCCCCTCGTTAGCTTACACTCACCTTAGACCG
CM65507	LG05	51.31	C/T	TGCAGTCATACCACACAAAATGCGTATGAATTACGCTGAAGGCAATTACAGAGTGAAAAGCTCT	TGCAGTCATACCACACAAAATGCGTATGAATTACGTTGAAGGCAATTACAGAGTGAAAAGCTCT
CM53863	LG05	51.68	C/T	TGCAGGGGCTGAACAGGAGCTTCTTCAGAGGTCTGAGGCCTCAAAGACACGGGAAAAATAGCAA	TGCAGGGGCTGAACAGGAGCTTCTTCAGAGGTCTGAGGCCTCAAAGACATGGGAAAAATAGCAA
CM17442	LG05	52.08	A/G	TGCAGATTTTCTTACAATCAAGCAGAAGCACACCAATAAAAAGTTAAAGTCTCCACTTTTTTAA	TGCAGGTTTTCTTACAATCAAGCAGAAGCACACCAATAAAAAGTTAAAGTCTCCACTTTTTTAA
CM47304	LG05	52.307	C/T	TGCAGGCCATTCAAAACCAGGACATGCTTTGAATAGCAGGTGTCATCTTCTGGGCAACAGCGGT	TGCAGGCCATTCAAAATCAGGACATGCTTTGAATAGCAGGTGTCATCTTCTGGGCAACAGCGGT
CM67755	LG05	52.477	C/T	TGCAGTCTCTGGAGTGATGGAGCTCCATCCAATATGTTTGGGATGAGTTGGAGTGATCCAGAAC	TGCAGTCTCTGGAGTGATGGAGCTCCATCTAATATGTTTGGGATGAGTTGGAGTGATCCAGAAC
CM44966	LG05	52.645	A/G	TGCAGGAGTTTGACACGAGCGGAGTTACAGCAACTTCACTGTAGAGCGAGACACTGGCCGGACC	TGCAGGAGTTTGACACGAGCGGAGTTACAGCAACTTCACTGTGGAGCGAGACACTGGCCGGACC
CM62083	LG05	52.836	A/T	TGCAGTACACCAAATTTCATTTTAGTCTTCAGTCTGCCAGCAAAACAAGAGCAGGCACTGAAAA	TGCAGTTCACCAAATTTCATTTTAGTCTTCAGTCTGCCAGCAAAACAAGAGCAGGCACTGAAAA
CM21862	LG05	52.892	A/C	TGCAGCAGCCACGGCTACAGGAGCAGTGTCCAGCACCCCTAGCCCTTCACCCAGCGTCCCAGCA	TGCAGCAGCCACGGCTACAGGAGCAGTGTCCAGCACCCCTAGCCCTTCCCCCAGCGTCCCAGCA
CM25278	LG05	53.015	A/T	TGCAGCATTTATCCAATCATGCATAGACATTCTTTGACCATAGTGGCCTTCAAAGTATCACCGC	TGCAGCTTTTATCCAATCATGCATAGACATTCTTTGACCATAGTGGCCTTCAAAGTATCACCGC
CM55385	LG05	53.099	A/G	TGCAGGTAAAAGTGAACCAATCTGATTTTTTTCGTCATATGTGACACAGATGTGTCATCTGTGT	TGCAGGTAAAAGTGAACCAATCTGATTTTTTTCGTCATATGTGGCACAGATGTGTCATCTGTGT
CM14305	LG05	53.337	C/T	TGCAGATATGTTTAGCTGATGCGGGAGTTGTGGTGCAGGGTTCTGCTGTGCAGTGTTGCTTGCA	TGCAGATATGTTTAGCTGATGTGGGAGTTGTGGTGCAGGGTTCTGCTGTGCAGTGTTGCTTGCA
CM39985	LG05	53.424	A/T	TGCAGCTTGAACGTGGTAATGGGATAACGTGTTCAGCAGGCCAAACAGTGCACAATAATACTGG	TGCAGCTTGAACGTGGTAATGGGATTACGTGTTCAGCAGGCCAAACAGTGCACAATAATACTGG
CM2795	LG05	53.562	A/G	TGCAGAAGAATGTCTGATCTGAAACTCAAGCACAACTGGGTTATACAGCATAACAGCAAAACAA	TGCAGAAGAATGTCTGATCTGAAACTCGAGCACAACTGGGTTATACAGCATAACAGCAAAACAA
CM67453	LG05	53.605	G/T	TGCAGTCTATAACCAGTGTATGAAAGGTAGGACTCTGTGGGAGGAAGACATTGGTGACCGCTTC	TGCAGTCTATAACCAGTGTATGAAAGGTAGGACTCTTTGGGAGGAAGACATTGGTGACCGCTTC
CM5691	LG05	53.744	C/T	TGCAGACATACCCAGGCTTCAGAGTTCCATGTTTTTCCTACTCTAACTCACCCAAGTCACCTCA	TGCAGACATACCCAGGCTTCAGAGTTTCATGTTTTTCCTACTCTAACTCACCCAAGTCACCTCA
CM51007	LG05	53.879	C/T	TGCAGGCTTGAACACTGCTCTGAGAGACAGACGGCAGGAACAGCCTCCGAACACAGCCTGACGT	TGCAGGCTTGAACACTGCTCTGAGAGACAGACGGCAGGAACAGCCTCCGAACACAGCCTGATGT
CM27996	LG05	54.029	C/T	TGCAGCCCTTCTCTTTCCCAGTTTCTGACCACAGGGCTGCTGCTGACCACATATTATTCTGGTG	TGCAGCCTTTCTCTTTCCCAGTTTCTGACCACAGGGCTGCTGCTGACCACATATTATTCTGGTG
CM30288	LG05	54.066	A/C	TGCAGCGAATGGGGTCAAGCAGGACCCTGAAGCGGTCACCAATGTCTTCCTCCCAAAGAGTCCT	TGCAGCGAATGGGGTCAAGCAGGACCCTGAAGCGGTCACCAATGTCTTCCTCCCACAGAGTCCT
CM2141	LG05	54.164	G/T	TGCAGAACCCAGTTTCACTTGAGGTTTATGCCACAAACTGATGGGTCAACATCTCCTTCAGGAG	TGCAGAACCCAGTTTCACTTGAGTTTTATGCCACAAACTGATGGGTCAACATCTCCTTCAGGAG
CM21851	LG05	54.169	C/T	TGCAGCAGCCAATCATCAAATAGCACTCCAACCAATCATGTGCAACCAGCACAGGACAACTGTC	TGCAGCAGCCAATCATCAAATAGCACTCCAACCAATCATGTGCAACCAGCACAGGACAATTGTC
CM31880	LG05	54.218	A/G	TGCAGCGCGTGCACACCATCTCCCAGAGCGCGTGCCTCCTCCACGGACAGCGTTCTCCCGTCGC	TGCAGCGCGTGCACACCATCTCCCGGAGCGCGTGCCTCCTCCACGGACAGCGTTCTCCCGTCGC
CM24123	LG05	54.321	C/T	TGCAGCATACTGGCTTGCTCTTGCACAATCCATTCAGAATAATGCTATTCATTGACATAGGCCA	TGCAGCATACTGGCTTGCTCTTGCACAATCTATTCAGAATAATGCTATTCATTGACATAGGCCA
CM56154	LG05	54.384	C/T	TGCAGGTCACATAGCAAGACAGTCTCGTCTAGGCTAGCAGCTAACGAAAAGGCAAAGAGGAACA	TGCAGGTCACATAGCAAGACAGTCTCGTCTAGGCTAGTAGCTAACGAAAAGGCAAAGAGGAACA
CM53906	LG05	54.442	A/T	TGCAGGGGCTGGTGGAGTACAGCTACCCTTTAGAAGCTGCACTTGAGATGTGGTGTAAGAGTGA	TGCAGGGGCTGGTGGAGTACAGCTACCCTTTAGAAGCTGCTCTTGAGATGTGGTGTAAGAGTGA
CM18276	LG05	54.491	A/C	TGCAGCAACTCTGAGAGAGAAAGCAGAAGAGTGAAGAACAGAGAGAGAGAGAGAAAGAGAGAGA	TGCAGCAACTCTGAGAGAGAAAGCAGAAGAGTGAAGAACAGAGAGAGAGCGAGAAAGAGAGAGA
CM67554	LG05	54.597	C/T	TGCAGTCTCATAGGAACAGACCATTCTACTGCTAATCACGTAACACTAAGAGATTCTGGATTTC	TGCAGTCTCATAGGAACAGACCATTCTACTGCTAATCATGTAACACTAAGAGATTCTGGATTTC
CM25677	LG05	54.598	C/T	TGCAGCCACAAGGCCTCTCGGGTCGGCCGCTTGGGTAACGCTGCATCGCAGCTGTGGGGCTGCC	TGCAGCCACAAGGCCTCTCGGGTCGGCCGCTTGGGTAACGCTGCATTGCAGCTGTGGGGCTGCC
CM80446	LG05	54.647	A/C	TGCAGTTTGATCCACACAAGGCTTATTCTGTGCCCATGAAATAGGCCTTAAACGTAAAACCTGT	TGCAGTTTGATCCACACAAGGCTTATTCTGTGCCCATGACATAGGCCTTAAACGTAAAACCTGT
CM24396	LG05	54.687	A/G	TGCAGCATCCAAACACAGCGCGCGTCCCCTCCCCTTCTCCTCACCGCAGGACGAAGCTGGAGTT	TGCAGCATCCAAACACAGCGCGCGTCCCCTCCCCTTCTCCTCACCGCAGGGCGAAGCTGGAGTT
CM22557	LG05	54.744	C/G	TGCAGCAGCTTGTGGTTCCAGCAGGACCTGCTGGACCTGAGTGAAGGTCAGTGAAGCTGC	TGCAGCAGGTTGTGGTTCCAGCAGGACCTGCTGGACCTGAGTGAAGGTCAGTGAAGCTGC
CM54984	LG05	54.752	A/G	TGCAGGGTGGTAGATCTCCAGGACCAGAATTGGGCCCCTCTGCACTAAACTGAAGGTGCTTTCC	TGCAGGGTGGTAGATCTCCAGGACCAGAATTGGGCCCCTCTGCGCTAAACTGAAGGTGCTTTCC
CM42965	LG05	54.802	G/T	TGCAGGACGCTCCGAATGAAGGTGTTTATCAAGTGCAATTACGTTTACCGAGATCCTGTGCTCA	TGCAGGACGCTCCGAATTAAGGTGTTTATCAAGTGCAATTACGTTTACCGAGATCCTGTGCTCA
CM42770	LG05	54.816	C/T	TGCAGGACCTGGACATCTTGTCACTATTGATGAGACCATGAATTCTGCTCTCCATCAGAAACTC	TGCAGGACCTGGACATCTTGTCATTATTGATGAGACCATGAATTCTGCTCTCCATCAGAAACTC
CM2833	LG05	54.923	C/T	TGCAGAAGACGGCATGGTGGCAGGTGTTAGTGTGCCAGCGTGCTTCTCCCTCTCTCTTTTGTTC	TGCAGAAGACGGCATGGTGGCAGGTGTTAGTGTGCCAGTGTGCTTCTCCCTCTCTCTTTTGTTC
CM66207	LG05	54.973	C/G	TGCAGTCCATCTGTTTCTCTGCATACTCCAGCAGCACTGCTGTGTCTGATCCACTCAGACCAGC	TGCAGTCCATCTGTTTCTCTGCATACTCCAGCAGCACTGCTGTGTCTGATGCACTCAGACCAGC
CM54369	LG05	54.979	A/C	TGCAGGGTAACGAGCACCTGCTTATAATGAGCGATCTTTGTGTCAAAAGCTAGGCTGACAGCTA	TGCAGGGTAACGAGCACCTGCTTATAATGAGCGCTCTTTGTGTCAAAAGCTAGGCTGACAGCTA
CM9026	LG05	55.068	C/T	TGCAGAGACAGTTTGTGTGTGTGTTTGTGTGCGTGAACCTGGCGGCTAGCGTGTGGTTCTGACC	TGCAGAGACAGTTTGTGTGTGTGTTTGTGTGTGTGAACCTGGCGGCTAGCGTGTGGTTCTGACC
CM40411	LG05	55.092	C/T	TGCAGCTTTCCTCCGTCTTTCACGCGCACCGCCTCGATTGCGGCCACCACGCTGAAGGCCCAGC	TGCAGCTTTCCTCCGTCTTTCACGTGCACCGCCTCGATTGCGGCCACCACGCTGAAGGCCCAGC
CM39069	LG05	55.129	C/T	TGCAGCTGTGGAAGCACACCTTTCTCCACACCTGCCACCTCCATCCTTCCCCCTCACACAACTC	TGCAGCTGTGGAAGCACACCTTTCTCCACACCTGCCACCTCCATCCTTCCCTCTCACACAACTC
CM28549	LG05	55.273	C/T	TGCAGCCGGCACGAAGGATGCTGATTTATGATCCCGCACGTAAAAGCGCTCAGCAGTGCCACGC	TGCAGCCGGCACGAAGGATGCTGATTTATGATCCCGCACGTAAAAGCGCTCAGCAGTGCCATGC
CM40438	LG05	55.376	A/G	TGCAGCTTTCTGACGGCAAACATCACAGGCAGAGAGGAAAAGAGTGGAAGCACCTCTACTTCAT	TGCAGCTTTCTGACGGCAAACATCACAGGCGGAGAGGAAAAGAGTGGAAGCACCTCTACTTCAT
CM59695	LG05	55.477	A/G	TGCAGGTTTCCTCTAGACCCCCCGAAGCTCCCCCTGCCGCGGCTCAGTGTGCGCAGTTTGGAGC	TGCAGGTTTCCTCTGGACCCCCCGAAGCTCCCCCTGCCGCGGCTCAGTGTGCGCAGTTTGGAGC
CM6717	LG05	55.572	A/G	TGCAGACCTGCGAGACAGAAAGAAGAAAAAACACGGTGAGCGACGGGAGAACGCTGTCCGTGGA	TGCAGACCTGCGAGACAGAAAGAGGAAAAAACACGGTGAGCGACGGGAGAACGCTGTCCGTGGA
CM52141	LG05	55.669	A/G	TGCAGGGCAAGAAGTATGTCAAGAAAGATGATAAGCCTGTGTGTGTGCGCTGCTTCGAAAAGCT	TGCAGGGCAAGAAGTATGTCAAGAAGGATGATAAGCCTGTGTGTGTGCGCTGCTTCGAAAAGCT
CM26910	LG05	55.915	A/G	TGCAGCCCAACATTGTGATTTAGCAGTGCTATGAACAAAAGAGAGAGGGAGAAGCACACTGGCA	TGCAGCCCAACATTGTGATTTAGCAGTGCTATGAACAAAAGAGAGAGGGAGAAGCACGCTGGCA
CM22989	LG05	55.921	C/T	TGCAGCAGGGACACAGAGACAGGCGTCTTCTCAGCCTCCTCCATCCATCACCCCCCACCTCCAT	TGCAGCAGGGACACAGAGACAGGCGTCTTCTCAGCCTCCTCCATCCATCACTCCCCACCTCCAT
CM3727	LG05	56.188	A/G	TGCAGAAGTCCGAGGTGGTGGAGATGGTAAAGAAGCAGGTGAAGGTTATCACACTGGCCATCGG	TGCAGAAGTCCGAGGTGGTGGAGATGGTGAAGAAGCAGGTGAAGGTTATCACACTGGCCATCGG
CM32694	LG05	56.338	A/G	TGCAGCGGCTGCATTCAGGCACCCCAATGTAGCTGCTGCACCATTTAAGGTGGAACGGGAAAAT	TGCAGCGGCTGCATTCAGGCGCCCCAATGTAGCTGCTGCACCATTTAAGGTGGAACGGGAAAAT
CM36873	LG05	56.403	A/G	TGCAGCTGAACAACACCAATCCAGGCAGCCCCACAGCTGCAATGCAGCGTTACCCAAGCGGCCG	TGCAGCTGAACAACACCAATCCAGGCAGCCCCACAGCTGCGATGCAGCGTTACCCAAGCGGCCG
CM15702	LG05	56.5	A/G	TGCAGATGCGAGAGCCGTCCTTTATCACCGCGGTGATGCTCTTTTACGGTCTAAGGTGAGTGTA	TGCAGATGCGAGAGCCGTCCTTTATCACCGCGGTGATGCTCTTTTACGGTCTAAGGTGGGTGTA
CM60587	LG05	56.731	A/G	TGCAGTAAAATTACAGGCAGGAAGGACTTAAAAGATTGCCAGTGGATGAGGTTGCTTAGAACAT	TGCAGTGAAATTACAGGCAGGAAGGACTTAAAAGATTGCCAGTGGATGAGGTTGCTTAGAACAT
CM22452	LG05	56.777	G/C	TGCAGCAGCTGGAGGACATCACTGTAACTATGGGATTCATTGTGGTTAATAGTTGTGGGCTTGA	TGCAGCAGCTGGAGGACATCACTGTAACTATGCGATTCATTGTGGTTAATAGTTGTGGGCTTGA
CM53188	LG05	56.923	A/G	TGCAGGGCTACTGTTATGTTTATATATCGTGTAGTGATTTATACACGGTGTTATGTACAGCATA	TGCAGGGCTACTGTTATGTTTATATATCGTGTAGTGATTTATACGCGGTGTTATGTACAGCATA
CM56425	LG05	56.993	A/G	TGCAGGTCATAATTAGCTCAGGCCAGTGGACTGACCTCTGATAAATAGCAGTGAAACTATAGAC	TGCAGGTCATAATTAGCTCAGGCCAGTGGACTGACCTCTGATAAATAGCAGTGAAACTGTAGAC
CM68710	LG05	57.21	C/T	TGCAGTGAAATGTGTCCCAGCTTGCAGCCCAGTCAAATTCTACTATACCGGCAAAAAATATATC	TGCAGTGAAATGTGTCCCAGCTTGCAGTCCAGTCAAATTCTACTATACCGGCAAAAAATATATC
CM11748	LG05	57.321	G/T	TGCAGAGGCAGCCTCTGTTATTCAAGCTGTATCAGACACAAAACCACAGGATCTGAAACATTTC	TGCAGAGGCAGCCTCTGTTATTCAAGCTTTATCAGACACAAAACCACAGGATCTGAAACATTTC
CM65163	LG05	57.469	C/T	TGCAGTCAGATGAGGCGAAGCACACAGGCAGCCATTGAAGGTCACAGGGTTGACCTTTTTTGTC	TGCAGTCAGATGAGGTGAAGCACACAGGCAGCCATTGAAGGTCACAGGGTTGACCTTTTTTGTC
CM13484	LG05	57.63	A/C	TGCAGAGTTTAGTTCCAACCTATACACAATAAGCTGTGTAATAAGATGTTACTTAACTCTAATA	TGCAGAGTTTAGTTCCAACCTATACCCAATAAGCTGTGTAATAAGATGTTACTTAACTCTAATA
CM5641	LG05	57.797	C/T	TGCAGACAGTGGTTGGCCATAGAGTATAATGAAGTTGAGCTACTTCTCTGTAATTCCATTAGCC	TGCAGATAGTGGTTGGCCATAGAGTATAATGAAGTTGAGCTACTTCTCTGTAATTCCATTAGCC
CM57020	LG05	57.972	C/T	TGCAGGTCTAGTCAGAGAAAAAAGGAACTTAATCTTTAGCAAACTTTGTTAGCACAGTGCAGCG	TGCAGGTCTAGTCAGAGAAAAAAGGAACTTAATCTTTAGCAAACTTTGTTAGCACAGTGCAGTG
CM37209	LG05	58.139	C/T	TGCAGCTGAGGCCTGCCGAGCCGGGGATGCCTTTAAAGGTTGTTGTTGCGCTTCTTTGAAAGCA	TGCAGCTGAGGCCTGCTGAGCCGGGGATGCCTTTAAAGGTTGTTGTTGCGCTTCTTTGAAAGCA
CM78637	LG05	58.185	A/G	TGCAGTTCTTCCTTTCACCTGATGGTGGCAGCAGTGCTGAAAAATCAGTGTAATGCACTGCACT	TGCAGTTCTTCCTTTCACCTGATGGTGGCAGCAGTGCTGAAAAATCAGTGTAATGCGCTGCACT
CM81209	LG05	58.594	C/T	TGCAGTTTTTTCCCTTCATTGTGCTGCGTTCAGTAAAACCCACCGGCTGTTCGGATCTGCCGGA	TGCAGTTTTTTTCCTTCATTGTGCTGCGTTCAGTAAAACCCACCGGCTGTTCGGATCTGCCGGA
CM71795	LG05	58.68	A/G	TGCAGTGCTCTCCTTCTGGGCTGTCTGTCTGCGCAGTCACACACACACGCACCCCCGCTGCCTC	TGCAGTGCTCTCCTTCTGGGCTGTCTGTCTGCGCAGTCACACACACGCGCACCCCCGCTGCCTC
CM51883	LG05	59.016	C/G	TGCAGGGATATTATTCAACACCTCCAAAGTTCTTGGGGTAATGATAGCTTTTAGGCTTGGTTTA	TGCAGGGATATTATTGAACACCTCCAAAGTTCTTGGGGTAATGATAGCTTTTAGGCTTGGTTTA
CM54817	LG05	59.222	G/T	TGCAGGGTGCACTAAACATGGTTTCCATCTTGCCAGTGCCTGTATGAAGAAAGGAAGGCCTTTT	TGCAGGGTGCACTAAACATGTTTTCCATCTTGCCAGTGCCTGTATGAAGAAAGGAAGGCCTTTT
CM34824	LG05	59.276	A/T	TGCAGCTCACAACAAAGCTCCCTTGTAATGGGCAGTAGACTGTCATTGTTTTGCTTGCTGGTTC	TGCAGCTCTCAACAAAGCTCCCTTGTAATGGGCAGTAGACTGTCATTGTTTTGCTTGCTGGTTC
CM28317	LG05	59.571	G/T	TGCAGCCGCCGCTGCCTCTGCCACCAGCAAGAACGAGGAGGGGACTGCTGAGGATGCGGGTGAG	TGCAGCCGCCGCTGCCTCTGCCACCAGCAAGAACGAGGAGGGTACTGCTGAGGATGCGGGTGAG
CM55239	LG05	59.735	A/G	TGCAGGGTTGTGCAAGAAGCATGTGACGTGCAGAGGCCAGCCAGCAATCTTACATGGGGCTCTG	TGCAGGGTTGTGCAAGAAGCATGTGACGTGCAGAGGCCAGCCAGCAGTCTTACATGGGGCTCTG
CM11834	LG05	60.035	C/G	TGCAGAGGCGATGTCAGAATGTTTACTAGTGAACTGTAACGCTCAAACACTGAGCTACAACAGC	TGCAGAGGGGATGTCAGAATGTTTACTAGTGAACTGTAACGCTCAAACACTGAGCTACAACAGC
CM29540	LG05	60.471	A/G	TGCAGCCTGAAGCATGCGAGTATGCCGTCGGCTGGCCCGCCCCATAATTAACACGTCTCTGACA	TGCAGCCTGAAGCATGCGAGTGTGCCGTCGGCTGGCCCGCCCCATAATTAACACGTCTCTGACA
CM61537	LG05	60.927	A/G	TGCAGTAAGAACACTCCTTATCTCTTCAGTAAGAAAACGGCTAAAATGCTGTAGGCTGAATGAA	TGCAGTAAGAACACTCCTTATCTCTTCAGTGAGAAAACGGCTAAAATGCTGTAGGCTGAATGAA
CM13608	LG05	61.102	C/T	TGCAGAGTTTCAGCATCATTTAGTGCATGCCTGTCGAACTGGGGACCTCCTGGGCCAAAGTGCA	TGCAGAGTTTCAGCATCATTTAGTGCATGCCTGTCGAACTGGGGACCTTCTGGGCCAAAGTGCA
CM24454	LG05	61.586	A/C	TGCAGCATCGATGCTCTCTCGCCCGACCCACAGCCCCTCCTCTATCTCCTCGATTGTTTTCAAA	TGCAGCATCGATGCTCTCTCGCCCGCCCCACAGCCCCTCCTCTATCTCCTCGATTGTTTTCAAA
CM39628	LG05	62.008	A/C	TGCAGCTTCACCAAATGTGAGTATGATTTGTCTGGCAAAAAAGCCAATTCAACTGAACTGTACA	TGCAGCTTCACCAAATGTGAGTATGATTTGTCTGGCCAAAAAGCCAATTCAACTGAACTGTACA
CM40559	LG05	62.035	T/C	TGCAGCTTTTAGAGGCATTAAACTCATTTAGATGTCTGGTTCCTATCAAAACCGCAGTCAAACA	TGCAGCTTTTAGAGGCATTAAACTCATTTAGACGTCTGGTTCCTATCAAAACCGCAGTCAAACA
CM14533	LG05	62.375	A/G	TGCAGATCAGATCACTTTAGTGGATTTTTGAGCCACTGAGACTTGGACTTGCTCTTGTGCTTTG	TGCAGATCAGATCGCTTTAGTGGATTTTTGAGCCACTGAGACTTGGACTTGCTCTTGTGCTTTG
CM173	LG05	62.577	A/G	TGCAGAAAACCAGATTTTCTCAATAATGCGGTCAATGCGCTTGGGTAATCAGATAATGGGGAAA	TGCAGAAAACCAGATTTTCTCAATAATGCGGTCAGTGCGCTTGGGTAATCAGATAATGGGGAAA
CM939	LG05	63.026	C/T	TGCAGAAAGAGTTTCAGGGTGTTTCTTTTTATCTTCAGACGGACTTGAACATTCACTTCTTGAA	TGCAGAAAGAGTTTCAGGGTGTTTCTTTTTATCTTCAGATGGACTTGAACATTCACTTCTTGAA
CM30551	LG05	63.263	C/G	TGCAGCGAGCCTTGAGGGCATTCAGACAGAGGTCTGAAAAAGCAGATTCAAATGATTAGACTCA	TGCAGCGAGCCTTGAGGGCATTCAGAGAGAGGTCTGAAAAAGCAGATTCAAATGATTAGACTCA
CM46591	LG05	63.507	C/T	TGCAGGCAGGTCGCAACCCCCCTTTCAGTGCACTGTCTGAAAGTATTTCCAGAGTGCACAGAAA	TGCAGGCAGGTCGCAACCCCCCTTTCAGTGCACTGTCTGAAAGTATTTCCAGAGTGCATAGAAA
CM77268	LG05	63.824	A/G	TGCAGTTATGCTGTCCATTTTATCTCAGCATGGCCACCTTTGTGGAGAAATGTGAACTGTTTTC	TGCAGTTATGCTGTCCATTTTATCTCAGCATGGCCGCCTTTGTGGAGAAATGTGAACTGTTTTC
CM24027	LG05	64.042	A/G	TGCAGCATAAAACAAAACTCATGCCCTTTGAAAGACCTATCGGAGGCACAGGTATTTAACATAC	TGCAGCATAAAACAAAACTCATGCCCTTTGAAAGACCTATCGGAGGCACAGGTATTTAACGTAC
CM77839	LG05	64.61	C/G	TGCAGTTCCACGTTTCATTGACAGCTCTGCGGTGGCTAAAGGGCATTATGTGAAGGGTGCCGCG	TGCAGTTCCACGTTTCATTGACAGCTCTGCGGTGGCTAAAGGGCATTATGTGAAGGGTGGCGCG
CM68208	LG05	64.685	A/G	TGCAGTCTGTCTGTGAACACCCTGTAGCTCTAGCAGACAGTAGTCTGAAAGTATTCCGGATATT	TGCAGTCTGTCTGTGAACACCCTGTAGCTCTAGCAGACAGTAGTCTGAAAGTATTCCGGATGTT
CM58121	LG05	65.308	T/C	TGCAGGTGGACGCGCTCACGACATGACACAGCTCACCTGGGACACACACCTGC	TGCAGGTGGACGCGCTCACGACATGACACAGCCCACCTGGGACACACACCTGC
CM32156	LG05	65.726	C/T	TGCAGCGCTGGCTCTGGTCCCCGCGCCCACTGCCCCGGGATGGCTCGTGGCGCCTCCACTCCCA	TGCAGCGCTGGCTCTGGTCCCTGCGCCCACTGCCCCGGGATGGCTCGTGGCGCCTCCACTCCCA
CM55804	LG05	65.989	G/T	TGCAGGTAGCTCCTATCAGGAGCACATTAAATCTCCAGCCTTTCTTTTCCAGCCTGCTCTGCTC	TGCAGGTAGCTCCTATCATGAGCACATTAAATCTCCAGCCTTTCTTTTCCAGCCTGCTCTGCTC
CM58558	LG05	66.16	A/T	TGCAGGTGTAGAAGTGTGTATTTTGTGTTGCTGAGCAGCCAATAATTTAAAGCTCAGTTTGTAT	TGCAGGTGTAGAAGTGTGTATTTTGTGTTGCTGAGCAGCCAATAATTTATAGCTCAGTTTGTAT
CM6001	LG05	66.361	C/T	TGCAGACCACCGTAAACACACTGACAAAAGAAATGTTCCCAGAGAGAGAAGGAGCTAACCCTCA	TGCAGACCACCGTAAACACATTGACAAAAGAAATGTTCCCAGAGAGAGAAGGAGCTAACCCTCA
CM44903	LG05	66.458	A/C	TGCAGGAGTGTTATGGAAGTTCTATCGTCTCCCACCTGTGCGATGGAGTAATCTGAAGAGTTGG	TGCAGGAGTGTTCTGGAAGTTCTATCGTCTCCCACCTGTGCGATGGAGTAATCTGAAGAGTTGG
CM10295	LG05	66.737	A/G	TGCAGAGCATAATAGCTATGATTTACAAATCAAATATCCAGTGCTTATCTATCCTTAATGTTCC	TGCAGAGCATAATAGCTATGATTTACAAATCAAATATCCAGTGCTTATCTGTCCTTAATGTTCC
CM3021	LG05	67.36	C/T	TGCAGAAGATTAAAGATTCGTCCGCAAACTCACTGCATACTTATCAGACGTGTTCTCTTGTACA	TGCAGAAGATTAAAGATTTGTCCGCAAACTCACTGCATACTTATCAGACGTGTTCTCTTGTACA
CM30176	LG05	67.502	G/T	TGCAGCCTTTTAAAGTCCTCTCTCCAAAAAGTGCAGGGGTTCTTTTAACCCAGTGTTAAAGAAA	TGCAGCCTTTTAAATTCCTCTCTCCAAAAAGTGCAGGGGTTCTTTTAACCCAGTGTTAAAGAAA
CM61821	LG05	68.021	C/T	TGCAGTAATCCTGAAGTGATTCGAAATTAAAGTGGCTGCTTAAGTTGATGAAACTCTTTCTGGT	TGCAGTAATCCTGAAGTGATTTGAAATTAAAGTGGCTGCTTAAGTTGATGAAACTCTTTCTGGT
CM7019	LG05	68.07	C/G	TGCAGACGCGATGTCAGAAAGTTTAGTAGTGAACTGAAATGCTCAAACACGGAGCTACAACAGC	TGCAGACGCGATGTCAGAAAGTTTAGTAGTGAACTGAAATGCTCAAACACGGAGCTAGAACAGC
CM12509	LG05	68.38	A/G	TGCAGAGTCAAGACGGGTCTCTGATCCTCTGCCATTTTTCTGAACAATGGGTCCACAGACAGCA	TGCAGAGTCAAGACGGGTCTCTGATCCTCTGCCATTTTTCTGAACAATGGGTCCACAGACGGCA
CM60799	LG05	68.457	C/T	TGCAGTAAATAGAGAATAGTCCACCAACCAAAACATCCAGCCGTCCTGTGGGCAGCGTCCTGTG	TGCAGTAAATAGAGAATAGTCCACCAACCAAAACATCCAGCTGTCCTGTGGGCAGCGTCCTGTG
CM9954	LG05	68.916	C/T	TGCAGAGATTCTCACTAGTTGTATGATGTATTTGTGTAATGCATGCTGGGTATTGTAGTGTCAG	TGCAGAGATTCTCATTAGTTGTATGATGTATTTGTGTAATGCATGCTGGGTATTGTAGTGTCAG
CM2340	LG05	69.222	A/G	TGCAGAACGATCCTAAAAGTCCAAAGAAAAACACCAACCAGTACTTGCAGGGCAGAACTGGGCC	TGCAGAACGATCCTAAAAGTCCAAAGAAAAACACCAACCAGTGCTTGCAGGGCAGAACTGGGCC
CM61161	LG05	69.885	C/G	TGCAGTAACACTGATGTGGTGGTGATGTGTTAGTATGTGTTGTGCTGGTATGAGTGCATCAGAC	TGCAGTAACACTGATGTGGTGGTGATGTGTTAGTATGTGTTGTGCTGGTATGAGTGGATCAGAC
CM37094	LG05	69.889	C/T	TGCAGCTGACGCTAGTTGCCCCCCTTGTGGTATTCTATGTAACAAACCCGTGGTCCCTGGGCTA	TGCAGCTGACGCTAGTTGCCCCCCTTGTGGTATTCTATGTAACAAACTCGTGGTCCCTGGGCTA
CM70001	LG05	70.652	A/G	TGCAGTGAGGTTAACAACTGCCTCTGGGTTTGCTTTAGCATGAAGACAATAGGTGAGGAGCGCT	TGCAGTGAGGTTGACAACTGCCTCTGGGTTTGCTTTAGCATGAAGACAATAGGTGAGGAGCGCT
CM70050	LG05	70.746	A/G	TGCAGTGAGTGAAATAGAAGCCATCAGGTGGTGATACAAGAGTAATATACTAGGCATAATGAGG	TGCAGTGAGTGAAATAGAAGCCATCAGGTGGTGATACAAGAGTAATGTACTAGGCATAATGAGG
CM53945	LG05	71.484	A/G	TGCAGGGGGAAGTAGCCCAGGGACCACGAGTTTGTTACATAGAATACCACAAGGGGGGCAACTA	TGCAGGGGGAAGTAGCCCAGGGACCACGGGTTTGTTACATAGAATACCACAAGGGGGGCAACTA
CM683	LG05	71.508	A/T	TGCAGAAACCACAGCCAACCCTGATCGATGGCTGGTGAAAAAAATCTCTCATCGCACCTTTAAC	TGCAGAAACCACAGCCAACCCTGATCGATGGCTGGTGAAAAAATTCTCTCATCGCACCTTTAAC
CM70254	LG05	71.88	G/T	TGCAGTGATCATCTAGTAGAACAAACCCCCAGAGGACAGGGCTGTCGGCCATTTCCTGATGCAG	TGCAGTGATCATCTAGTAGAACAAACCCCCAGAGGACAGGTCTGTCGGCCATTTCCTGATGCAG
CM80665	LG05	72.442	C/T	TGCAGTTTGTATTGCACAGCAGTGTCTGTCCATATTGCTTTAAAGCATTTCGTTTCATCTGGTC	TGCAGTTTGTATTGCACAGTAGTGTCTGTCCATATTGCTTTAAAGCATTTCGTTTCATCTGGTC
CM68583	LG05	72.62	A/G	TGCAGTGAAAAGTGCCATGACTTGCAGCCCAGTCAAACTCTACTACCATGATGAAAAATCTTCT	TGCAGTGAAAAGTGCCATGACTTGCAGCCCAGTCAAACTCTACTACCATGGTGAAAAATCTTCT
CM54177	LG05	73.292	A/G	TGCAGGGGGTTCTTACTCCCCCCTTTCACCCTTCATTGCTCACTAGCAGCTCAATACACAACAT	TGCAGGGGGTTCTTACTCCCCCCTTTCACCCTTCATTGCTCACTAGCAGCTCAGTACACAACAT
CM27293	LG05	74.001	G/T	TGCAGCCCCCAGTGGTCATTCCACGGATAGAAAGGAAATCAACAGGCTAACTAGGATTCTGTTG	TGCAGCCCCCAGTGGTCATTCCACTGATAGAAAGGAAATCAACAGGCTAACTAGGATTCTGTTG
CM32291	LG05	74.086	A/T	TGCAGCGCTTTTGGAAAGTTATTCATGCGTTCCACTAGTTTTTAAATCTAAGACTTTGTTAAAC	TGCAGCGCTTTTGGAAAGTTATTCATGCGTTCCACTAGTTTTTAAATCTAAGTCTTTGTTAAAC
CM19509	LG05	74.96	A/G	TGCAGCACCAGCCCGCCGAGTCAGTCTCAGAGCCGGCCGTTCGCGAGGCTCAAAAATGGATCGA	TGCAGCACCAGCCCGCCGAGTCAGTCTCAGAGCCGGCCGTTCGCGAGGCTCAGAAATGGATCGA
CM64834	LG05	75.357	C/T	TGCAGTCACATCATTACTTCAGTCATTGGCTGCTTCATACTCAGCCACTTCATTCTATAATTAC	TGCAGTCACATCATTACTTTAGTCATTGGCTGCTTCATACTCAGCCACTTCATTCTATAATTAC
CM77171	LG05	76.083	G/A	TGCAGTTATCGGATTATTAAGTGGATGCAAACGCACTCACTGTCATAGTTCACATGAAGAGGGA	TGCAGTTATCGGATTATTAAGTGGATGCAAACACACTCACTGTCATAGTTCACATGAAGAGGGA
CM27705	LG05	76.121	C/T	TGCAGCCCGTTTGGGGTGCTACAGTCAGGCTGAAGCCAACAGTACACCCGAGACGTCAGAAGTG	TGCAGCCCGTTTGGGGTGCTACAGTCAGGCTGAAGCCAACAGTATACCCGAGACGTCAGAAGTG
CM7453	LG05	76.689	C/T	TGCAGACGTTTCTCCTCCTGCTATCACTTGCGGGTCTTAGCAGGCACCGCCTTCCCGCCCTCTC	TGCAGACGTTTCTCCTCCTGCTATCACTTGCGGGTCTTAGCAGGCACTGCCTTCCCGCCCTCTC
CM33023	LG05	76.851	C/T	TGCAGCGGTGAAAACAGCACCTACCTCGATCCATTTCTGAGCCTCGCGAACGGCCGGCTCTGAG	TGCAGCGGTGAAAACAGCACCTACCTCGATCCATTTTTGAGCCTCGCGAACGGCCGGCTCTGAG
CM74119	LG05	77.341	A/T	TGCAGTGTAAACGCATCTGACACTCCAAAACACAATCGACAAGCAAAACCCCTCTCAGTGCAGC	TGCAGTGTAAACGCATCTGACTCTCCAAAACACAATCGACAAGCAAAACCCCTCTCAGTGCAGC
CM20618	LG05	78.063	C/T	TGCAGCACTGTCACAAACAGAGACAGTACGGCTGCCTTCAGGTCTGCCTCAGTCTCACTCTGGC	TGCAGCACTGTCACAAACAGAGACAGTACGGCTGCTTTCAGGTCTGCCTCAGTCTCACTCTGGC
CM15464	LG05	79.013	A/C	TGCAGATGAGCTATCTTCTCTGACTTTACATCTACAAAGTGGACCAACAAGATAGGAGTGTCTA	TGCAGCTGAGCTATCTTCTCTGACTTTACATCTACAAAGTGGACCAACAAGATAGGAGTGTCTA
CM5267	LG05	79.075	C/T	TGCAGACAGAAGCTGTTTGAGCTGTCGGGTTCCTATTGCTTCGCTTGATTCACACCGCACTCAT	TGCAGACAGAAGCTGTTTGAGCTGTCGGGTTCCTATTGCTTCGCTTGATTCACACCGCACTTAT
CM17373	LG05	79.219	C/T	TGCAGATTTGTACCAGATTAAAAGCACAGATCTTGTCTGTAATCACTTCAATTACAGTCCCCCC	TGCAGATTTGTACTAGATTAAAAGCACAGATCTTGTCTGTAATCACTTCAATTACAGTCCCCCC
CM51509	LG05	79.402	A/G	TGCAGGGACCCGTAGAAAAACCTGCCAGAGAAAAGCACAAGAATAAGTGCGGTGTGAATCAAGC	TGCAGGGACCCGTAGAAAAACCTGCCAGAGAAAAGCACAAGAATGAGTGCGGTGTGAATCAAGC
CM71612	LG05	81.699	A/G	TGCAGTGCTAAAAGAGGTTATTGGAGAAAAGAGGTGCAGATATTGATGAAGAGGATCCACGCTC	TGCAGTGCTGAAAGAGGTTATTGGAGAAAAGAGGTGCAGATATTGATGAAGAGGATCCACGCTC
CM74059	LG05	83.432	C/T	TGCAGTGGTTTGAAGCCGGACTGGTTGGGGCCCATTGTTGCACGCACAAAATCCAATGTCTTAT	TGCAGTGGTTTGAAGCCGGACTGGTTGGGGCCCATTGTTGCATGCACAAAATCCAATGTCTTAT
CM56695	LG05	83.835	A/G	TGCAGGTCCTCCATGTACCGCACAAAAACAGCTCTGACCCACCAAGGCACGGACTCTACAAGAC	TGCAGGTCCTCCATGTACCGCACAAAAACAGCTCTGACCCACCGAGGCACGGACTCTACAAGAC
CM3085	LG05	84.5	C/T	TGCAGAAGCACAGTCTGCACCTCACCGGTCATCCAGACTGTGCAGTGGTGCATGATGGGGAGCT	TGCAGAAGCACAGTCTGCACCTCACTGGTCATCCAGACTGTGCAGTGGTGCATGATGGGGAGCT
CM25508	LG05	84.834	A/G	TGCAGCCAACTTAAACTACATTCTTAAAAAAGATGGTTCTTCAAGGGTTCTTTAGTAAAGAAAA	TGCAGCCAACTTAAACTACATTCTTAAAAAAGATGGTTCTTCAAGGGTTCTTTAGTAAAGAAAG
CM36885	LG05	85.107	A/T	TGCAGCTGAACACTGACCTTAATTCTCACTTCATGAGCTTTGGGTGGAGCGACCTCCACTTCTT	TGCAGCTGAACACTGACCTTAATTCTCACTTCATGAGCTTTGGGTGGTGCGACCTCCACTTCTT
CM60599	LG05	86.799	A/C	TGCAGTAAACAACCGGCAAACTATCCTACGAGTTCTCACCTCCTTTCTGAGATTCCATAGTTTG	TGCAGTAAACAACCGGCAAACTATCCTACGAGTTCTCCCCTCCTTTCTGAGATTCCATAGTTTG
CM2386	LG05	88.666	A/T	TGCAGAACGCTGGCACAAACAATATACCTTGCAGTTAAACTCAAACTGGCCCTGCAATGTGCGA	TGCAGATCGCTGGCACAAACAATATACCTTGCAGTTAAACTCAAACTGGCCCTGCAATGTGCGA
CM50286	LG05	89.843	A/G	TGCAGGCTGACGATCACGGCGCGGCTGCTAATCAGCTGACGGTAAACACCCATCAGAGTCTGCA	TGCAGGCTGACGATCGCGGCGCGGCTGCTAATCAGCTGACGGTAAACACCCATCAGAGTCTGCA
CM6660	LG05	90.997	C/T	TGCAGACCTCCTTCATAAAACACGAGCCCAGCGAGAATATTTCACTTTCATTTTTCTTCAGGTT	TGCAGACCTCCTTCATAAAACACGAGCCCAGTGAGAATATTTCACTTTCATTTTTCTTCAGGTT
CM46997	LG05	91.129	A/G	TGCAGGCCACAGGCCGGGAGGGGAGGGGAAGGGGGAGCGTCTGTCGCGCGCTTGCGCCTTTTGG	TGCAGGCCGCAGGCCGGGAGGGGAGGGGAAGGGGGAGCGTCTGTCGCGCGCTTGCGCCTTTTGG
CM72550	LG05	94.899	C/T	TGCAGTGCTTTGGGACAACAGTCGCACCGCGCCTGTGATTGGCCCAACGCAAGGAGCCAAGGCT	TGCAGTGCTTTGGGACAACAGTCGCACCGTGCCTGTGATTGGCCCAACGCAAGGAGCCAAGGCT
CM29633	LG05	96.948	A/G	TGCAGCCTGATGTAGTGACATTGTGGGACATTTCCACATTTGAAAATTGTATCTACCAAGCTGG	TGCAGCCTGATGTAGTGACATTGTGGGACATTTCCGCATTTGAAAATTGTATCTACCAAGCTGG
CM30303	LG05	97.256	C/T	TGCAGCGACAACAGCGGAGAACTAAAGCGGTCAGTGGAACATTCCGGCAATTCAGTTTTCCTCT	TGCAGCGACAACAGCGGAGAACTAAAGTGGTCAGTGGAACATTCCGGCAATTCAGTTTTCCTCT
CM58876	LG05	97.635	A/G	TGCAGGTGTTGGTGGAAGAGGAAAACTGAATTGCCGGAATGTTCCACTGACCACTTTAGTTCTC	TGCAGGTGTTGGTGGAAGAGGAAAACTGAATTGCCGGAATGTTCCACTGACCGCTTTAGTTCTC
CM42731	LG05	98.852	A/G	TGCAGGACCTGAACTGAATAGCCCTGTTATGTCATAACACTTCGTTATTTCATTAAGCGTCCCA	TGCAGGACCTGAACTGAATAGCCCTGTTATGTCATAACACTTCGTTATTTCGTTAAGCGTCCCA
CM5096	LG05	99.19	G/T	TGCAGACACCTTAAGCATTCTTTCCCCTTTAAATAGCGATGGAAACGTGGAGGATCCGCACCCA	TGCAGACACCTTAAGCATTCTTTCCCCTTTAAATAGCTATGGAAACGTGGAGGATCCGCACCCA
CM63135	LG05	101.733	A/G	TGCAGTAGCAGCCTCTACTCTTCTGGGAAGACTTTAAACTAGATGTTGGAACATTGCTGTGAGG	TGCAGTAGCAGCCTCTACTCTTCTGGGAAGGCTTTAAACTAGATGTTGGAACATTGCTGTGAGG
CM30094	LG05	102.386	A/G	TGCAGCCTTGGCTCCTTGCGTTGGGCCAATCACAGGCACGGTGCGACTGTTGTCCCAAAGCACT	TGCAGCCTTGGCTCCTTGCGTTGGGCCAATCACAGGCGCGGTGCGACTGTTGTCCCAAAGCACT
CM19605	LG05	105.113	A/G	TGCAGCACCATTTAAGGTGGAACGGGAAATTTAGGTAGCTGGCTACCGATACATGAGCATACTA	TGCAGCGCCATTTAAGGTGGAACGGGAAATTTAGGTAGCTGGCTACCGATACATGAGCATACTA
CM8896	LG05	106.013	A/G	TGCAGAGAATACGAGCAGGAAAAGAACATACTCGCGCACGCACACACGCACACACACACACACA	TGCAGAGAATACGAGCAGGAAAAGAACATACTCGCGCACGCACACACGCACACACACGCACACA
CM61715	LG06	0	A/G	TGCAGTAAGTTTAAGGCACAGTAACATCCAGTCTAATCCAGGTAACATTTCTGGGCAGAGTGTG	TGCAGTAAGTTTAAGGCACAGTAACATCCAGTCTAATCCAGGTAACGTTTCTGGGCAGAGTGTG
CM8032	LG06	7.886	C/T	TGCAGACTGGAAAGTGGCAGAAACCCTTTTTTAACACCCCCTGCATCCCATTTAGGCCTGACAT	TGCAGACTGGAAAGTGGCAGAAACCCTTTTTTAACACCCCCTGCATTCCATTTAGGCCTGACAT
CM6114	LG06	12.593	A/G	TGCAGACCAGGTACCCTTCATAGCAGTGGTATTCCCTGATAGCAGCAGCTTCTTTCAGCAGGAT	TGCAGACCGGGTACCCTTCATAGCAGTGGTATTCCCTGATAGCAGCAGCTTCTTTCAGCAGGAT
CM28421	LG06	14.775	G/T	TGCAGCCGCTGAAAGCACACATTTGGTAATGACAGATGATGTAGCTGAAAGTCGCTTCCTCCAA	TGCAGCCGCTGAAAGCACACATTTTGTAATGACAGATGATGTAGCTGAAAGTCGCTTCCTCCAA
CM70819	LG06	15.159	C/G	TGCAGTGCAGACAGAGAACCAGCAGAGGCTACAGGAGCGAGAGAGACAGCTAAAGGACATGAAG	TGCAGTGCAGACAGAGAACCAGCAGAGGCTACAGGAGCGAGAGAGAGAGCTAAAGGACATGAAG
CM66941	LG06	15.718	G/T	TGCAGTCGATGAAGCTGAAGCTAGTGAAGCGAGCATGGACTTAGCATACCTCGACAAGATCTCC	TGCAGTCGATGAAGCTGAAGCTAGTGAAGCTAGCATGGACTTAGCATACCTCGACAAGATCTCC
CM64987	LG06	16.035	A/G	TGCAGTCACTGGTGTGGGTCTGTCTCTGGGCTGCTGTGTCCACTGTTTCTGCCCGTACACTGAG	TGCAGTCGCTGGTGTGGGTCTGTCTCTGGGCTGCTGTGTCCACTGTTTCTGCCCGTACACTGAG
CM1802	LG06	18.48	A/T	TGCAGAACACTTCGCTCAGTCGGATGGAGGCTGTTGGAGTGTTTAACTTGCCCGGTGCTGCTGC	TGCAGAACACTTCGCTCAGTCGGATGGAGGCTGTTGGTGTGTTTAACTTGCCCGGTGCTGCTGC
CM70277	LG06	19.08	G/T	TGCAGTGATCCATTTGCTTCCCGACAGACAGAAACAACACAACGTTTTATCAGTTTCCCCACAT	TGCAGTGATCCATTTGCTTCCCGACAGACAGAAACAACACAACGTTTTATCATTTTCCCCACAT
CM35192	LG06	19.924	C/G	TGCAGCTCATATCTCTCACTGATAAACCTGACAGAGATCTTATGCAAGAACTCACACACCTATA	TGCAGCTCATATCTCTGACTGATAAACCTGACAGAGATCTTATGCAAGAACTCACACACCTATA
CM52184	LG06	20.769	C/T	TGCAGGGCACATGAATGATTAATATTGGAGAACATCAGTCAGAAATCAGTAGCCTGGAGACTAG	TGCAGGGCACATGAATGATTAATATTGGAGAACATTAGTCAGAAATCAGTAGCCTGGAGACTAG
CM25736	LG06	21.399	C/T	TGCAGCCACACCGGCCCTTTGCGGATAAAACTGGACACCCCATTTTAATGCCTCAAAAGTCACC	TGCAGCCACACTGGCCCTTTGCGGATAAAACTGGACACCCCATTTTAATGCCTCAAAAGTCACC
CM58951	LG06	22.033	A/G	TGCAGGTTAACTGGAAGGTTTAATGTCTGGATTGAAAAACGGAGGCTGCCTCTTCAGATGAGGT	TGCAGGTTAACTGGAAGGTTTAATGTCTGGATTGAAAAGCGGAGGCTGCCTCTTCAGATGAGGT
CM69380	LG06	22.839	A/G	TGCAGTGACAGTGAAGGTCAGTCTCAGAGTCTCATGTCAGTCCCCACTGTTCCATAAGTGTCCC	TGCAGTGACAGTGAAGGTCAGTCTCAGAGTCTCGTGTCAGTCCCCACTGTTCCATAAGTGTCCC
CM63389	LG06	23.608	A/G	TGCAGTAGGCTGAATCTGCTTGTTAGGTCTGACATAAGAAGCCATGCATGAAGTAATCCTTCAG	TGCAGTAGGCTGAATCTGCTTGTTAGGTCTGACGTAAGAAGCCATGCATGAAGTAATCCTTCAG
CM80948	LG06	23.831	C/T	TGCAGTTTTCGGATTATTAAGTGCATGTAAACACACTCAGTGTCCCCACTGCAACAATTTAATG	TGCAGTTTTCGGATTATTAAGTGCATGTAAACACACTCAGTGTCCCCATTGCAACAATTTAATG
CM13250	LG06	24.037	A/T	TGCAGAGTTCAGCTCCAGCCCTAATCAACCCCACCTGATCAATTTAATTGTTGTCTTAAGAAGA	TGCAGAGTTCAGCTCCAGCCCTAATCAACCCCACCTGATCAATTTAATTGTTGTCTTAAGAAGT
CM8749	LG06	25.005	C/G	TGCAGAGAACACAGTTTAGTGTTTTTCTGCTCATTTTTGTGCACAGTCCATACTTATTGCACCA	TGCAGAGAACAGAGTTTAGTGTTTTTCTGCTCATTTTTGTGCACAGTCCATACTTATTGCACCA
CM9768	LG06	25.299	A/G	TGCAGAGATCTCATTTTCAAAGAGCACAAAACACAATTTGGGTTCTGGAGAAGCGTGGCTGGAG	TGCAGAGATCTCATTTTCAAAGAGCACAAAACACAATTTGGGTTCTGGGGAAGCGTGGCTGGAG
CM7175	LG06	26.808	A/C	TGCAGACGGCAGGAATGCGGTCCTGAGAAAAGGAGGGGGCAGCTCGAGTTTTGGACAGAGCAAG	TGCAGACGGCAGGAATGCGGTCCTGAGACAAGGAGGGGGCAGCTCGAGTTTTGGACAGAGCAAG
CM22066	LG06	27.351	C/T	TGCAGCAGCGCCCCCAGCGTAGCCGCTCCATGGCAGTGCAGCAGCGTTTCCTGGTTCACCGTGT	TGCAGCAGCGCCCCCAGCGTAGCCGCTCCATGGCAGTGCAGCAGCGTTTCCTGGTTCACTGTGT
CM76336	LG06	27.492	G/T	TGCAGTTAAAAAGTGAGCTCAATATACGTCAGGTAAGAAGTGAGCTCCATATGCTTCAGCTAAA	TGCAGTTAAAAAGTGAGCTCAATATACTTCAGGTAAGAAGTGAGCTCCATATGCTTCAGCTAAA
CM9001	LG06	28.258	A/G	TGCAGAGACAGACAGCAAAAAACTCAATGGCCTTCAGAATAACCCTATAATTAAGCCTCTAAAT	TGCAGAGACAGACAGCAAAAAACTCAGTGGCCTTCAGAATAACCCTATAATTAAGCCTCTAAAT
CM55783	LG06	29.265	A/T	TGCAGGTAGCCCTTGCCAATTGCTGACATAAAGTGTGTGCAACAACCAATAGAAAAAGACTGCA	TGCAGGTAGCCCTTGCCAATTGCTGACATAAAGTGTGTGCATCAACCAATAGAAAAAGACTGCA
CM62192	LG06	29.349	C/T	TGCAGTACAGCTTTGATGCATCATTTTGTTGTAATTTTTTTTTCCTCTCTTCATTCGTTCATCC	TGCAGTACAGCTTTGATGCATCATTTTGTTGTAATTTTTTTTTCCTCTCTTCATTTGTTCATCC
CM50766	LG06	29.497	A/C	TGCAGGCTGTAAAATGGACAGACAAGCCCGCTCCCCTCCCATAGCCTTCACCTAGCCTGC	TGCAGGCTGTAAAATGGACAGACAAGCCCGCTCCCCTCCCATAGCCTTCCCCTAGCCTGC
CM56	LG06	30.11	G/T	TGCAGAAAAACGGAAAATTCTGGAAAGACCGAACAATGCTCAAATGTCTGTTCTTCATACTTTG	TGCAGAAAAACGGAAAATTCTGTAAAGACCGAACAATGCTCAAATGTCTGTTCTTCATACTTTG
CM9347	LG06	30.232	A/G	TGCAGAGAGAGGACACCATTCTTTCTGAATCTGTTCTGACCTCTCCACTGTCCTCCACCTCCTG	TGCAGAGAGAGGACACCGTTCTTTCTGAATCTGTTCTGACCTCTCCACTGTCCTCCACCTCCTG
CM49835	LG06	31.098	G/T	TGCAGGCTAGGGGAAGGCTATGGGAGGGGAGCGGGCTTGTCTGTCCATTTTACAGCCTGC	TGCAGGCTAGGTGAAGGCTATGGGAGGGGAGCGGGCTTGTCTGTCCATTTTACAGCCTGC
CM8961	LG06	31.546	A/G	TGCAGAGACACACAGTGAACCAGGAAACGCTGCTGCACTGCCATGGAGCGGCTACGCTGGGGGC	TGCAGAGACACACGGTGAACCAGGAAACGCTGCTGCACTGCCATGGAGCGGCTACGCTGGGGGC
CM67854	LG06	32.19	A/C	TGCAGTCTGACATTTAAAGTCTCTAGTTCATTTTTTTCTCTTTCTGCCCCCCTCCCTTCTTTCT	TGCAGTCTGACATTTCAAGTCTCTAGTTCATTTTTTTCTCTTTCTGCCCCCCTCCCTTCTTTCT
CM18692	LG06	32.487	C/T	TGCAGCAATGCATGTGGTCCATGGGGAGCGCTGTGGAGTCTTGGGGGATGCATTTGTGAAAGCC	TGCAGCAATGCATGTGGTCTATGGGGAGCGCTGTGGAGTCTTGGGGGATGCATTTGTGAAAGCC
CM54295	LG06	32.507	C/T	TGCAGGGGTGTCCAAAGTCCGGCCCGAGGGCCAAATGCGGCACACAGACCGATTTTAATTGGCC	TGCAGGGGTGTCCAAAGTCTGGCCCGAGGGCCAAATGCGGCACACAGACCGATTTTAATTGGCC
CM58788	LG06	32.913	C/T	TGCAGGTGTGTGTGTTGCTGTGCATGTACTGCTTAGAACTGCCTTAAAATGAGGAATAAAAGGA	TGCAGGTGTGTGTGTTGCTGTGCATGTACTGCTTAGAACTGTCTTAAAATGAGGAATAAAAGGA
CM80731	LG06	33.087	A/T	TGCAGTTTGTGTTGGCCATCCTCTAGTCCTTCATCAAGACGCTGTTGGCTGGATGTTTATGGTT	TGCAGTTTGTGTTGGCCATCCTCTTGTCCTTCATCAAGACGCTGTTGGCTGGATGTTTATGGTT
CM22110	LG06	33.52	C/T	TGCAGCAGCGGAAATAAGCGAGCAGCGTCGCCGTGAGACGCAGCAAAACACTTTTGGAGCGACG	TGCAGCAGTGGAAATAAGCGAGCAGCGTCGCCGTGAGACGCAGCAAAACACTTTTGGAGCGACG
CM46990	LG06	34.065	C/T	TGCAGGCCACAAGCTCAGAGCCAACACAAAGCCACGCTTCATCCATGAGCTCTTCCATGCATGA	TGCAGGCCACAAGCTCAGAGCCAACACAAAGCCATGCTTCATCCATGAGCTCTTCCATGCATGA
CM9991	LG06	34.683	A/G	TGCAGAGCAAAAATAGCTTATCAGTCAGAGGCCGGTCTTGTTTTACCCAAGCACAGGCTTACAG	TGCAGAGCAAAAATAGCTTATCAGTCAGAGGCCGGTCTTGTTTTACCCGAGCACAGGCTTACAG
CM21147	LG06	34.806	A/G	TGCAGCAGAGCTCTGTGTGAGCATTCATGCATGGAAGAGCTCATGGATGAAGCATGGCTTTGTG	TGCAGCAGAGCTCTGTGTGAGCATTCATGCATGGAAGAGCTCATGGATGAAGCGTGGCTTTGTG
CM27346	LG06	34.964	C/T	TGCAGCCCCCTCAGCACCTCCACTTCCCACATCCCTTGAACCTGAGATAATGAGCTCAGTTATT	TGCAGCCCCCTCAGCACCTCCACTTCCCACATCTCTTGAACCTGAGATAATGAGCTCAGTTATT
CM42742	LG06	34.992	C/T	TGCAGGACCTGCACGGTTACGGGGTGAAGTCCGATATCTACAGCGTGGGGATTTTGGCGTGTGA	TGCAGGACCTGCACGGTTACGGGGTGAAGTCCGATATCTACAGCGTGGGGATTTTGGTGTGTGA
CM13714	LG06	35.336	C/T	TGCAGAGTTTTGTCTCAACCTGCATCTAACCTGCTGCCCCTGCTTACCTAACACTAGTGCATCT	TGCAGAGTTTTGTCTCAACCTGCATCTAACCTGCTGTCCCTGCTTACCTAACACTAGTGCATCT
CM15602	LG06	35.459	A/G	TGCAGATGCAGAAATATTTACATTAATAACATTTAGCTCCCAGCAGTCGGCCCCAAGGGGGTGT	TGCAGATGCAGAAATATTTACGTTAATAACATTTAGCTCCCAGCAGTCGGCCCCAAGGGGGTGT
CM3825	LG06	36.063	C/G	TGCAGAAGTGTGGAGTGCCACCTAAAAATGTAGCCCACGTTGGGGACCACTACATAAACGATTA	TGCAGAAGTGTGGAGTGCCAGCTAAAAATGTAGCCCACGTTGGGGACCACTACATAAACGATTA
CM32986	LG06	36.154	C/T	TGCAGCGGTCAACTGGACCCCCTCCACCCACCCCCAAAACATCTGTGTGAAACGGGCCGGCCTC	TGCAGCGGTTAACTGGACCCCCTCCACCCACCCCCAAAACATCTGTGTGAAACGGGCCGGCCTC
CM68920	LG06	36.383	A/G	TGCAGTGAAGGTGCACTGGTTCGTACCCACAGACTCGAGGTAGTCTCCCTCATGAGTGTGTTTG	TGCAGTGAAGGTGCACTGGTTCGTACCCACAGACTCGAGGTAGTCTCCCTCATGGGTGTGTTTG
CM56721	LG06	36.643	C/T	TGCAGGTCCTGGAGCTCCCTGTGCATAACACAGCACTGTTCACAAACAACCAACGCATGCAACA	TGCAGGTCCTGGAGCTCCCTGTGCATAACACAGCACTGTTTACAAACAACCAACGCATGCAACA
CM4141	LG06	36.785	C/T	TGCAGAATCCCCAAAGACACGCCCCGCTACCACTTCTTCCTCTACAAACACACCCATGAGGGAG	TGCAGAATCCCCAAAGACACGCCCCGCTACCACTTCTTCCTCTACAAACACACTCATGAGGGAG
CM78627	LG06	37.171	C/T	TGCAGTTCTTCCCTTCACCTGATGGTGGAAGCAGTAAAATTACAGTGTAATGCGCCACACTGTG	TGCAGTTCTTCCCTTCACCTGATGGTGGAAGCAGTAAAATTACAGTGTAATGCGCTACACTGTG
CM57029	LG06	37.375	A/G	TGCAGGTCTAGTCAGTGAAGAAAGGCTCTTACACCTTAGCCAACTTTGTTACCACAGTGTAGCG	TGCAGGTCTAGTCAGTGAAGAAAGGCTCTTACACCTTAGCCAACTTTGTTACCACAGTGTGGCG
CM80242	LG06	37.447	C/T	TGCAGTTTCTCAGCACATTATGAAGGCGGTGAAGAAAGAGAGGCAGCACCTCTGCTTGTAAACC	TGCAGTTTCTCAGCACATTATGAAGGCGGTGAAGAAAGAGAGGCAGTACCTCTGCTTGTAAACC
CM76192	LG06	37.63	A/T	TGCAGTGTTTGTCATGTTCGTGAGAATAACCCTGATATGGCCAGCTATGCCCCGACGCTCCCTG	TGCAGTGTTTGTCTTGTTCGTGAGAATAACCCTGATATGGCCAGCTATGCCCCGACGCTCCCTG
CM14625	LG06	37.707	C/T	TGCAGATCATGGTCCCCTCTATATCTCTCTGCTCCTGAGAGGATACATACCCTAATCATCAGTG	TGCAGATCATGGTCCCCTTTATATCTCTCTGCTCCTGAGAGGATACATACCCTAATCATCAGTG
CM60633	LG06	37.768	C/T	TGCAGTAAACAGTAAACAGTAAACCTGGACGAACAGTAATAAACGTTAAATGGTTTCACGTGAT	TGCAGTAAACAGTAAACAGTAAACTTGGACGAACAGTAATAAACGTTAAATGGTTTCACGTGAT
CM40118	LG06	38.018	A/C	TGCAGCTTGCTGAGTAATGTGCATTAGGAAACTCCACATCACCACATCTGGACCAACCCATTGT	TGCAGCTTGCTGAGTAATGTGCATTAGGAAACTCCACATCCCCACATCTGGACCAACCCATTGT
CM34752	LG06	38.17	C/T	TGCAGCTCAACAACCTCATTCCTTCATCCCTTCAGAAGAGCAGTCTTACCCCTCTTACACCTCA	TGCAGCTCAACAACCTCATTCCTTTATCCCTTCAGAAGAGCAGTCTTACCCCTCTTACACCTCA
CM11497	LG06	38.309	A/G	TGCAGAGGACTGTGGGGGTCATGTTAATATTCATAGTGCCGACTCTTTCAGTCACCCATTCACA	TGCAGAGGACTGTGGGGGTCATGTTAATATTCATAGTGCCGACTCTTTCAGTCACCCATTCACG
CM59194	LG06	38.526	C/T	TGCAGGTTCCTGTACAGTTTTGTGTCTCACCTGTGCACAAGCTTCACAGAAAACAATGGGTTGG	TGCAGGTTCCTGTACAGTTTTGTGTCTTACCTGTGCACAAGCTTCACAGAAAACAATGGGTTGG
CM50407	LG06	38.709	C/T	TGCAGGCTGCATCTGGCCTAAACCATCCAACAGACGAGTATCCCAGGGGACTATTTTGCACAGA	TGCAGGCTGCATCTGGCCTAAACCATCCAACAGACGAGTATCTCAGGGGACTATTTTGCACAGA
CM65787	LG06	39.197	C/G	TGCAGTCCAAATGGTTTGATGAGCACAGCAGTGTTGCTCGTTGCACTTTGTTTTGTGCTTTCTC	TGCAGTCCAAATGGTTTGATGAGCACAGCAGTGTTGCTGGTTGCACTTTGTTTTGTGCTTTCTC
CM40191	LG06	39.645	C/T	TGCAGCTTGGTCCACTCTGACCAGCAGCTGAGCTTTCCAAGAGTTTGACTGACAGCCAAACAGC	TGCAGCTTGGTCCACTTTGACCAGCAGCTGAGCTTTCCAAGAGTTTGACTGACAGCCAAACAGC
CM15121	LG06	39.84	C/T	TGCAGATCTCCCAGAGTGGGATTTTAGTGGCTCAGCCACTTACCTGCCTGAATACTCCAACAGC	TGCAGATCTCCCAGAGTGGGATTTTAGTGGCTCAGCCACTTACCTGTCTGAATACTCCAACAGC
CM44657	LG06	39.858	C/T	TGCAGGAGGTCTGGGGTGTGAAGGTTTTTGACAGATACTCGCTAGTTCTGCACATTTTTCGCCG	TGCAGGAGGTCTGGGGTGTGAAGGTTTTTGACAGATATTCGCTAGTTCTGCACATTTTTCGCCG
CM55791	LG06	40.205	C/G	TGCAGGTAGCCTTTAAGCGATGTATAATACAGATGTTTTGGAACACTGCGCCAGATGTACATAC	TGCAGGTAGCCTTTAAGCGATGTATAATACAGATGTTTTGGAACACTGGGCCAGATGTACATAC
CM15959	LG06	40.451	C/T	TGCAGATGGCCATGCGAGCCATCATGTTGCAGACTGTAGTCAGGCAGCAACCCTCCAAGAAAGC	TGCAGATGGCCATGCGAGCCATCATGTTGCAGACTGTAGTCAGGCAGCAACCCTCCAAGAAAGT
CM55591	LG06	40.735	A/C	TGCAGGTACATAAATGAGGGATTAATTTCCTCGGTGTCAGAAGGAGCCTGTAAACTACACACAC	TGCAGGTACATAAATGAGGGATTAATTTCCTCGGTGTCAGAAGGAGCCTGTAAACTCCACACAC
CM4274	LG06	40.884	A/C	TGCAGAATGACTCTGAGTATAAATACTCTGGGAATTGTTTTGTTGTGCTGAAAGTGCTTCTACA	TGCAGAATGACTCTGAGTATAAATACTCTGGGAATTGTTTTGTTGTGCTGAACGTGCTTCTACA
CM53017	LG06	41.352	C/T	TGCAGGGCGGACATTCCATGATAAACCACCAGTTCTGTCTTCTTGGGCAGCTCTGCCGCCACCT	TGCAGGGTGGACATTCCATGATAAACCACCAGTTCTGTCTTCTTGGGCAGCTCTGCCGCCACCT
CM7955	LG06	41.478	C/T	TGCAGACTGCACTGCCGCTTTCAAGTGCAGTATGACTGGTCACGATTAAAGGGCCAAATGTACA	TGCAGACTGCACTGCCGTTTTCAAGTGCAGTATGACTGGTCACGATTAAAGGGCCAAATGTACA
CM55618	LG06	41.946	A/G	TGCAGGTACCCCTCATGTTGCCTGGTGGGTGAGCTCCAGCATCCCGCTGCTGGAAATTAGTCAG	TGCAGGTACCCCTCATGTTGCCTGGTGGGTGAGCTCCAGCATCCCGCTGCTGGAAATTAGTCGG
CM68	LG06	41.953	A/G	TGCAGAAAAACTTTACAGAGGAACTGCGCACACGTCTTCAGGAGGCGCAACAGGAGGAGAGGAG	TGCAGAAAAACTTTGCAGAGGAACTGCGCACACGTCTTCAGGAGGCGCAACAGGAGGAGAGGAG
CM17130	LG06	42.351	A/G	TGCAGATTTAACGTATCAGGAATAAATCCATTCATCTCCAAATGTTCGTCTGTCTTTCTCTTTT	TGCAGATTTAACGTATCAGGAATAAGTCCATTCATCTCCAAATGTTCGTCTGTCTTTCTCTTTT
CM60046	LG06	42.821	C/T	TGCAGGTTTTCACTCCAATCAAGCAGGAACATTCCTGACTGGTTTCAGTCTTCAAACAGTTGGT	TGCAGGTTTTCACTCCAATCAAGCAGGAACATTCCTGATTGGTTTCAGTCTTCAAACAGTTGGT
CM75383	LG06	42.875	G/T	TGCAGTGTGTCCTCCAGTCCTCCGGGGGTCCCGGTAAGCTCCACCCACTGTCAGGAGGAGAATC	TGCAGTGTGTCCTCCAGTCCTCCGGGGGTCCCTGTAAGCTCCACCCACTGTCAGGAGGAGAATC
CM72303	LG06	43.126	A/G	TGCAGTGCTGTAATATCACTGAGCGTCTGTTACAGGAAACACACAGAAAAGACGTAAGAAAGCA	TGCAGTGCTGTAATATCACTGAGCGTCTGTTACAGGAAACACGCAGAAAAGACGTAAGAAAGCA
CM72327	LG06	43.452	C/T	TGCAGTGCTGTCGTTCAAACATGAGTCTGTGAGGAGGCTGTGAAACACGGTCTGTGTCACTTCC	TGCAGTGCTGTCGTTCAAATATGAGTCTGTGAGGAGGCTGTGAAACACGGTCTGTGTCACTTCC
CM79245	LG06	43.454	A/T	TGCAGTTGGGTTCAAATTTCATATTGTGTTTTTTATAGCCTGTCTCCCACCTTGAACAGATTTT	TGCAGTTGGGTTCAAATTTCATTTTGTGTTTTTTATAGCCTGTCTCCCACCTTGAACAGATTTT
CM18463	LG06	43.547	C/T	TGCAGCAAGCTGTCTCACTTCCTCAGGCTGGCTGACTGCTCAGCCCAAGGCGTGCACAAAGCAC	TGCAGCAAGCTGTCTCACTTCCTCAGGCTGGCTGACTGCTCAGCCCAAGGTGTGCACAAAGCAC
CM18333	LG06	44.046	C/G	TGCAGCAACTTCATATTAATAAGAACATACTGAGTCCACCCTGACAATGATAACAACAAGCCTT	TGCAGCAACTTCATATTAATAAGAACATAGTGAGTCCACCCTGACAATGATAACAACAAGCCTT
CM35212	LG06	44.122	C/T	TGCAGCTCATCAGGCCTGTCCTGTGCGTGCTGGTTCTGTGTTCTAGTTTCAGTAAACTCGGTTC	TGCAGCTCATCAGGCCTGTCCTGTGTGTGCTGGTTCTGTGTTCTAGTTTCAGTAAACTCGGTTC
CM8754	LG06	44.34	C/T	TGCAGAGAACACTCCTCATCATCTCATCAGCAAGGCCTCTACAGAAAAGGGTAAGGGCCTTGCA	TGCAGAGAATACTCCTCATCATCTCATCAGCAAGGCCTCTACAGAAAAGGGTAAGGGCCTTGCA
CM19492	LG06	44.356	A/G	TGCAGCACCACTGTAGGATGCAATCAAGTATGTTTACAACAGCTGTAGCTATGGTTCAGGTTTT	TGCAGCGCCACTGTAGGATGCAATCAAGTATGTTTACAACAGCTGTAGCTATGGTTCAGGTTTT
CM22220	LG06	44.564	G/T	TGCAGCAGCTCAATTTAGGCCGTTCTATACTCCAGCACTGCCAATTCAAACTGATAATTGGCTG	TGCAGCAGCTCAATTTAGGCCTTTCTATACTCCAGCACTGCCAATTCAAACTGATAATTGGCTG
CM55672	LG06	44.586	A/G	TGCAGGTACTACACCCTAAAACAGAGCAGATTGTGATGAAAATGGATGTGACGTGAAGGTTCAC	TGCAGGTACTACACCCTGAAACAGAGCAGATTGTGATGAAAATGGATGTGACGTGAAGGTTCAC
CM61692	LG06	44.902	A/T	TGCAGTAAGTGAAAAAAACTGAACAGCTGATTAAAGTGCTACCTTGGGATAAATGCAAAGCTCC	TGCAGTAAGTGAATAAAACTGAACAGCTGATTAAAGTGCTACCTTGGGATAAATGCAAAGCTCC
CM80115	LG06	45.219	A/G	TGCAGTTTCATCCTCATTCCACACCTGAGCCTCATTCTTTTACATAACACACATGCTGTGAAGC	TGCAGTTTCATCCTCATTCCGCACCTGAGCCTCATTCTTTTACATAACACACATGCTGTGAAGC
CM36858	LG06	45.664	A/C	TGCAGCTGAAATGCATTTTGGTGATATGACTGGTGTTGAATTGCATAGAATTCTGTAGAATTGA	TGCAGCTGAAATGCATTTTGGTGATATGACTGGTGTTGAATTGCATAGACTTCTGTAGAATTGA
CM27532	LG06	45.935	A/G	TGCAGCCCCTTTGCTGCCATAACTGCGGCCACAAGATATGATCCAAACAGAGCTGTACCATGTC	TGCAGCCCCTTTGCTGCCGTAACTGCGGCCACAAGATATGATCCAAACAGAGCTGTACCATGTC
CM14632	LG06	46.525	A/T	TGCAGATCATGTTAACAGGGTTCAAGCAACCCAACAAATAACCTCACGAAAGCAGAAAAGATGA	TGCAGATCATGTTAACAGGGTTCAAGCAACCCATCAAATAACCTCACGAAAGCAGAAAAGATGA
CM50554	LG06	47.067	C/T	TGCAGGCTGCTGGAGGTTTAGACTCATCTGGACAGGAGACCAATGGCTTCGTTCCCCAAGGCTG	TGCAGGCTGCTGGAGGTTTAGACTCATCTGGACAGGAGACTAATGGCTTCGTTCCCCAAGGCTG
CM11892	LG06	47.379	C/T	TGCAGAGGCTGCTCCTGTCCCAGGAGGAACAGTATGGCGAGCAGGTGGAGACACTGGGCCGCAG	TGCAGAGGCTGCTCCTGTCCCAGGAGGAACAGTATGGCGAGCAGGTGGAGACATTGGGCCGCAG
CM35081	LG06	47.413	G/T	TGCAGCTCAGCTACCGCAGGCAGTCATTCCTCCCTCTGTGCACACACAGTCAGCTCTCCTCTTC	TGCAGCTCAGCTACCGCAGGCAGTCATTCCTCCCTCTGTGCACACACATTCAGCTCTCCTCTTC
CM29806	LG06	47.558	A/G	TGCAGCCTGGTCCAGCCTTGGGGAACGAAGCCATTAGTCTCCTGTCCAGATGAGTCTAAACCTC	TGCAGCCTGGTCCAGCCTTGGGGAACGAAGCCATTGGTCTCCTGTCCAGATGAGTCTAAACCTC
CM64053	LG06	47.977	A/T	TGCAGTATCTATATGTTCTTCTTGCATGACATGATCCATGTTAAGCTTGTGTGGTTTATAGCTT	TGCAGTATCTATATGTTCTTCTTGCATGACATGTTCCATGTTAAGCTTGTGTGGTTTATAGCTT
CM25034	LG06	48.383	G/T	TGCAGCATTAACACAGTCAGCTGACCTCAGTGGTCCTGTTTGGTCCTCAGTGAATGGTATAAGT	TGCAGCATTAACACAGTCAGCTGACCTCATTGGTCCTGTTTGGTCCTCAGTGAATGGTATAAGT
CM41057	LG06	48.755	G/T	TGCAGGAAATGGAACCAGCACTGTGCTTTTTGAGGGACAAGTTGATCACCTAGTCCCATGCACC	TGCAGGAAATGGAACCAGCACTTTGCTTTTTGAGGGACAAGTTGATCACCTAGTCCCATGCACC
CM42656	LG06	49.213	A/G	TGCAGGACCCTGGGCCAACTCCCCCCTCCCCGCTCCTGGGCCAGAAGCCACTGC	TGCAGGACCCTGGGCCAACTCCCCCCTCCCCGCTCCTGGGCCAGAAGCCGCTGC
CM26497	LG06	49.66	C/T	TGCAGCCAGTCAGCAGCCTGTCTATGTTGTTCACCCTCACGCACATATACAAACACATACACAC	TGCAGCCAGTCAGCAGCCTGTCTATGTTGTTCACCCTCATGCACATATACAAACACATACACAC
CM36899	LG06	49.824	C/G	TGCAGCTGAACCCGTGTGCTCTCTAGCTCCTCCACCAGCCTCTGCTCCTGTAACTCCTTCCGCT	TGCAGCTGAACGCGTGTGCTCTCTAGCTCCTCCACCAGCCTCTGCTCCTGTAACTCCTTCCGCT
CM9453	LG06	50.35	C/T	TGCAGAGAGCTGGACAGCTGGACCCAGGATCTCTCTCTGCCTAGTGTAGTCTGGCTATCAGGAC	TGCAGAGAGCTGGACAGCTGGACTCAGGATCTCTCTCTGCCTAGTGTAGTCTGGCTATCAGGAC
CM63186	LG06	50.55	A/G	TGCAGTAGCCATTATCGTGATAACGTGTAACGTACAGTCTATTATATAGCCCAAATAATGAGTC	TGCAGTAGCCATTATCGTGATAACGTGTAACGTACAGTCTATTATATAGCCCGAATAATGAGTC
CM13372	LG06	50.738	A/C	TGCAGAGTTTAACTTTTAGACTAATCTGCCAACTCTGATCCAGCCCATTACTGCGTTTACTGGC	TGCAGAGTTTAACTTTTAGCCTAATCTGCCAACTCTGATCCAGCCCATTACTGCGTTTACTGGC
CM38534	LG06	51.076	A/C	TGCAGCTGGGCGGCTTGGGCAGCGCCGGCACGGGAGTCACGGCGGCCACGACGCACGCGCCTGT	TGCAGCTGGGCGGCTTGGGCAGCGCCGGCACGGGAGTCACGGCGGCCACGACGCCCGCGCCTGT
CM67423	LG06	51.451	C/T	TGCAGTCTACTGGAGAAGAGACTGAGCTGTGCAGGCCTTATGATGTTGTTTAGCTAATAAGAAC	TGCAGTCTACTGGAGAAGAGACTGAGCTGTGCAGGCCTTATGATGTTGTTTAGCTAATAAGAAT
CM19118	LG06	51.485	A/G	TGCAGCACAGAGCGGCAGGCCGTATATCTGATTGACTGTGATTTGTTTTGGACAGGGAATTTTG	TGCAGCACAGAGCGGCAGGCCGTATATCTGATTGACTGTGATTTGTTTTGGACGGGGAATTTTG
CM23434	LG06	51.546	C/T	TGCAGCAGTATCAGTTTGCCTTCAGTACATGGAGGCTTGCCCATCTTGGGTAGGAACAATTTGT	TGCAGTAGTATCAGTTTGCCTTCAGTACATGGAGGCTTGCCCATCTTGGGTAGGAACAATTTGT
CM509	LG06	51.625	A/G	TGCAGAAACAAAAACGATGTTTGACAGCCTTGGTGACTTCAGACCGTCCCATAAAATGTAGGAC	TGCAGAAACAAAAGCGATGTTTGACAGCCTTGGTGACTTCAGACCGTCCCATAAAATGTAGGAC
CM43791	LG06	52.085	C/T	TGCAGGAGATGGTCCTCTGTGTGGAGCGTGAAACTCCACCCTGTTTCTCTCAGCCCAAACTGTG	TGCAGGAGATGGTCCTCTGTGTGGAGTGTGAAACTCCACCCTGTTTCTCTCAGCCCAAACTGTG
CM66670	LG06	52.218	A/G	TGCAGTCCTCCAAGATCTGAGTTTTAGAGCTCTGATTCATATCAGAGAACAGAAGGCGAATGCA	TGCAGTCCTCCAAGATCTGAGTTTTAGAGCTCTGATTCATATCAGAGAACAGAAGGCGAATGCG
CM7087	LG06	52.354	A/G	TGCAGACGCTGAGGGAGCCGGGTGCCATCTCAGGCTGGCAGACGAGTCCTGC	TGCAGACGCTGAGGGAGCCGGGTGCCATCTCAGGCTGGCAGGCGAGTCCTGC
CM46332	LG06	52.911	C/T	TGCAGGCAGAGCTTTCTCACCTCTCCTGTGAGCTGAGCATACAGCGGTGCCCTTTGACCATGAA	TGCAGGCAGAGCTTTCTCACTTCTCCTGTGAGCTGAGCATACAGCGGTGCCCTTTGACCATGAA
CM175	LG06	52.957	G/T	TGCAGAAAACCCACACCATTTGTCCTGTTCCCAACTGCGTTGCAGGATTTTGGGGTGGGTCCTG	TGCAGAAAACCCACACCATTTGTCCTGTTCCCAACTGCGTTGCAGGATTTTGGGGTTGGTCCTG
CM64129	LG06	53.041	C/T	TGCAGTATGAATGTGTGTGTTCCTCTTTACAGCAGTCTGTATTCTTTCGTTTGGCCGCGTCTGC	TGCAGTATGAATGTGTGTGTTCCTCTTTACAGCAGTCTGTATTCTTTCGTTTGGCTGCGTCTGC
CM74123	LG06	53.202	A/T	TGCAGTGTAAAGCCAGTTATGCTTGCTGGAATTTACCCTCAGGAACAAAGATTGTTCCTACTAA	TGCAGTGTAATGCCAGTTATGCTTGCTGGAATTTACCCTCAGGAACAAAGATTGTTCCTACTAA
CM19330	LG06	53.348	G/T	TGCAGCACATGCTCCCTCAAGTGTATGTGAAGTGGACTTTTGCCCTCAGCCAAACACTTGAGAG	TGCAGCACATGCTCCCTCAAGTGTATGTGAAGTGTACTTTTGCCCTCAGCCAAACACTTGAGAG
CM64222	LG06	53.475	A/G	TGCAGTATGGCTGCCATCCGGAACCCCTTCAATGTCAGAAAACAGTGCTCTGTATTGGGTCTGA	TGCAGTATGGCTGCCGTCCGGAACCCCTTCAATGTCAGAAAACAGTGCTCTGTATTGGGTCTGA
CM43201	LG06	53.679	C/T	TGCAGGACTCGCCTGCCAGCCTGAGATGGCACCCGGCTCCCTCAGCGTCTGC	TGCAGGACTCGTCTGCCAGCCTGAGATGGCACCCGGCTCCCTCAGCGTCTGC
CM42151	LG06	53.848	G/T	TGCAGGACACAGGCTTGTAACGTATAAGGACAATCCTAAAAAAGATAGAGCAAACTGTGAATGA	TGCAGGACACAGGCTTTTAACGTATAAGGACAATCCTAAAAAAGATAGAGCAAACTGTGAATGA
CM79233	LG06	53.945	C/T	TGCAGTTGGGGCATGTGACCTTTTCAGATGGCGTTAGTGCCAGCATCGAACGCGGACGTCAGCG	TGCAGTTGGGGCATGTGACCTTTTCAGATGGCGTTAGTGCCAGCATCGAACGCGGACGTCAGTG
CM57017	LG06	53.969	A/G	TGCAGGTCTAGGCAGAGAAGAAAGGCTCTTAAACTTTAGCTAACTTTGTTACCGCAGTTCGGCG	TGCAGGTCTAGGCAGAGAAGAGAGGCTCTTAAACTTTAGCTAACTTTGTTACCGCAGTTCGGCG
CM73644	LG06	54.206	C/T	TGCAGTGGGTCTGTAGACAGAGCTTTATCAAGAGCCAGCTCTGGTGCTGCTCCATTGTGGGGCA	TGCAGTGGGTCTGTAGACAGAGCTTTATCAAGAGCCAGTTCTGGTGCTGCTCCATTGTGGGGCA
CM14251	LG06	54.325	A/T	TGCAGATATCCCTCATACATGGGGTTCAGTTGCCTGTGAAGTGTAGAGAGAAGCAAATATTGTG	TGCAGATATCCCTCATACATGGGGTTCAGTTGCCTGTGAAGTGTAGAGAGAAGCATATATTGTG
CM9794	LG06	54.613	A/G	TGCAGAGATGACCCGCAGCTGGCTGAAGTGTTTTAGGCAGGTGGACATAATCTCAGTACAGCCT	TGCAGAGATGACCCGCAGCTGGCTGAAGTGTTTTAGGCAGGTGGACATAATCTCAGTGCAGCCT
CM49988	LG06	54.652	A/G	TGCAGGCTCCCTCAGCTGCTCCTCACTAGAGCGATTAGCATCAGCCGGCACGCACACACACACA	TGCAGGCTCCCTCAGCTGCTCCTCACTAGAGCGATTAGCATCAGCCGGCACGCACGCACACACA
CM3768	LG06	54.894	A/T	TGCAGAAGTGAGGGCAGACAAGCTGGTGTTATGTCCGCTGAGGGTAGAGTGACTCAGACTATAG	TGCAGAAGTGAGGGCAGACAAGCTGGTGTTATGTCCGCTGAGGGTAGTGTGACTCAGACTATAG
CM14284	LG06	55.017	C/T	TGCAGATATGCACATAAATGATATCGGAAATCAGCGTCAGCCCAGAATTCCCATCCTTAACTAA	TGCAGATATGCACATAAATGATATCGGAAATTAGCGTCAGCCCAGAATTCCCATCCTTAACTAA
CM9844	LG06	55.025	G/T	TGCAGAGATGGTGAGCTCTATCAGGAAAGCAGGTACAGCAGTTAAAACAGCTGGCTGCTGGATA	TGCAGAGATTGTGAGCTCTATCAGGAAAGCAGGTACAGCAGTTAAAACAGCTGGCTGCTGGATA
CM73190	LG06	55.114	A/G	TGCAGTGGCCATTCAGTGTTGGCGCAAGTTCAGATTTCATGAGCTAGCGTCCTTGTCTAAGGTC	TGCAGTGGCCATTCAGTGTTGGCGCGAGTTCAGATTTCATGAGCTAGCGTCCTTGTCTAAGGTC
CM50522	LG06	55.359	A/T	TGCAGGCTGCGTGTGTGTTTGTCCAGTTCGGACACTCTGAGCTCTGATTCCTCATGACTCCTCA	TGCAGGCTGCGTGTGTGTTTGTCCAGTTCGGACACTCTGAGCTCTGATTCCTCATGACTCCTCT
CM33476	LG06	55.389	G/T	TGCAGCGTCTGAAGTGCCCATAAGCGACAGTTTTCTGTCCTCTCACTAAGTGCAGGGTACCATG	TGCAGCGTCTGAAGTGCCCATAAGCGACAGTTTTCTGTCCTCTCACTAATTGCAGGGTACCATG
CM55157	LG06	55.456	G/A	TGCAGGGTTCATCTGTTCTGTGTCTTTCGTCCGGCTGGTGGAAACAGGCCCTTGCGCACAACAA	TGCAGGGTTCATCTGTTCTGTGTCTTTCGTCCAGCTGGTGGAAACAGGCCCTTGCGCACAACAA
CM38176	LG06	55.511	A/G	TGCAGCTGGACCGATGATGTTTGGCTGCATGAGCGATGCTTTACACAGCTACGAAGCTGCTTGG	TGCAGCTGGACCGATGATGTTTGGCTGCATGAGCGATGCTTTACGCAGCTACGAAGCTGCTTGG
CM80240	LG06	55.559	C/T	TGCAGTTTCTATTTTAGCTTTCTGCTGGGTCACTCTGTGTTTGCAACAAGTGTCCTTCCAGCTC	TGCAGTTTCTATTTTAGCTTTCTGCTGGGTCACTCTGTGTTTGCAACAAGTGTCCTTCCAGTTC
CM42852	LG06	55.621	A/G	TGCAGGACGACAGGACACAATTGGACAAGATACTGGCCCGTCTCGGAAAAGATAAGGCGGCGCT	TGCAGGACGACAGGACACAGTTGGACAAGATACTGGCCCGTCTCGGAAAAGATAAGGCGGCGCT
CM24266	LG06	55.694	A/C	TGCAGCATCACACAGAACACAATCTGAGCATGGTACCCTGCAATTAGTGAGAGGACAGAAAACT	TGCAGCATCACACAGAACACAATCTGAGCATGGTACCCTGCACTTAGTGAGAGGACAGAAAACT
CM10058	LG06	55.835	C/T	TGCAGAGCACACAGTGTGGTCCAGGCCCAAAGAGATTCCAGCCGGGCTACTTATGGAAGTTCAG	TGCAGAGCACACAGTGTGGTCCAGGCCCAAAGAGATTCCAGCTGGGCTACTTATGGAAGTTCAG
CM3743	LG06	55.845	C/G	TGCAGAAGTCTAAGGGGAAAATGCAGCCTGCTGAAACAAGCCGGGCGCCAGAAATGAGATTCCC	TGCAGAAGTCTAAGGGGAAAATGCAGCCTGGTGAAACAAGCCGGGCGCCAGAAATGAGATTCCC
CM74272	LG06	55.976	C/T	TGCAGTGTACGTTTGAGCGCCGCCTTATCTTTTCCGAGACGGGCCAGTATCTTGTCCAACTGTG	TGCAGTGTACGTTTGAGCGCCGCCTTATCTTTTCCGAGACGGGCCAGTATCTTGTCCAATTGTG
CM51505	LG06	55.992	C/T	TGCAGGGACCCACACCCACCCACATAAATCCAGAACTGTACAGAAAAACAGGAAACTGAGGCTA	TGCAGGGACCCACACCCACCCATATAAATCCAGAACTGTACAGAAAAACAGGAAACTGAGGCTA
CM79198	LG06	56.094	C/T	TGCAGTTGGGAAACCTCTGAACTCTTCAACCTGAAGGTTAACCGGTATTTTTCACTTTCATTCT	TGCAGTTGGGAAACCTCTGAACTCTTCAACTTGAAGGTTAACCGGTATTTTTCACTTTCATTCT
CM19452	LG06	56.105	C/T	TGCAGCACCACCCTAGTGGCCGGCCTAGGCAGTCACGTAGCCGTGATGTAGCGTCACTTAGGCG	TGCAGCACCACCCTAGTGGCCGGCCTAGGCAGTCACGTAGCTGTGATGTAGCGTCACTTAGGCG
CM37585	LG06	56.168	A/C	TGCAGCTGCCCCATATAGCGCTTTCACCAGCGGAGACGACCTGGAGAGCCCAGGGGGGACCGGA	TGCAGCTGCCCCCTATAGCGCTTTCACCAGCGGAGACGACCTGGAGAGCCCAGGGGGGACCGGA
CM14233	LG06	56.252	C/T	TGCAGATATATATGCTGATGACTGTAAGCAGACAGAGGTGAACAATGAAACGTTCGCGTGTCAC	TGCAGATATATATGCTGATGACTGTAAGCAGACAGAGGTGAACAATGAAATGTTCGCGTGTCAC
CM3166	LG06	56.28	G/T	TGCAGAAGCATGATGAGGTGCTGACGGAGCTGGAGAAGGCCACAAAATGCGTGAAGAAGCTGGA	TGCAGAAGCATGATGAGGTGCTGACTGAGCTGGAGAAGGCCACAAAATGCGTGAAGAAGCTGGA
CM9800	LG06	56.311	C/G	TGCAGAGATGAGCATTTTCCTTTTTCTAACATTCTGAACTTGACTCACAAAGGCACTTGCAATC	TGCAGAGATGAGGATTTTCCTTTTTCTAACATTCTGAACTTGACTCACAAAGGCACTTGCAATC
CM17589	LG06	56.319	C/T	TGCAGCAAAACCTAAAATAAGACAACAAAGCCTCGGGTTACACATCAGACAGCTCATCTTCCCG	TGCAGCAAAACCTAAAATAAGACAACAAAGCCTCGGGTTACACATCAGACAGCTCATCTTCCTG
CM2679	LG06	56.373	A/G	TGCAGAACTTGGACTGTAAGTGAGTGCAGAACTGGAAGGACACTTGTTGCAAACACAGAGTGAC	TGCAGAACTTGGACTGTAAGTGAGTGCAGAGCTGGAAGGACACTTGTTGCAAACACAGAGTGAC
CM51961	LG06	56.436	G/T	TGCAGGGATCTGCCGCTATTCCCACACTGCCGTCCATATGGGCACACAGCACAACAATGACAGA	TGCAGGGATCTGCCTCTATTCCCACACTGCCGTCCATATGGGCACACAGCACAACAATGACAGA
CM75838	LG06	56.494	C/T	TGCAGTGTTCGGTGCAGATGCTGCACATGCACTCTTGTTCTCTGCTCCCCATTTGTATTGTGAC	TGCAGTGTTCGGTGCAGATGCTGCATATGCACTCTTGTTCTCTGCTCCCCATTTGTATTGTGAC
CM73558	LG06	56.587	A/C	TGCAGTGGGCTGGTTTTCCACCAGCTCCCTCACACAACAGTGAAAATTTGTCCCACACCACAAG	TGCAGTGGGCTGGTTTTCCACCCGCTCCCTCACACAACAGTGAAAATTTGTCCCACACCACAAG
CM73612	LG06	56.665	C/T	TGCAGTGGGGTCAAGGCTGCACTGAGATTATGTCCACCTGCCTAAAACACTTCAGCCAGCTGCG	TGCAGTGGGGTCAAGGCTGTACTGAGATTATGTCCACCTGCCTAAAACACTTCAGCCAGCTGCG
CM44815	LG06	56.753	A/G	TGCAGGAGTCTGGCTGACATGCGTGGAGAGTGTGTGGCTGCTAGCCGACGACTGCATACAGCCT	TGCAGGAGTCTGGCTGACATGCGTGGAGAGTGTGTGGCTGCTAGCCGACGACTGCATACGGCCT
CM17888	LG06	56.775	C/T	TGCAGCAAAGGGGGCCCACCTCCTTCTTAATACTCTTAGATTTGAAGAAATGTTGGATGAGCTG	TGCAGCAAAGGGGGTCCACCTCCTTCTTAATACTCTTAGATTTGAAGAAATGTTGGATGAGCTG
CM19382	LG06	56.814	T/C	TGCAGCACATTGTAAAGTTTTTCAGAAGAATCTGGGCAGAGTTACCGTTTCTAGACTATGAAGG	TGCAGCACATTGTAAAGTTTTTCAGAAGAATCCGGGCAGAGTTACCGTTTCTAGACTATGAAGG
CM63558	LG06	56.821	A/G	TGCAGTAGTCTGTCCATGCTTCTTTCTTTGGACAAAACGGATGAGACCCTCTGTCCAAAAAAGT	TGCAGTAGTCTGTCCATGCTTCTTTCTTTGGACAAAACGGATGAGACCCTCTGTCCAAAAAGGT
CM64524	LG06	56.93	C/T	TGCAGTATTTTCTACTCTGTTATTTCATTCCTGCTACCTCTCATTCTCTCCACTGCTTGCTCTC	TGCAGTATTTTCTACTCTGTTATTTCATTCTTGCTACCTCTCATTCTCTCCACTGCTTGCTCTC
CM11458	LG06	57.039	A/G	TGCAGAGGACAAAAAACAAAGTCATCCCCCCGCCTCCAAAAACATTTCCGATTCCCAGGATCCT	TGCAGAGGACGAAAAACAAAGTCATCCCCCCGCCTCCAAAAACATTTCCGATTCCCAGGATCCT
CM23669	LG06	57.124	C/T	TGCAGCAGTGGAATATCAGACAGGAACACTCCTACCCCTTCTCCTCTCTTTACCCTTTAAACTC	TGCAGCAGTGGAATATCAGACAGGAACACTCCTACTCCTTCTCCTCTCTTTACCCTTTAAACTC
CM56876	LG06	57.189	A/T	TGCAGGTCGGACACGGCGTAGAAGTGCAGCGCGTCCTCGTCCTCGCCCTCGCCCTCGTCCGGCT	TGCAGGTCGGACACGGCGTAGAAGTGCTGCGCGTCCTCGTCCTCGCCCTCGCCCTCGTCCGGCT
CM71066	LG06	57.217	G/T	TGCAGTGCATAACTGTCTGCAAAGCATATTGCTTGCAGTGTGTAACTGTCTTCAGTGTGTAACT	TGCAGTGCATAACTGTCTGCAAAGCATATTGCTTGCAGTGTGTAACTGTCTTCAGTGTTTAACT
CM52829	LG06	57.273	A/C	TGCAGGGCCTTGTTGTGGCCTTTGCCACCTGCACCAATGGCTGTGCTGAGGCTCTGCCCAGGCT	TGCAGGGCCTTGTTGTGGCCTTTGCCCCCTGCACCAATGGCTGTGCTGAGGCTCTGCCCAGGCT
CM41553	LG06	57.508	C/T	TGCAGGAAGCGGCGGATAAGCGCTGTCTTGCCCACGCCAGCTGCTCCCATGAACACCAGACGCA	TGCAGGAAGCGGTGGATAAGCGCTGTCTTGCCCACGCCAGCTGCTCCCATGAACACCAGACGCA
CM16748	LG06	57.53	C/T	TGCAGATTCATGCAGGCCGTATGCAGTCGTCGGCTAGCAGCCACACACTCTCCACGCATGTCAG	TGCAGATTCATGCAGGCTGTATGCAGTCGTCGGCTAGCAGCCACACACTCTCCACGCATGTCAG
CM9198	LG06	57.701	A/G	TGCAGAGACTTGTCACCAGCACGTTTGTTTATTTATTTATTTGTTCTCTCTGCACCTTTCACCC	TGCAGAGACTTGTCACCAGCGCGTTTGTTTATTTATTTATTTGTTCTCTCTGCACCTTTCACCC
CM39706	LG06	57.854	C/T	TGCAGCTTCATGCAAGCTGCACAAAGGCCCGCCCACTAACTGCATGCTCGTTTGGTGTGAGTTT	TGCAGCTTCATGCAAGCTGCACAAAGGCCTGCCCACTAACTGCATGCTCGTTTGGTGTGAGTTT
CM9170	LG06	57.906	A/G	TGCAGAGACTGCACTTCTGCATTTTAATGCATAATTACTGTTTAGCTGCTGAAATTGAGGGAAA	TGCAGAGACTGCACTTCTGCATTTTAATGCATAATTACTGTTTAGCTGCTGAAATTGGGGGAAA
CM39836	LG06	58.09	C/G	TGCAGCTTCGGGTAAGAGCCACAGTGGTGGTGTTCGCATTTATGTAAATAAAGCGTGCAGCAAC	TGCAGCTTCGGGTAAGAGCCACAGTGGTGGTGTTCGCATTTATGTAAATAAAGCGTGCAGGAAC
CM28073	LG06	58.262	A/T	TGCAGCCGAAGAAGATGATTCCCTCTACAAGGAAATTTTTGAGGGCAAAGGCCTTGCCAGCATT	TGCAGCCGAAGAAGATGATTCCCTCTACATGGAAATTTTTGAGGGCAAAGGCCTTGCCAGCATT
CM51118	LG06	58.43	G/T	TGCAGGCTTTCCTTGTCGATGCTGACCACCATCCTGTTCTCCTCACAGCGCACGCTCAACCCTG	TGCAGGCTTTCCTTGTCGATGCTGACCACCATCCTGTTCTCCTCACATCGCACGCTCAACCCTG
CM27044	LG06	58.577	C/T	TGCAGCCCACTTCAGCTGCCTCAGCCCACCATGAACTCCACATGACAGAAGTGGACTCAGGGCT	TGCAGCCCACTTCAGCTGCCTCAGCCCACCATGAACTCCATATGACAGAAGTGGACTCAGGGCT
CM54355	LG06	58.891	A/G	TGCAGGGTAAAGCTGTACTGGTGAAAATGGTCTGACTGACTGGGTAGCCTCAGAGTACCACTGT	TGCAGGGTAAAGCTGTGCTGGTGAAAATGGTCTGACTGACTGGGTAGCCTCAGAGTACCACTGT
CM64187	LG06	59.105	C/T	TGCAGTATGCTAGCTCATGATAACCGCTTCATATCCTCTGTGTGATATTATTATGAGTCAGTGA	TGCAGTATGCTAGCTCATGATAACTGCTTCATATCCTCTGTGTGATATTATTATGAGTCAGTGA
CM62747	LG06	59.169	C/T	TGCAGTACTGGCTATCACGGAATCGCAGTGTAGCCATCCGGTCAGGACGCAGAATGACTGACCA	TGCAGTACTGGCTATCATGGAATCGCAGTGTAGCCATCCGGTCAGGACGCAGAATGACTGACCA
CM12908	LG06	59.443	A/C	TGCAGAGTGAGGTCTGTACTCAACACCGCGTCCACCCCATAACCACCCCACACAACACTGCTGA	TGCAGAGTGAGGTCTGTACTCAACACCGCGTCCACCCCATAACCACCCCACACCACACTGCTGA
CM8733	LG06	59.593	A/T	TGCAGAGAAATGGGCCTCCTAACAACCACCTGGAGGACCTGGTAGACACCAGAACTGCCCCCAA	TGCAGAGAAATGGGCCTCCTATCAACCACCTGGAGGACCTGGTAGACACCAGAACTGCCCCCAA
CM23684	LG06	59.83	C/T	TGCAGCAGTGGAGGTAAAGCGCAGCCGCAGGACAGCGGGCAGGAGGAGGGCAGCCATGCACTGC	TGCAGCAGTGGAGGTAAAGCGCAGCCGCAGGACAGCGGGCAGGAGGAGGGCAGCTATGCACTGC
CM59549	LG06	59.886	A/G	TGCAGGTTGTGGACCCTAGCAAGTTGTGCACAGCAAGAGCTTAGTGTAAGGTGTATTGGGTGTG	TGCAGGTTGTGGACCCTAGCAGGTTGTGCACAGCAAGAGCTTAGTGTAAGGTGTATTGGGTGTG
CM58995	LG06	60.121	G/T	TGCAGGTTAGACACACTCTCAATTCAGCAGTGTGGTGTGGGGTGGTTATGGGGTGGACGCGGTG	TGCAGGTTAGACACACTCTCAATTCAGCAGTGTTGTGTGGGGTGGTTATGGGGTGGACGCGGTG
CM23620	LG06	60.388	A/G	TGCAGCAGTGCATAGCTGCCCTCCTCCTGCCCGCTGTCCTGCGGCTGCGCTTTACCTCCACTGC	TGCAGCAGTGCATGGCTGCCCTCCTCCTGCCCGCTGTCCTGCGGCTGCGCTTTACCTCCACTGC
CM71562	LG06	60.481	A/G	TGCAGTGCGGTGGTCAGTCATTCTGCGTCCTGACCGGATGGCTACACTGCGATTCCATGATAGC	TGCAGTGCGGTGGTCAGTCATTCTGCGTCCTGACCGGATGGCTACACTGCGATTCCGTGATAGC
CM52719	LG06	60.489	G/A	TGCAGGGCCTGAGCGAGCGTGGGGCCATGGCAGTGTTCCTCTCCCAGAGCGGCCTGTAGGGAGC	TGCAGGGCCTGAGCGAGCGTGGGGCCATGGCAATGTTCCTCTCCCAGAGCGGCCTGTAGGGAGC
CM67043	LG06	60.576	C/T	TGCAGTCGCTGACGGTTACCTTCGAGCTCATTTGTGGCCTTCGCCCTGCACAGCTGCTGCTTTA	TGCAGTCGCTGACGGTTATCTTCGAGCTCATTTGTGGCCTTCGCCCTGCACAGCTGCTGCTTTA
CM35158	LG06	60.733	A/G	TGCAGCTCAGTGTCAGCAACAGTGAACAGCTTCTAATTTATTCTTTAATCACTCTTCCTCAGAA	TGCAGCTCAGTGTCAGCAACAGTGAACAGCTTCTAATTTATTCTTTAATCACTCTTCCTCAGAG
CM63656	LG06	60.972	C/T	TGCAGTAGTGGGTCGCCCTTTAAATGGCTGCTCTGCCTCTCTTTGTGTTCACAGGCCCACTTTT	TGCAGTAGTGGGTCGCCCTTTAAATGGCTGCTCTGCCTCTCTTTGTGTTCACAGGCCCATTTTT
CM30425	LG06	61.158	A/G	TGCAGCGACGGCACTGCAACATCACAGAAAAATGGGCCTGTGAACACAAAGAGAGGCAGAGCAG	TGCAGCGACGGCACTGCAACATCACAGAAAAGTGGGCCTGTGAACACAAAGAGAGGCAGAGCAG
CM9788	LG06	61.212	C/T	TGCAGAGATGAACGAGGTGAACAAAGCAGGATTCTTGCACACTGTGGGACTCGGAAGGTCATGC	TGCAGAGATGAATGAGGTGAACAAAGCAGGATTCTTGCACACTGTGGGACTCGGAAGGTCATGC
CM76561	LG06	61.383	A/C	TGCAGTTACACACCTCTCATTTGTCCTTACACAATCTTTCACCTCTCAGTCTACCTCTCTCTCT	TGCAGTTACCCACCTCTCATTTGTCCTTACACAATCTTTCACCTCTCAGTCTACCTCTCTCTCT
CM532	LG06	61.581	C/T	TGCAGAAACAACAGGACGATGACGACGAAGATGGAGAAACGGGTCTGACAGAGGAGGAGAAAGA	TGCAGAAACAACAGGACGATGATGACGAAGATGGAGAAACGGGTCTGACAGAGGAGGAGAAAGA
CM69377	LG06	61.696	A/C	TGCAGTGACAGTAATAATAACTGTCACAACATATAAGGTGGAACGGGAAAATTCGAGTAGCCAA	TGCAGTGACAGTAATAATAACTGTCACACCATATAAGGTGGAACGGGAAAATTCGAGTAGCCAA
CM18759	LG06	62.012	C/T	TGCAGCAATTCCAGCCCTTTGAAGATCAAGATGGGTGACCTCTGCTTCATGAGAAGGTTTTGCC	TGCAGCAATTCCAGCCCTTTGAAGATCAAGATGGGTGACCTCTGCTTTATGAGAAGGTTTTGCC
CM53862	LG06	62.08	C/T	TGCAGGGGCTCTTTACTCCCCTGCCAAGCAGACAACAAAATCCCAGTCTTCCCTGGGACACTGT	TGCAGGGGCTCTTTACTCCCCTGCTAAGCAGACAACAAAATCCCAGTCTTCCCTGGGACACTGT
CM74000	LG06	62.334	A/G	TGCAGTGGTTATAAATGCAAATAAGTCCATTCATCTCCAAATGTTCGTCTTAAATCTTTCTCTT	TGCAGTGGTTATAAATGCAAATAAGTCCATTCATCTCCGAATGTTCGTCTTAAATCTTTCTCTT
CM67733	LG06	62.576	C/G	TGCAGTCTCTGAGTCTGGTCACTATCTGAGTCTCCAGCAGCCACTCACTCTAGTTTGAGACCTC	TGCAGTGTCTGAGTCTGGTCACTATCTGAGTCTCCAGCAGCCACTCACTCTAGTTTGAGACCTC
CM31973	LG06	62.866	A/G	TGCAGCGCTCCATTCCGGGTGCAGTAACAAGGAGCCAAATGAAGCCGAAACTCAACACTGTTAC	TGCAGCGCTCCATTCCGGGTGCAGTAACAAGGAGCCAAATGGAGCCGAAACTCAACACTGTTAC
CM38914	LG06	63.11	C/T	TGCAGCTGTCGCTTAGCAACCACCCCAGCGCCGTTAAGCGCGAGCGCTGCCGTCCGATTTCTGC	TGCAGTTGTCGCTTAGCAACCACCCCAGCGCCGTTAAGCGCGAGCGCTGCCGTCCGATTTCTGC
CM59597	LG06	63.173	C/T	TGCAGGTTTACTACTGCTTTAATCTGATCCACTTGACTCCCTCATTCAGATGATCCTGAAGACT	TGCAGGTTTATTACTGCTTTAATCTGATCCACTTGACTCCCTCATTCAGATGATCCTGAAGACT
CM76632	LG06	63.292	A/G	TGCAGTTACAGCATCAGTCCATTAGGGGGCAGAGTAAGCAGACTATGCTTTGCATCTAGCACTT	TGCAGTTACAGCATCAGTCCATTAGGGGGCAGAGTGAGCAGACTATGCTTTGCATCTAGCACTT
CM13224	LG06	63.31	A/G	TGCAGAGTTCAAGCTACTGCATACAGCAAATGAAAATTCCAGAAGGTTAAGATGTTGCTGTGAT	TGCAGAGTTCAAGCTACTGCGTACAGCAAATGAAAATTCCAGAAGGTTAAGATGTTGCTGTGAT
CM22344	LG06	63.641	C/G	TGCAGCAGCTCTGATGCTATTGCTGAAAGCTGAGCTGAAGTCCACAAACAGAACTCTAGTGTAC	TGCAGCAGCTCTGATGCTATTGCTGAAAGCTGAGCTGAAGTCCACAAAGAGAACTCTAGTGTAC
CM469	LG06	63.731	G/T	TGCAGAAAATGATGTGTCCAGGCCATCAAAAGGGTGGATTGGGGTCCTGATGGTTCCAAAGGCA	TGCAGAAAATTATGTGTCCAGGCCATCAAAAGGGTGGATTGGGGTCCTGATGGTTCCAAAGGCA
CM18180	LG06	63.852	A/C	TGCAGCAACCCCTACTAAGCATGCTGCTTTAGTTTATGATCTCATGTCAGCTAGTGAGCTTCCA	TGCAGCAACCCCTACTAAGCATGCTGCTTTAGTTTCTGATCTCATGTCAGCTAGTGAGCTTCCA
CM68315	LG06	63.975	C/T	TGCAGTCTTACCTGGTGAGGGGTAGAGAGGTTTAAGCACGAACACTATTGCTTGATGCAAATAC	TGCAGTCTTACCTGGTGAGGGGTAGAGAGGTTTAAGCATGAACACTATTGCTTGATGCAAATAC
CM61907	LG06	64.105	C/T	TGCAGTAATGGAGCTCCATCCAATACCTTTGGGATGAGTTAGAGTGGCGTTTGTGATCCAGAAC	TGCAGTAATGGAGTTCCATCCAATACCTTTGGGATGAGTTAGAGTGGCGTTTGTGATCCAGAAC
CM77084	LG06	64.289	A/T	TGCAGTTATCAGATTATTAAGTGTATGTAAACACATTCAGTGACACTTTCAGTGAAGAGCTGCT	TGCAGTTATCAGATTATTAAGTGTATGTAAACACATTCAGTGACTCTTTCAGTGAAGAGCTGCT
CM14586	LG06	64.598	A/G	TGCAGATCAGTGTGCAGCACTATAATCCCACAAGTATATAATTATCTGATATAATCATGTTCAT	TGCAGATCAGTGTGCAGCACTATAATCCCACAAGTATATAATTATCTGATATAATCATGTTCGT
CM65530	LG06	64.767	A/G	TGCAGTCATATTGTATTCAAAGCTGTTGGGGTCACAGCCAAATAGCATGTAACCCTGCACTAAT	TGCAGTCATATTGTATTCAGAGCTGTTGGGGTCACAGCCAAATAGCATGTAACCCTGCACTAAT
CM14160	LG06	64.896	C/T	TGCAGATAGGTGCATGGCATTCTGGGACTCACTCATGCTCCTCATTGCTCTACCAATTGGCCCA	TGCAGATAGGTGCATGGCATTCTGGGACTCACTCATGCTCCTCATTGCTCTATCAATTGGCCCA
CM43048	LG06	65.227	C/G	TGCAGGACGGTGGATCTCACGAACCTAATACATGGCATGACCAAATGCATTTAATCTACTTGAT	TGCAGGACGGTGGATCTCACGAACCTAATACATGGCATGAGCAAATGCATTTAATCTACTTGAT
CM40727	LG06	65.375	C/T	TGCAGGAAAAAGCTCCCCCTTCAGGGCTAAGGACATTTTCGGCCTTTGAGGCTTCCTAGGCTGG	TGCAGGAAAAAGCTCCCCCTTCAGGGCTAAGGACATTTTTGGCCTTTGAGGCTTCCTAGGCTGG
CM72507	LG06	65.71	C/G	TGCAGTGCTTGCAGACGAGAGAGCGTCTCTCTCAATGAGAGAGCGGGCAAGGGGGCGTGAGGAG	TGCAGTGCTTGCAGACGAGAGAGCGTCTCTCTCAATGAGAGAGGGGGCAAGGGGGCGTGAGGAG
CM994	LG06	65.814	G/A	TGCAGAAAGCAGTGAGATATGCAGCCTTTTATGATCTGTTAGGACTTTAAAAGTTGTGTAGTTT	TGCAGAAAGCAGTGAGATATGCAGCCTTTTATAATCTGTTAGGACTTTAAAAGTTGTGTAGTTT
CM69607	LG06	66.089	A/G	TGCAGTGACTCACAGTGATTTTGGAAACTCTGTCTCCGAGCTCCGCCTTCTGTTTCTCACTGTC	TGCAGTGACTCACGGTGATTTTGGAAACTCTGTCTCCGAGCTCCGCCTTCTGTTTCTCACTGTC
CM68225	LG06	66.69	C/T	TGCAGTCTGTGCCCCCCTCCTTTCTGACACAGGGGATCTTGCAGCTCGCACTTATCCCCCTGGT	TGCAGTCTGTGCCCCCCTCCTTTCTGACATAGGGGATCTTGCAGCTCGCACTTATCCCCCTGGT
CM1118	LG06	66.707	A/G	TGCAGAAAGGTGATGATGCTTGTCCACTGTAATGAAGATGAACACTAGCATTTGCATCAGATAC	TGCAGAAAGGTGATGATGCTTGTCCACTGTAATGAAGATGAACACTGGCATTTGCATCAGATAC
CM1245	LG06	66.89	A/T	TGCAGAAATAATAATTTTCTGATCTGCTCCAAAATTCGTCTTGAAAGAGCAGGAGATCTTCGTG	TGCAGAAATAATAATTTTCTGATCTGCTCCAAAATTCGTCTTGATAGAGCAGGAGATCTTCGTG
CM80587	LG06	67.156	C/T	TGCAGTTTGGCCTTCAGCTCTTTGTTCTGTCTCTCCATCTGCTGCCGAGCGCTCTCGTTCTTCT	TGCAGTTTGGCCTTCAGTTCTTTGTTCTGTCTCTCCATCTGCTGCCGAGCGCTCTCGTTCTTCT
CM73591	LG06	67.454	C/T	TGCAGTGGGGCTAAAATTAGCCGCTGAAAGGGAAGGATCAGAAACTGGAGCTCTGAGAGCCAGC	TGCAGTGGGGCTAAAATTAGCCGCTGAAAGGGAAGGATCAGAAACTGGAGCTCTGAGAGCTAGC
CM37354	LG06	67.698	A/G	TGCAGCTGATGGCTGATGTGTACTTAACGTGCCTGCGTGACTGCGCAACTCTATAACAGGAGTT	TGCAGCTGATGGCTGATGTGTACTTAACGTGCCTGCGTGACTGCGCAACTCTATAGCAGGAGTT
CM19215	LG06	67.881	G/T	TGCAGCACAGGTGAGAGAAAAATACCTCTAATTACTCCCTCATCCACAGGGCTGCTTGCCTTCC	TGCAGCACAGGTGAGAGAAAAATACCTCTAATTACTCCCTCATCCACAGGGCTGCTTTCCTTCC
CM74260	LG06	67.91	G/T	TGCAGTGTACCGGGCTGAACTCCTGATCTTTACATGCTCAGCCAACGTATCTTCCCATCTGTAC	TGCAGTGTACCGGGCTGAACTCCTGATCTTTACATGCTCAGCCAACTTATCTTCCCATCTGTAC
CM17761	LG06	68.396	A/G	TGCAGCAAAGACAGTCAGCACTCAGTACAGATGACATTAATGCACACACAAACTATTACTACAG	TGCAGCAAAGACAGTCAGCACTCAGTACAGATGACATTAATGCACACACAAGCTATTACTACAG
CM15880	LG06	68.579	C/T	TGCAGATGGAGCGCTCGTGCGGCGCGCAGTAGAACTCCAGCAGCTTCGCGTGCTCGGCGCACAG	TGCAGATGGAGCGCTCGTGCGGCGCGCAGTAGAACTCTAGCAGCTTCGCGTGCTCGGCGCACAG
CM15084	LG06	68.773	A/G	TGCAGATCTATTTCACCTAGTGGAGGCTCCATAGTCTTTCACAGAATGACGTCTCAGTCCTTTC	TGCAGATCTATTTCACCTAGTGGAGGCTCCGTAGTCTTTCACAGAATGACGTCTCAGTCCTTTC
CM2197	LG06	68.834	A/G	TGCAGAACCGCCTGTGCGCCGAGCACGCGAAGCTGCTAGAGTTCTACTGCGCGCCGCACGAGCG	TGCAGAACCGCCTGTGCGCCGAGCACGCGAAGCTGCTGGAGTTCTACTGCGCGCCGCACGAGCG
CM18992	LG06	69.076	G/T	TGCAGCACACCTTACAGTATAGCACTCTCTAGGGCACATGACTGCATTATTTTCCTTTCCTGTC	TGCAGCACACCTTACAGTATAGCACTCTCTAGGGCACATTACTGCATTATTTTCCTTTCCTGTC
CM21845	LG06	69.139	A/G	TGCAGCAGCCAAAAGAGTTGATGACATGTTTTTGACCACAGCCACCCAGGAGTTCGCCGAAATG	TGCAGCGGCCAAAAGAGTTGATGACATGTTTTTGACCACAGCCACCCAGGAGTTCGCCGAAATG
CM23656	LG06	69.19	C/T	TGCAGCAGTGCTGTTGTTCCTGTGTTTGCTGATCCTCGCTGGAGTCTACTGCGTGAGTATCACT	TGCAGCAGTGCTGTTGTTCCTGTGTTTGCTGATCCTCGCTGGAGTCTACTGCGTGAGTATCATT
CM17724	LG06	69.218	C/T	TGCAGCAAACGGGTGCAAACTCTTGATTACAGAAGAAACGTTATGGGTTTGGAAGCTGTGACTC	TGCAGCAAACGGGTGCAAACTCTTGATTACAGAAGAAATGTTATGGGTTTGGAAGCTGTGACTC
CM39987	LG06	69.786	C/T	TGCAGCTTGAAGAGCTCCCTCATAAAACTAATCTCTTACACTCTGTGTCAATGTAAACAGTCTG	TGCAGCTTGAAGAGCTCCCTCATAAAACTAATCTTTTACACTCTGTGTCAATGTAAACAGTCTG
CM37796	LG06	69.852	C/T	TGCAGCTGCTAACATACATGATAATACTATTTACTTTTATATTCTGGCGCACTCAGCGCTCATG	TGCAGCTGCTAACATACATGATAATACTATTTACTTTTATATTCTGGTGCACTCAGCGCTCATG
CM57425	LG06	70.488	C/T	TGCAGGTGACCCGCCACTCCGTCTTTTTATGGGAGTTTTATGGAGGCCCTCTCAGATGGGGAAT	TGCAGGTGACCCGCCACTCCGTCTTTTTATGGGAGTTTTATGGAGGCTCTCTCAGATGGGGAAT
CM42363	LG06	70.614	C/T	TGCAGGACAGTCTGCCCCTGTGGCAGCTTCAGGCTGAGTGGAGCATGGCGTCCCAGACTCCAGA	TGCAGGACAGTCTGCCTCTGTGGCAGCTTCAGGCTGAGTGGAGCATGGCGTCCCAGACTCCAGA
CM37732	LG06	70.724	C/T	TGCAGCTGCGCGCCAAGAAGATCAACACAGCGCTCCTGTCATCTCGGCAGTGGCTACTACTCTC	TGCAGCTGCGCGCTAAGAAGATCAACACAGCGCTCCTGTCATCTCGGCAGTGGCTACTACTCTC
CM80091	LG06	71.018	C/T	TGCAGTTTCAGGGCATGCCATTGTTTTAGGTTTGCACCCCCTAGTGGTTAGAGTTAGCATTACT	TGCAGTTTCAGGGCATGCTATTGTTTTAGGTTTGCACCCCCTAGTGGTTAGAGTTAGCATTACT
CM42733	LG06	71.279	A/G	TGCAGGACCTGAAGCAGATACGGGAGCCTGTTGAGCCCCCAAAACGCTCCTACGCAGTGACCCG	TGCAGGACCTGAAGCAGATACGGGAGCCTGTTGAGCCCCCGAAACGCTCCTACGCAGTGACCCG
CM49937	LG06	71.731	C/T	TGCAGGCTCAGGTTTTGTTAGCATGCTGTCATAGGACAAGAGATGCGGGAAGTGGGGGGCTCTG	TGCAGGCTCAGGTTTTGTTAGCATGCTGTCATAGGACAAGAGATGCGGGAAGTGGGGGGTTCTG
CM546	LG06	71.795	C/T	TGCAGAAACACAAAATCTATTCAGCTTCTCACTGACAGTTTAACACTGACATTCATACACACAC	TGCAGAAACACAAAATCTATTCAGCTTCTCACTGACAGTTTAACACTGACATTCATATACACAC
CM49636	LG06	72.325	A/G	TGCAGGCGTCTCCAATGAGGTGTTGACAAGACCATCCTCCTCATCCTCAAACACAAACATCACC	TGCAGGCGTCTCCGATGAGGTGTTGACAAGACCATCCTCCTCATCCTCAAACACAAACATCACC
CM68636	LG06	72.486	A/G	TGCAGTGAAACTAACGTGGTGGTGATGTGTTAGTATGTGTTGCACTGGTACCAGTGGATCAGAT	TGCAGTGAAACTAACGTGGTGGTGATGTGTTAGTGTGTGTTGCACTGGTACCAGTGGATCAGAT
CM78165	LG06	72.604	C/T	TGCAGTTCGCATATCACTCCAACCGCTCTACAGAGGACGCCATAGCCACCACTCTTCATCTGGC	TGCAGTTCGCATATCACTCCAACCGCTCTACAGAGGATGCCATAGCCACCACTCTTCATCTGGC
CM16926	LG06	72.785	A/G	TGCAGATTGACATAAGTGACCTGTAGGTTGACGTAGTGTTCACCCTCCAGCGACGAGTGGATGT	TGCAGGTTGACATAAGTGACCTGTAGGTTGACGTAGTGTTCACCCTCCAGCGACGAGTGGATGT
CM28081	LG06	73.153	C/T	TGCAGCCGAAGCTAACGTTACTGAGAAACTGTCTCACATATGGAAACACAATGTAGTGAATTCT	TGCAGCTGAAGCTAACGTTACTGAGAAACTGTCTCACATATGGAAACACAATGTAGTGAATTCT
CM57434	LG06	73.519	C/G	TGCAGGTGACCTCTAGAAATGTGCCGATATATATCTGTCTGACTGCTCGTTAGGGCAATTAATC	TGCAGGTGACCTGTAGAAATGTGCCGATATATATCTGTCTGACTGCTCGTTAGGGCAATTAATC
CM1744	LG06	73.825	A/C	TGCAGAACACAGGAAGAGATGCAGTTGTCAATAGTGACAACACTACTATCAACGTCAACTTAAA	TGCAGAACACAGGAAGAGATGCAGTTGTCAATAGTGACAACACTACTATCAACGTCAACTTAAC
CM1919	LG06	74.236	C/T	TGCAGAACAGTGTAGAATCAGCCTCCCCGTGGAAATCTTTAACAGGACTCTGGAAACTTGCATA	TGCAGAACAGTGTAGAATCAGCCTCCCTGTGGAAATCTTTAACAGGACTCTGGAAACTTGCATA
CM60896	LG06	74.417	A/C	TGCAGTAACAAGGTTTTGTCATCTTTAAAGCAGCAGTCACCGTCAGAAACCATATAAATAGGGA	TGCAGTAACAAGGTTTTGTCATCTTTAAAGCAGCAGTCACCGTCAGCAACCATATAAATAGGGA
CM25025	LG06	75.156	C/T	TGCAGCATGTTTTACATTACGTTTACGTCGTCTTCTGCGACTTTACTGGCTGGTTGTAAAGCAG	TGCAGCATGTTTTACATTACGTTTACGTCGTCTTCTGCGACTTTATTGGCTGGTTGTAAAGCAG
CM73855	LG06	75.259	C/T	TGCAGTGGTCTTTTGACGTTGTGCAGTAGCCTTTAAATGGAGTACGGTAGTCTTCAGACAGTTG	TGCAGTGGTCTTTTGACGTTGTGCAGTAGCCTTTAAATGGAGTACGGTAGTCTTTAGACAGTTG
CM62133	LG06	75.366	C/G	TGCAGTACAGAAACTTATTGCAAAGCCAGAATCCTTCGTGCTGGATATTGTGTGGAGTGGAAGA	TGCAGTACAGAAAGTTATTGCAAAGCCAGAATCCTTCGTGCTGGATATTGTGTGGAGTGGAAGA
CM41958	LG06	75.855	A/G	TGCAGGAATGCTCAAAGCCGAGGGTTCAGACATCCGCCTGGCCAAAGTGGACGCCACTGAAGAG	TGCAGGAATGCTCAAAGCCGAGGGTTCGGACATCCGCCTGGCCAAAGTGGACGCCACTGAAGAG
CM12410	LG06	76.222	C/T	TGCAGAGTAACTACATTGCCAGAACCAGCGAGGAACTGGAGCAGCTCCTGAACCTGACTGAGCT	TGCAGAGTAACTACATTGCCAGAACCAGTGAGGAACTGGAGCAGCTCCTGAACCTGACTGAGCT
CM80967	LG06	76.709	C/G	TGCAGTTTTCTCTCTAGAACTGTTTCTAAAGTTCCGGATCTTCTTAGCAGTTCTGAAAGGAGCC	TGCAGTTTTCTCTCTAGAACTGTTTCTAAAGTTCCGGATCTTCTTAGGAGTTCTGAAAGGAGCC
CM26301	LG06	76.776	A/G	TGCAGCCAGCGCCTCGTTTCTCCTAAACTGTCCCGTTAGTGAGTGCATCAGCCTGAATCGTGTC	TGCAGCCAGCGCCTCGTTTCTCCTAAACTGTCCCGTTAGTGAGTGCATCAGCCTGAGTCGTGTC
CM3718	LG06	76.951	A/T	TGCAGAAGTCATTAAAATCTCACTAAAGCTTATATACCCCCGCGTTCTTATATGTCAGGTCTCT	TGCAGAAGTCATTAAAATCTCACTAAAGCTTATTTACCCCCGCGTTCTTATATGTCAGGTCTCT
CM58271	LG06	77.033	G/T	TGCAGGTGGCCGATACACTTGAACAAGTGAGCATTATATCAGCACATACAGTATATGCACTGCT	TGCAGGTGGCCTATACACTTGAACAAGTGAGCATTATATCAGCACATACAGTATATGCACTGCT
CM40387	LG06	78.057	A/G	TGCAGCTTTCAGTTTTGTCTTCGTCAGCATCACAGGAGCGAGTATAAAGCTCCAGTGGTTGACA	TGCAGCTTTCAGTTTTGTCTTCGTCAGCATCACAGGAGCGAGTATAGAGCTCCAGTGGTTGACA
CM46277	LG06	78.087	A/G	TGCAGGCAGACAACAGCATCTCTCTGACCAGTCCAACATGTCTTTAGAAGTGAAAGACAAGACC	TGCAGGCAGACAACAGCATCTCTCTGACCGGTCCAACATGTCTTTAGAAGTGAAAGACAAGACC
CM62735	LG06	79.054	C/T	TGCAGTACTGGAAATAAGCACAGCTGCATTGCCACGAGACGCAGTAAAACACGCTGAAACCGAC	TGCAGTACTGGAAATAAGCACAGCTGCATTGCCATGAGACGCAGTAAAACACGCTGAAACCGAC
CM11745	LG06	79.561	A/C	TGCAGAGGCAGCAGAACACAGATATCGTAGTCTCTGGGACTCTGGTCCGTAATGGTGGCTTTTT	TGCAGAGGCAGCAGAACACAGATATCGTAGTCTCTGGGCCTCTGGTCCGTAATGGTGGCTTTTT
CM23222	LG06	80.613	C/G	TGCAGCAGGTCTGATCAAACTTCTGGACTGGCGCTCACTTTCCACAGTCGCTCTAGAATCGTTA	TGCAGCAGGTCTGATCAAACTTCTGGACTGGCGCTCACTTTCCAGAGTCGCTCTAGAATCGTTA
CM60407	LG06	80.994	C/T	TGCAGGTTTTTGTCGCAAAAAAGCAGGAGCACGCATGATCAGTTGTGACTTATTAAACACGTGG	TGCAGGTTTTTGTTGCAAAAAAGCAGGAGCACGCATGATCAGTTGTGACTTATTAAACACGTGG
CM14086	LG06	81.161	C/T	TGCAGATAGAGGGACAAACAGAGTGGAAAGGTTTGTTAAAGTTGAACTGACGCTCTGCTAAGAG	TGCAGATAGAGGGACAAACAGAGTGGAAAGGTTTGTTAAAGTTGAACTGACGCTTTGCTAAGAG
CM26691	LG06	82.229	A/G	TGCAGCCATCTGAAGACTACCACACACAGGATGAGAAGCACTGCTGTTCTGTCAAAGGCTCTCT	TGCAGCCGTCTGAAGACTACCACACACAGGATGAGAAGCACTGCTGTTCTGTCAAAGGCTCTCT
CM5682	LG06	82.639	A/G	TGCAGACATAATTCACGCTCCCGGACAGCGAACGCTTTTATGCAGATTAGCAATCTCGGTAAAA	TGCAGACATAATTCACGCTCCCGGACGGCGAACGCTTTTATGCAGATTAGCAATCTCGGTAAAA
CM42174	LG06	82.656	C/G	TGCAGGACACCTCAGCGCCTTAAAAGACATAAGTGGACACTTACGTGATTATACGGTCAAGTCT	TGCAGGACACCTCAGCGGCTTAAAAGACATAAGTGGACACTTACGTGATTATACGGTCAAGTCT
CM5873	LG06	82.711	C/T	TGCAGACATTTATGTGTTAGTTAATCTTGTTGATGTGGACCCGCATGTCTGCTGTAAGCCATTA	TGCAGACATTTATGTGTTAGTTAATCTTGTTGATGTGGACCTGCATGTCTGCTGTAAGCCATTA
CM72476	LG06	83.774	A/T	TGCAGTGCTTCCTATGTGCTATAGCTGCACACTGTACTGCTACCCTGCACCAGAGAGCCTTTGA	TGCAGTGCTTCCTATGTGCTATAGCTGCACTCTGTACTGCTACCCTGCACCAGAGAGCCTTTGA
CM21055	LG06	84.501	C/T	TGCAGCAGAGACGCTGAGCATGTTCCCTCAGCCAGCCTGTGCGAGCCGAATCAGAACACAGCCT	TGCAGCAGAGACGCTGAGCATGTTCCCTCAGCCAGCCTGTGCGAGCCGAATCAGAACATAGCCT
CM47276	LG06	85.508	A/G	TGCAGGCCATGCAGAAGGATGGTATTGCGGGCCTTCCGGGCGTCTGCACCAGTGGCCTTGGCAG	TGCAGGCCATGCAGAAGGATGGTATTGCGGGCCTTCCGGGCGTCTGCACCGGTGGCCTTGGCAG
CM63641	LG06	85.649	A/C	TGCAGTAGTGGAGTTTGACTGGGCCGTGTGCCGGGACACTTTTGAATGTGGTAGGGGAGTTTAA	TGCAGTAGTGGAGTTTGACTGGGCCGTGTGCCGGGACACTTTTGACTGTGGTAGGGGAGTTTAA
CM12444	LG06	85.973	C/T	TGCAGAGTACAAAGACAAATATCTCCGTTAAGGGTCTTTTACCGAGATTGCTAATCTGCATAAA	TGCAGAGTACAAAGACAAATATCTCTGTTAAGGGTCTTTTACCGAGATTGCTAATCTGCATAAA
CM16071	LG06	86.897	C/T	TGCAGATGGGTTGTGTGGCAGAGTGAGAGCAGTCGGGGGCTGGTGGGCCGCTCTGAAGGAACCT	TGCAGATGGGTTGTGTGGCAGAGTGAGAGCAGTCGGGGGCTGGTGGGCTGCTCTGAAGGAACCT
CM53618	LG06	87.076	T/C	TGCAGGGGACTGAGATAGCTCTTAACCAGCATTGTCTCTCTGTGGTCTGGTGCAGCCCCTGTAA	TGCAGGGGACTGAGATAGCTCTTAACCAGCATCGTCTCTCTGTGGTCTGGTGCAGCCCCTGTAA
CM363	LG06	87.31	C/T	TGCAGAAAATCAGATTTCGTCAGTAATCTGATCAACACGTTTAACACGTTTCGGATAATGGGGA	TGCAGAAAATCAGATTTTGTCAGTAATCTGATCAACACGTTTAACACGTTTCGGATAATGGGGA
CM61724	LG06	87.732	A/G	TGCAGTAATAAATAAATCCAAAGGCCAAATGCATGCAGAGACATGAAACGCAGACCTCAGACAT	TGCAGTAATAAATAAATCCAAAGGCCGAATGCATGCAGAGACATGAAACGCAGACCTCAGACAT
CM54339	LG06	88.128	G/A	TGCAGGGGTTTCAGGCCTGAATGGAGAGAGAGGGGAAGCAGGAGAGGGTGTAGATTCTCTTTCA	TGCAGGGGTTTCAGGCCTGAATGGAGAGAGAGAGGAAGCAGGAGAGGGTGTAGATTCTCTTTCA
CM52252	LG06	88.499	A/G	TGCAGGGCAGAAACCGTCACCCTGATATGCTAAGCTGGCTGCATTTCATGAAAATAACAGCGTT	TGCAGGGCAGAAACCGTCACCCTGATATGCTAAGCTGGCTGCATTTCATGGAAATAACAGCGTT
CM32199	LG06	89.314	C/T	TGCAGCGCTGTGAGTTGGAAAGGCTACAAGGCTGTGGGGCTATGAGGCTGTAAGCTGTCAAGGC	TGCAGTGCTGTGAGTTGGAAAGGCTACAAGGCTGTGGGGCTATGAGGCTGTAAGCTGTCAAGGC
CM19924	LG06	89.73	C/T	TGCAGCACCTTCACTATAACACATGCGTCCACTCACCACAGACACAACTTCTGCACAATGATGA	TGCAGCATCTTCACTATAACACATGCGTCCACTCACCACAGACACAACTTCTGCACAATGATGA
CM47278	LG06	89.737	A/G	TGCAGGCCATGCAGGAGGATAGTATCTCGAGCCTTCCGGGCATCTGCACCGGTGGCCTTGGCAG	TGCAGGCCATGCAGGAGGATAGTATCTCGGGCCTTCCGGGCATCTGCACCGGTGGCCTTGGCAG
CM8558	LG06	90.677	A/G	TGCAGACTTTGTTACCCTGTTCTTCAGTGGTCAGGACCCCCATGGACCCTCACAGAGCAGGTAC	TGCAGACTTTGTTACCCTGTTCTTCAGTGGTCAGGACCCCCGTGGACCCTCACAGAGCAGGTAC
CM4491	LG06	90.887	A/C	TGCAGAATTAACATCACCCTTCAAAGGAGCAGAACAAAGTTCCTTCTGAGAAAACAGGCAGAGA	TGCAGCATTAACATCACCCTTCAAAGGAGCAGAACAAAGTTCCTTCTGAGAAAACAGGCAGAGA
CM69103	LG06	91.348	G/T	TGCAGTGACACTGACAGGGTGTGTTGTGCTGGTGCGAGTGGATCAGACACAGCAGTGCTGCGGG	TGCAGTGACACTGACAGGGTGTGTTGTGCTGGTGCGAGTGGATCAGACACAGCAGTGCTGCTGG
CM2921	LG06	91.618	A/G	TGCAGAAGAGGGCAGGTTGGGTCAATGGATACATGCTGTTGGGCCAAATTCTGACCCTACCATC	TGCAGGAGAGGGCAGGTTGGGTCAATGGATACATGCTGTTGGGCCAAATTCTGACCCTACCATC
CM69758	LG06	91.751	C/T	TGCAGTGAGACGGTTTGACAAACTCATAGACGTAGTAGTTTCCTGGGCAAGCTTTCACTCGAAT	TGCAGTGAGACGGTTTGACAAACTCATAGATGTAGTAGTTTCCTGGGCAAGCTTTCACTCGAAT
CM66879	LG06	92.222	A/G	TGCAGTCGAAGCAAAATCTCAAGCCAGCATTGTATGGACAACCCTGCACCAGTCTGACTGGGAT	TGCAGTCGAAGCAAAATCTCAAGCCAGCATTGTATGGACAACCCTGCACCGGTCTGACTGGGAT
CM1681	LG06	92.565	A/G	TGCAGAACAACCGTTTCAAGTTACCTCTTTCCCTTCAACACTGCATTTACTGCATGTAGCGCTT	TGCAGAGCAACCGTTTCAAGTTACCTCTTTCCCTTCAACACTGCATTTACTGCATGTAGCGCTT
CM58371	LG06	93.043	C/T	TGCAGGTGGGCCACGTGTCTGTCTGTAGCTATTGCCCCATGAACATCCTCCACTGTAGATCGGC	TGCAGGTGGGCCACGTGTCTGTCTGTAGCTATTGCCCCATGAATATCCTCCACTGTAGATCGGC
CM50330	LG06	93.404	C/T	TGCAGGCTGAGGATCTGAAAATAAGACTAACTGATGGCTAGAAAACAGGAGATGGCCATAAAAA	TGCAGGCTGAGGATCTGAAAATAAGACTAACTGATGGCTAGAAAACAGGAGATGGTCATAAAAA
CM55365	LG06	93.845	C/T	TGCAGGGTTTTGACTGCGGGTTTTTAAATGCAAGGTTCTGATTGCTGGGTCTTGACTACAGGGT	TGCAGGGTTTTGACTGCGGGTTTTTAAATGCAAGGTTCTGATTGCTGGGTTTTGACTACAGGGT
CM65063	LG06	94.171	A/G	TGCAGTCAGAACTCTAAATCCAGGACAGTCAGAACACCGCAGTTAGAACCCTGTAGTCAAAACC	TGCAGTCAGAACTCTAAATCCAGGACAGTCAGAACACCGCAGTTAGAACCCTGTAGTCAAGACC
CM43719	LG06	94.261	A/G	TGCAGGAGAGGTAAAGGGCTTTGCTCCTTCTGATGGTTTCGGCTGAAGAACACGGTGAGCCCGG	TGCAGGAGAGGTGAAGGGCTTTGCTCCTTCTGATGGTTTCGGCTGAAGAACACGGTGAGCCCGG
CM1657	LG06	94.469	A/C	TGCAGAACAAACTCACTATTAATACCCTTCATTTCAGAAGAAACACTGCTGTCTACAAATGTAG	TGCAGCACAAACTCACTATTAATACCCTTCATTTCAGAAGAAACACTGCTGTCTACAAATGTAG
CM11544	LG06	94.951	C/T	TGCAGAGGAGATACGGAGGACAGAAACAAGGCCTCGTCTACCTCGCCACGAGCAATCATTACCA	TGCAGAGGAGATATGGAGGACAGAAACAAGGCCTCGTCTACCTCGCCACGAGCAATCATTACCA
CM25055	LG06	95.212	C/T	TGCAGCATTAATTTTAAGTTTTACACCACATTTACGTCACGTCTTATTCTGTGAGTTTATTGGC	TGCAGCATTAATTTTAAGTTTTACACTACATTTACGTCACGTCTTATTCTGTGAGTTTATTGGC
CM20737	LG06	95.433	C/T	TGCAGCACTTTAGGCCTGGCCATCAACATGAATCTCAGACTTTTCTCCATCACAGCCAGCTTTA	TGCAGCACTTTAGGCTTGGCCATCAACATGAATCTCAGACTTTTCTCCATCACAGCCAGCTTTA
CM748	LG06	95.777	C/G	TGCAGAAACGCAGCAGACAGACATTAAACACCTGACCACAGACGAGCACACGGTGAAGCATAAC	TGCAGAAACGCAGCAGACAGACATTAAACACCTGACCACAGACGAGCAGACGGTGAAGCATAAC
CM61269	LG06	95.995	A/G	TGCAGTAACAGCCTCTACTCTTCTGAAAAGACTACAAAGAACAGCAAATTCGCTACATCGCAGC	TGCAGTAACAGCCTCTACTCTTCTGAAAAGACTACAGAGAACAGCAAATTCGCTACATCGCAGC
CM27285	LG06	96.121	C/T	TGCAGCCCCCAAACATGCATCACTCTTCACATGGAGGGGACTTTCAGAGCCTCTCTGATCATGT	TGCAGCCCCCAAACATGCATCACTCTTCACATGGAGGGGACTTTCAGAGCTTCTCTGATCATGT
CM11383	LG06	96.485	C/G	TGCAGAGGAACACAGAACATCAGCTCCAGCACAACTTTCAGTTCCACCTTAAATGGAGCCGCAG	TGCAGAGGAACAGAGAACATCAGCTCCAGCACAACTTTCAGTTCCACCTTAAATGGAGCCGCAG
CM80231	LG06	97.041	A/G	TGCAGTTTCTACAGGAGTCCAGGCTGTGACAGCGGCAGCCCAGCGTCGGTCCCCTGTCAGCGCT	TGCAGTTTCTACAGGAGTCCAGGCTGTGGCAGCGGCAGCCCAGCGTCGGTCCCCTGTCAGCGCT
CM55364	LG06	97.4	C/G	TGCAGGGTTTTGACTGAGCAGTTCTGATGGCAGGTTTCGACTGCATGGTTCTGACTTTCTGGTT	TGCAGGGTTTTGACTGAGCAGTTCTGATGGCAGGTTTCGACTGCATGGTTCTGACTTTGTGGTT
CM17609	LG06	98.219	A/G	TGCAGCAAAAGCAAAGAAAAGAAAAAGGAAGTCTTACAGAAAACTGACCGATAAAGCGCTGACG	TGCAGCAAAAGCAAAGAAAAGAAAAAGGAAGTCTTACAGGAAACTGACCGATAAAGCGCTGACG
CM56288	LG06	98.918	C/T	TGCAGGTCAGCAGGAGTTCAGCAGCTCTGCTCTGAGAACAGCGCCTCCGCTGGCGGGTTAATCC	TGCAGGTCAGCAGGAGTTCAGCAGCTCTGCTCTGAGAACAGCGCCTCCGCTGGTGGGTTAATCC
CM11792	LG06	99.392	C/T	TGCAGAGGCCAGTGACTTGGTCGTGGAGAGCCTGTGGTTCACTCTGGTTAGCGCAGTTCAGTGT	TGCAGAGGTCAGTGACTTGGTCGTGGAGAGCCTGTGGTTCACTCTGGTTAGCGCAGTTCAGTGT
CM12796	LG06	99.683	C/T	TGCAGAGTCTGTTGACTCAGTGCTTTATCCTCTAACAAACCTCACTTGAGTTACCACATTAACG	TGCAGAGTCTGTTGACTCAGTGCTTTATCCTCTAACAAACTTCACTTGAGTTACCACATTAACG
CM42213	LG06	100.14	C/T	TGCAGGACACTGTACAGACACAGCACCGACTGCTATCGTCAGCGCTTTATCGGTCAGTTTCCTG	TGCAGGACACTGTACAGACACAGCACCGACTGCTATCGTCAGCGCTTTATCGGTCAGTTTTCTG
CM50377	LG06	100.579	A/G	TGCAGGCTGATTGCTCTAATGACCTGACTACCTACTCGCTCTCAGAGAGGAGCGTTAGCACGGC	TGCAGGCTGATTGCTCTAATGACCTGACTACCTACTCGCTCTCAGAGAGGAGCGTTAGCGCGGC
CM69537	LG06	100.932	C/T	TGCAGTGACGATAAAAATATGATTGGTCGTACAGCCCTATGGTGAGCATTTGTATGTAAACCCA	TGCAGTGACGATAAAAATATGATTGGTTGTACAGCCCTATGGTGAGCATTTGTATGTAAACCCA
CM80422	LG06	101.676	A/G	TGCAGTTTGAGGAAGCAGTGTGTTCAGAAAGCAGGACGGTAATTATGCACATGTGCTTCATTTG	TGCAGTTTGAGGAAGCAGTGTGTTCAGAAAGCAGGACGGTAATTATGCACATGTGCTTCGTTTG
CM35554	LG06	101.811	G/T	TGCAGCTCCCCCGTGCTTCGTATTCTGGGCCAGGTGCGGCGTGTGAGGAAGGGAGGTGAGGTAG	TGCAGCTCCCCCGTGCTTCGTATTCTGGGCCAGTTGCGGCGTGTGAGGAAGGGAGGTGAGGTAG
CM521	LG06	102.559	A/T	TGCAGAAACAAAGGGAATCAGACTGGAAACGGACGGACGGACAGACGGAGCGCCGGCCCGAACA	TGCAGAAACAAAGGGAATCAGACTGGAAACGGACGGACGGACAGACGGTGCGCCGGCCCGAACA
CM26850	LG06	104.002	A/G	TGCAGCCATTTAAATGTTACCTCACACCAGACAAGAAGCCCAACGCTGAGCCGCGCCGCCAGAG	TGCAGCCATTTAAATGTTACCTCACGCCAGACAAGAAGCCCAACGCTGAGCCGCGCCGCCAGAG
CM16473	LG06	105.457	C/T	TGCAGATTAAACGTATCAGGAAACCAGCTGGAGTGATTACAAATGCAAATAAGTTCATTTTAGT	TGCAGATTAAACGTATCAGGAAACCAGCTGGAGTGATTATAAATGCAAATAAGTTCATTTTAGT
CM39390	LG06	106.301	A/G	TGCAGCTGTTTGTTATTAGCAAGGTGTGTTCATTGTTAGTGCATCCACAATGCATGCAAAAAAA	TGCAGCTGTTTGTTATTAGCAAGGTGTGTTCATTGTTAGTGCATCCACAATGCATGCAAAAAAG
CM38116	LG06	110.19	C/T	TGCAGCTGGAAGCTGATGATTGCACTCCACGCTGTCGGTAATAAACAATGCCCCTGTTCTGCTT	TGCAGCTGGAAGCTGATGATTGCACTCCATGCTGTCGGTAATAAACAATGCCCCTGTTCTGCTT
CM64310	LG07	0	A/T	TGCAGTATTAAAGCCCCTCGCCCCCATCAGTGTTTGACTGATGTTTGTATTTTTGTTTATTTGT	TGCAGTATTTAAGCCCCTCGCCCCCATCAGTGTTTGACTGATGTTTGTATTTTTGTTTATTTGT
CM80646	LG07	1.625	G/T	TGCAGTTTGTAATAAATCACTGTTTTAAAAAAAACTACCCTGCACTCCGCACTGACCACTTTGC	TGCAGTTTGTAATAAATCACTGTTTTAAAAAAAACTACCCTGCACTCCGCACTGACCACTTTTC
CM40468	LG07	6.348	A/T	TGCAGCTTTGAATCCTTCTTTGAAGTCCAGTCTTGGAAAGGGACGTTTTTGTCACTTATTTTTC	TGCAGCTTTGAATCCTTCTTTGAAGTCCAGTCTTGGTAAGGGACGTTTTTGTCACTTATTTTTC
CM67667	LG07	6.932	A/C	TGCAGTCTCTAACTGGACACCAGTAAAGAGGAGCTACAGGGAAAAGTGGTCAGTGCGGAGTGCA	TGCAGTCTCTAACTGGACACCAGTAAAGAGGAGCTACAGGGCAAAGTGGTCAGTGCGGAGTGCA
CM75857	LG07	7.807	C/T	TGCAGTGTTCTCTCCGGCAGAAGCACCTCCATCCACACTCCGGTACAGGTGCGAGACACGGACA	TGCAGTGTTCTCTCCGGCAGAAGCACCTCCATCCACACTCCGGTACAGGTGTGAGACACGGACA
CM33201	LG07	12.054	C/T	TGCAGCGTACTGTATTGACGTGAAGCCATGGACAGGTGTTGTGTCCGCTCAGGGACCGAACACC	TGCAGTGTACTGTATTGACGTGAAGCCATGGACAGGTGTTGTGTCCGCTCAGGGACCGAACACC
CM2114	LG07	13.348	C/G	TGCAGAACCATTAAATGGTGGTTCTCACATCTGAGTGCCCAAAGTTGACCGACTGGTTTTGGAG	TGCAGAACCATTAAATGGTGGTTCTCACATCTGAGTGGCCAAAGTTGACCGACTGGTTTTGGAG
CM67923	LG07	13.893	C/G	TGCAGTCTGATCTTGTGCATGCACAGACTGAGAAATCCGAAAGAAATCAGAGTAAGAGTTTACA	TGCAGTCTGATCTTGTGCATGCAGAGACTGAGAAATCCGAAAGAAATCAGAGTAAGAGTTTACA
CM63670	LG07	14.461	A/C	TGCAGTAGTGTTCAGCAGGTGGAACCTTACCATTCAGCCTGGCTCTGCTGTGTATTTCTACTGG	TGCAGTAGTGTTCCGCAGGTGGAACCTTACCATTCAGCCTGGCTCTGCTGTGTATTTCTACTGG
CM18868	LG07	15.109	C/T	TGCAGCACAACTGTTGAGTGATGACAATCAGTCATTTATGTTATATATCAAAAAAAAACATCTG	TGCAGCACAATTGTTGAGTGATGACAATCAGTCATTTATGTTATATATCAAAAAAAAACATCTG
CM57000	LG07	15.96	A/G	TGCAGGTCTAATGGAGTGAAGGAGGTGTGGGCCTGTCACACAGCTGCATGCTGGGGCTGCTTTG	TGCAGGTCTAATGGAGTGAAGGAGGTGTGGGCCTGTCACGCAGCTGCATGCTGGGGCTGCTTTG
CM79411	LG07	16.839	C/T	TGCAGTTGTCTGTTTCATATCAGTGCGACTGTCTTTGTGGAGAGGTGTGAATTGTCTTTCCACA	TGCAGTTGTCTGTTTTATATCAGTGCGACTGTCTTTGTGGAGAGGTGTGAATTGTCTTTCCACA
CM10964	LG07	16.845	G/T	TGCAGAGCTCAGAAGGCAGCTTAGTGGCATTATGAATTACATTATGGCATTTTTTTTAGAGCGC	TGCAGAGCTCAGAATGCAGCTTAGTGGCATTATGAATTACATTATGGCATTTTTTTTAGAGCGC
CM45884	LG07	17.686	A/T	TGCAGGATTTTACTCCAAACAAGCTGGAGCTCACCTGATTCATCAGTTGGTCTTGGTCTTCAAA	TGCAGGATTTTACTCCAAACAAGCTGGAGCTCACCTGATTCATCAGTTGGTCTTGGTCTTCTAA
CM77514	LG07	18.482	C/T	TGCAGTTCACATGCAGCGCTAACATCTCTGTTGATGATGTGGTCAACTTGGCCTTCACTTCACA	TGCAGTTCACATGCAGTGCTAACATCTCTGTTGATGATGTGGTCAACTTGGCCTTCACTTCACA
CM70670	LG07	18.917	G/T	TGCAGTGCAATAGAAAGGATCTGGGATATTTATAGCTTGTAACTAGCACTGTTTTGAAATGTGG	TGCAGTGCAATAGAAATGATCTGGGATATTTATAGCTTGTAACTAGCACTGTTTTGAAATGTGG
CM43459	LG07	18.945	A/G	TGCAGGAGAACCTCCTCAACACGTCAATCAAAAACAAACACAAACACACACTCGTTCCCACTGA	TGCAGGAGAACCTCCTCAACACGTCAATCAGAAACAAACACAAACACACACTCGTTCCCACTGA
CM8590	LG07	19.356	A/G	TGCAGACTTTTTTTCCCACTGCGGCCCGGAGGAAAGCGAGGATGCGCGCCAGAAAGCCGTCCTG	TGCAGACTTTTTTTCCCGCTGCGGCCCGGAGGAAAGCGAGGATGCGCGCCAGAAAGCCGTCCTG
CM60056	LG07	19.54	A/T	TGCAGGTTTTCACTCCAGCAAAGCAGGAGGTCACCTGATAATGTTAGAAGACCAAGACCAACTG	TGCAGGTTTTCACTCCAGCAAAGCAGGAGGTCACCTGATAATGTTTGAAGACCAAGACCAACTG
CM44032	LG07	19.621	C/T	TGCAGGAGCCTGCACTGGGCTGGACAGGACGGATGAAGTCAGACCTGACGAGCTGTACAGTGAC	TGCAGGAGCCTGTACTGGGCTGGACAGGACGGATGAAGTCAGACCTGACGAGCTGTACAGTGAC
CM76744	LG07	19.841	C/T	TGCAGTTACTAAAACCCTTATCTAAACAATTTAGCATGCGTAATAACCCGGCCCGTGCAGTCGT	TGCAGTTACTAAAATCCTTATCTAAACAATTTAGCATGCGTAATAACCCGGCCCGTGCAGTCGT
CM2574	LG07	20.483	A/G	TGCAGAACTGCGGTCCAGAGCTTTTACGTGGAGTAATCAACCATCTCACTCTCACACACAACTG	TGCAGAACTGCGGTCCAGAGCTTTTACGTGGAGTAATCAACCATCTCACTCTCACACACGACTG
CM17427	LG07	20.738	A/G	TGCAGATTTTCATGACCTCTAATCAATAAACACTGAGCTGTTGTGAACAGAGCAGCTACAGTCT	TGCAGATTTTCATGACCTCTAATCAATAAACACTGAGCTGTTGTGAACAGAGCAGCTACGGTCT
CM20656	LG07	20.887	A/T	TGCAGCACTGTTTACTGAAGTGAGCTGCACCAGCTGAGCCAGAGGGATCCTGAGACTTCATACT	TGCAGCACTGTTTACTGAAGTGAGCTGCACCAGCTGAGCCAGAGGGATCCTGAGACTTCTTACT
CM43788	LG07	21.137	A/T	TGCAGGAGATGGCTGACAGGTTCAGTAAGAAGTCTCAGGATCCCTCTGGCTCAGCTGGTGCAGC	TGCAGGAGATGGCTGACAGGTTCAGTATGAAGTCTCAGGATCCCTCTGGCTCAGCTGGTGCAGC
CM15907	LG07	21.508	A/G	TGCAGATGGATAAACACTGTTCTTCAGTGGTCAGGACCCCCATGGACCCTCACAGAGCAGGTAC	TGCAGGTGGATAAACACTGTTCTTCAGTGGTCAGGACCCCCATGGACCCTCACAGAGCAGGTAC
CM19591	LG07	21.781	C/T	TGCAGCACCATTTAAGGTGGAACAGGTAAATTCGAACAAGCAGCTGGTGAATGAGACGCGACTT	TGCAGCACCATTTAAGGTGGAACAGGTAAATTCGAACAAGCAGCTGGTGAATGAGACGTGACTT
CM49780	LG07	22.126	A/G	TGCAGGCTACAAAAATATGGAAGCAAACAGCTAAAAATACGGTACATATTTAAGAACATCCCGC	TGCAGGCTACAGAAATATGGAAGCAAACAGCTAAAAATACGGTACATATTTAAGAACATCCCGC
CM67369	LG07	22.512	A/G	TGCAGTCTAACTCTGCTGGGGCTTCACAGTGGGGCTACATAAACTCTAACGAAGCTAAACAATA	TGCAGTCTAACTCTGCTGGGGCTTCACAGTGGGGCTACATAAACTCTAACGAAGCTAAACAGTA
CM7341	LG07	22.723	C/G	TGCAGACGTCCTGAGCTGCACCTCAGATACGAAGCGATGCTGCTTTCTCAGACTTTCTGATGCA	TGCAGACGTCCTGAGCTGCACCTCAGATACGAAGCGATGCTGCTTTCTCAGAGTTTCTGATGCA
CM69702	LG07	23.088	A/G	TGCAGTGAGAAACTCAAACACTAAAAAGTCGTGAAGCTGAAGTCACGTCTCATTCACCAGCTGC	TGCAGTGAGAAACTCAAACACTAAAAAGTCGTGAAGCTGAAGTCGCGTCTCATTCACCAGCTGC
CM8616	LG07	23.198	C/T	TGCAGAGAAAACTGGAAAGCGTCACTGAGCAAGTCCAGACTCTGTACCGTAGCGCTTTGAAAAA	TGCAGAGAAAACTGGAAAGCGTCACTGAGCAAGTCCAGACTCTGTACTGTAGCGCTTTGAAAAA
CM11133	LG07	23.335	C/G	TGCAGAGCTGCTCTGCATCAGAAACTCTGAGAAAGCAGCATCGCTTCGTATCTGAGGTGCAGCT	TGCAGAGCTGCTCTGCATCAGAAAGTCTGAGAAAGCAGCATCGCTTCGTATCTGAGGTGCAGCT
CM79638	LG07	23.723	A/G	TGCAGTTTAAAGTAACCTCATCTTTTCTTGTCCGTGTTTTAGGGGTAAAGGTGACACTCCTGAG	TGCAGTTTAAAGTAACCTCGTCTTTTCTTGTCCGTGTTTTAGGGGTAAAGGTGACACTCCTGAG
CM1234	LG07	24.327	A/G	TGCAGAAATAAACAATCTGATAATGATCAGATTATTAAGTGCATGTAAACACACTCACTGATAA	TGCAGAAATAAACAGTCTGATAATGATCAGATTATTAAGTGCATGTAAACACACTCACTGATAA
CM18370	LG07	24.934	G/T	TGCAGCAAGACTGAACCACTCTGTAAACAATGGTTCGTCAAATCAACCTAAATAAAAATGACTG	TGCAGCAAGACTGAACCACTCTGTAAACAATGGTTCTTCAAATCAACCTAAATAAAAATGACTG
CM57566	LG07	25.3	C/G	TGCAGGTGAGTTTACCTAACACTGAGAATGAGCTTCACGAAAACACTACAGCAGCTACCCTGTT	TGCAGGTGAGTTTACCTAACACTGAGAATGAGCTTCACGAAAACACTACAGCAGCTACCGTGTT
CM50104	LG07	25.69	A/C	TGCAGGCTCTGAGCGCTAAACCAGCTGAACACACTATAAACCCCGAAATCACACATCAAACACA	TGCAGGCTCTGAGCGCTAAACCAGCTGAACACACTATAAACCCCGAAATCACACATCACACACA
CM77010	LG07	25.953	C/T	TGCAGTTATAGACTGTAGTCCATCTGTTTCTCTGCGTACTTTGTTACCCTGTTCTTCAGTGGTC	TGCAGTTATAGACTGTAGTCCATCTGTTTCTCTGCGTACTTTGTTATCCTGTTCTTCAGTGGTC
CM44455	LG07	26.383	A/G	TGCAGGAGGATTTCAGACACATCAGCAAGTAATTATTCAACAACAAAGCGCGTTTATCAGCCTC	TGCAGGAGGATTTCAGACACATCAGCGAGTAATTATTCAACAACAAAGCGCGTTTATCAGCCTC
CM10654	LG07	26.96	G/T	TGCAGAGCCTCTTTCAGCCCAACAAAAGAAAAGGGCTGTATGTGTATTCAGTCCGTGACCCGCT	TGCAGAGCCTCTTTCAGCCCAACAAAAGAAAAGGGCTTTATGTGTATTCAGTCCGTGACCCGCT
CM29641	LG07	27.511	G/T	TGCAGCCTGATTTGGTGTCTGTCTCTGGTGACGACTGTGAGTTCTGAGGGTTAAAACTGAACCG	TGCAGCCTGATTTTGTGTCTGTCTCTGGTGACGACTGTGAGTTCTGAGGGTTAAAACTGAACCG
CM36673	LG07	27.782	A/C	TGCAGCTCTTCTCTCTTTCACACATACCAATCAACGTGACTATGAAGCTGTTTTACAGTTCAGT	TGCAGCTCTTCTCTCTTTCACACATACCAATCAACGTGACTATGAAGCTGTTTTACAGTTCCGT
CM12900	LG07	27.907	A/T	TGCAGAGTGAGGAGCAGCAAATAGGCAGCGGCTCCTGAAGGGCAAATATTATCAGCTCCCTGTA	TGCAGAGTGAGGAGCAGCTAATAGGCAGCGGCTCCTGAAGGGCAAATATTATCAGCTCCCTGTA
CM51675	LG07	28.182	C/T	TGCAGGGAGAGCGGGAACACGCTGTGTACACGTTTCATCTGCTTTCTGGAACCTTCGGACGCCT	TGCAGGGAGAGCGGGAACACGCTGTGTACACGTTTCATCTGCTTTCTGGAACCTTCGGACGTCT
CM4990	LG07	28.407	C/T	TGCAGACACACCTCCAAAGTTCAGTCTTCGAAGTTGGTTGATCATTTTCTGCCTCTCACCATCC	TGCAGACACACCTCCAAAGTTCAGTCTTCGAAGTTGGTTGATCATTTTCTGCTTCTCACCATCC
CM69576	LG07	28.543	C/G	TGCAGTGACGGTTATAGTTTTGTTACTCATCACTGTTTTGTGCTCTTAGCATTATGACAGTTGT	TGCAGTGACGGTTATAGTTTTGTTACTGATCACTGTTTTGTGCTCTTAGCATTATGACAGTTGT
CM8182	LG07	28.835	C/T	TGCAGACTGTCGAAGGTTCCCTGCCTGTCGCCCAGCTTCAGGCCTTTGGCTTCCCTCTTCCGTC	TGCAGACTGTCGAAGGTTCCCTGCCTGTCGCCCAGCTTTAGGCCTTTGGCTTCCCTCTTCCGTC
CM28109	LG07	29.07	C/T	TGCAGCCGACGTCTTCGTACAGCAAACAACTTCTACAAGACTGCAAATATGAAAGTTTACAATA	TGCAGTCGACGTCTTCGTACAGCAAACAACTTCTACAAGACTGCAAATATGAAAGTTTACAATA
CM39522	LG07	29.088	C/T	TGCAGCTTAGCGGGTGAATTAGCTGGTAATCGCGAGCTTATTTGATAAATCTGATAATCAAATC	TGCAGCTTAGTGGGTGAATTAGCTGGTAATCGCGAGCTTATTTGATAAATCTGATAATCAAATC
CM51504	LG07	29.2	A/T	TGCAGGGACCAGCGTTTACCCTAATCTAACACTCTGGATTCAGTTCATGAAGGCCTTAATTAGC	TGCAGGGTCCAGCGTTTACCCTAATCTAACACTCTGGATTCAGTTCATGAAGGCCTTAATTAGC
CM78850	LG07	29.333	A/G	TGCAGTTGATGTCACCTATCTCGGTGAAGCAGCAAGGCCACTTCTGCACGCCTCTGACAGTCCA	TGCAGTTGATGTCACCTATCTCGGTGAAGCAGCAAGGCCACTTCTGCACGCCTCTGACAGTCCG
CM5299	LG07	29.479	C/T	TGCAGACAGACCTTTCTCTCCTGAGCAGCTGTAAACTCCGCTGTGGCTGTTTCTCCAGTGAGGC	TGCAGACAGACCTTTCTTTCCTGAGCAGCTGTAAACTCCGCTGTGGCTGTTTCTCCAGTGAGGC
CM50713	LG07	29.914	C/T	TGCAGGCTGGGTTGGCGAGCCGTGAAACAGCAGAGTTTCTGAAGGTCATTACAGTAGGGTGGTC	TGCAGGCTGGGTTGGCGAGCTGTGAAACAGCAGAGTTTCTGAAGGTCATTACAGTAGGGTGGTC
CM36384	LG07	30.431	G/T	TGCAGCTCTCCGTATATCTGTTTATGTAAAGTTAAATGCTAGCTAGCCATAGCCAGGCCCGGAT	TGCAGCTCTCCTTATATCTGTTTATGTAAAGTTAAATGCTAGCTAGCCATAGCCAGGCCCGGAT
CM74490	LG07	30.487	G/T	TGCAGTGTATGTGTAACATATTGAGCTCTACAATAACAGTTTATGGCGTGTAATCAAACCTGAT	TGCAGTGTATGTGTAACATATTGATCTCTACAATAACAGTTTATGGCGTGTAATCAAACCTGAT
CM28285	LG07	31.423	A/G	TGCAGCCGCCAATAAACTCACAGAACGAAACTTCATCTCTCAGATTTACTAAAAAACACAGTCA	TGCAGCCGCCAGTAAACTCACAGAACGAAACTTCATCTCTCAGATTTACTAAAAAACACAGTCA
CM13690	LG07	31.925	C/T	TGCAGAGTTTTCTTTACAGCTGCTGAATGCTGACAGAGTTTAACCTTCTCAGCTTCTACACAGT	TGCAGAGTTTTCTTTACAGCTGCTGAATGCTGACAGAGTTTAACCTTCTCAGCTTCTACATAGT
CM13494	LG07	32.242	C/T	TGCAGAGTTTAGTTCCAACCTGCATCCAGCACTCTGCCCCGCCCCCTTCCTAAACTCTAATCTA	TGCAGAGTTTAGTTCCAACCTGCATCCAGTACTCTGCCCCGCCCCCTTCCTAAACTCTAATCTA
CM79721	LG07	32.713	A/G	TGCAGTTTAAGTGCTTTTTTAAAGCCCAAACGGAGGTCGCAGCACTGATGCATATCAGCGTTTT	TGCAGTTTAAGTGCTTTTTTAAAGCCCAAACGGAGGTCGCAGCGCTGATGCATATCAGCGTTTT
CM50542	LG07	33.134	G/T	TGCAGGCTGCTCTGTACGTTAAAGCTCTCCCCGCACTCGGAGCACTGATACGGCCTCTCTCCGG	TGCAGGCTGCTCTGTACGTTAAAGCTCTCCCCGCACTCTGAGCACTGATACGGCCTCTCTCCGG
CM32421	LG07	33.63	A/C	TGCAGCGGCACCAGCGCATTCACACCGGAGAGAGGCCGTATCAGTGCTCAGAGTGCGGGGAGAG	TGCAGCGGCACCAGCGCATTCACACCGGAGAGAGGCCGTATCAGTGCTCCGAGTGCGGGGAGAG
CM46438	LG07	33.803	T/C	TGCAGGCAGCGCTTCTCTGTTCCACCAACTTCTAACCGAGAACCCAGAGTGTCTACACACAACA	TGCAGGCAGCGCTTCTCTGTTCCACCAACTTCCAACCGAGAACCCAGAGTGTCTACACACAACA
CM6862	LG07	33.993	C/T	TGCAGACGAGACGCTTCTGCTAATGCTGGCCCGATGGGAGCGGATACCATAAAGCCCACCTTCA	TGCAGACGAGACGCTTCTGCTAATGCTGGCCCGATGGGAGTGGATACCATAAAGCCCACCTTCA
CM33771	LG07	34.024	A/G	TGCAGCGTTAAAGCTGGATTTACCAGCTTCCCCTGATCACTCAAACGCCCATCAGACGAGACAC	TGCAGCGTTAAAGCTGGATTTACCGGCTTCCCCTGATCACTCAAACGCCCATCAGACGAGACAC
CM20725	LG07	34.487	A/G	TGCAGCACTTGTAGCGCAATAACATCACCTGTAGATCTAATCTAACAGCTAATCTCCCACCTGG	TGCAGCACTTGTAGCGCAATAACGTCACCTGTAGATCTAATCTAACAGCTAATCTCCCACCTGG
CM68830	LG07	35.007	C/T	TGCAGTGAAGAATCTGCCTGGCCTGTGGCCCAGTCAAACTCCGCTACCATGGTTAAAAATCTCC	TGCAGTGAAGAATCTGCCTGGCCTGTGGCCCAGTCAAACTCTGCTACCATGGTTAAAAATCTCC
CM42498	LG07	35.489	A/G	TGCAGGACCAAACGACCAAAACACCAAAGGACCGCAGGACCAAACAACCCAAACACCAAAGGAC	TGCAGGACCAAACGACCAAAACACCAAAGGACCGCAGGACCAAACAACCCAAACACCAGAGGAC
CM37424	LG07	35.638	A/G	TGCAGCTGCAATGGGAATACATGCTGTGAGTGATGGTGTCTGGCGCCCGAGCTGAGATGGTTTT	TGCAGCTGCGATGGGAATACATGCTGTGAGTGATGGTGTCTGGCGCCCGAGCTGAGATGGTTTT
CM32045	LG07	36.161	C/T	TGCAGCGCTGACACACAAAGCTCACCTGCATCGTGGTGCTGGAAGACTTCGAGCCCTCCATGGC	TGCAGCGCTGACACACAAAGCTCACCTGCATCGTGGTGCTGGAAGACTTTGAGCCCTCCATGGC
CM19012	LG07	36.477	G/A	TGCAGCACACGTGAATTATTCAGCTGCGAGGCGAACCCCCAGCCGTATGTACGAGCAACCGGAC	TGCAGCACACGTGAATTATTCAGCTGCGAGGCAAACCCCCAGCCGTATGTACGAGCAACCGGAC
CM80339	LG07	37.077	C/T	TGCAGTTTGAAAAGAGACGGTGGCACTTTTTGTGTCTCGTTGAAAGCACATGCTAGCCTTCAGC	TGCAGTTTGAAAAGAGACGGTGGCACTTTTTGTGTCTTGTTGAAAGCACATGCTAGCCTTCAGC
CM48535	LG07	38.573	A/C	TGCAGGCCTGGAATTTCACAACCACTGGGGTGCTATTAAATAAACTTCACATACTAAAGCAGAA	TGCAGGCCTGGAATTTCACAACCACTGGGGTGCTATTAAATAAACTTCACATACTAAAGCAGCA
CM17923	LG07	39.179	C/G	TGCAGCAAATAAAACCCATTAGCAGGTAACTGGAACAAAGAGCATTCACCTAAATGACTCAGCA	TGCAGCAAATAAAACCCATTAGCAGGTAACTGGAACAAAGAGCATTCAGCTAAATGACTCAGCA
CM65226	LG07	39.39	C/T	TGCAGTCAGCGCAATACTCGCCGATACCAACGTGCCATCTCTACACAGAGGCGTCTTAACAAAT	TGCAGTCAGCGCAATACTTGCCGATACCAACGTGCCATCTCTACACAGAGGCGTCTTAACAAAT
CM31237	LG07	39.752	A/G	TGCAGCGCCATGGAGGGCTCAAAGTCTTCCAGCACCACGATGCAGGTGAGCTTTGTGTGTCAGC	TGCAGCGCCATGGAGGGCTCGAAGTCTTCCAGCACCACGATGCAGGTGAGCTTTGTGTGTCAGC
CM44026	LG07	40.31	C/T	TGCAGGAGCCTGAAGTTACTACCACCTTAAACACACAAGGTGACAAGCTTGCAATCCAGCACAA	TGCAGGAGCCTGAAGTTACTATCACCTTAAACACACAAGGTGACAAGCTTGCAATCCAGCACAA
CM6546	LG07	40.828	G/T	TGCAGACCGGCTGCGTGTTCGTCTGTCTTTTAGCGTTTTTCCTCGCTCGTCTCGGCGCGCGCTG	TGCAGACCTGCTGCGTGTTCGTCTGTCTTTTAGCGTTTTTCCTCGCTCGTCTCGGCGCGCGCTG
CM55498	LG07	41.19	G/T	TGCAGGTAAGGGATGATAATAAGAGGCAGCACCCGTGTCTGGTGGAGTTCTCCAAACTTCCAGA	TGCAGGTAAGGGATGATAATAAGAGGCAGCACCCTTGTCTGGTGGAGTTCTCCAAACTTCCAGA
CM80283	LG07	41.524	A/C	TGCAGTTTCTGAAACTCTTCACTCTTAGATAAAATAATACCTACTCGCCACTTTATGAGTTTTC	TGCAGTTTCTGAAACTCTTCCCTCTTAGATAAAATAATACCTACTCGCCACTTTATGAGTTTTC
CM59512	LG07	41.679	A/C	TGCAGGTTGTAGCTGCGCTCCTGCTCTGGAAGTTTGGAGAACTCCACCAGACAAGGGTGCTGCC	TGCAGGTTGTAGCTGCGCTCCTGCTCTGGAAGTTTGGAGAACTCCACCAGACACGGGTGCTGCC
CM70721	LG07	42.071	A/G	TGCAGTGCACATTTTCGTGTCTTCCCTGCTATGACACACCTGATTCAGCTCAGCAGCTCGTTTC	TGCAGTGCACATTTTCGTGTCTTCCCTGCTGTGACACACCTGATTCAGCTCAGCAGCTCGTTTC
CM801	LG07	42.695	C/T	TGCAGAAACTCCGGCACCTCACACGGAGCGCTCACAGGGTCCGACACAGCGAGGGCACGAGAGC	TGCAGAAACTCTGGCACCTCACACGGAGCGCTCACAGGGTCCGACACAGCGAGGGCACGAGAGC
CM80529	LG07	42.967	A/G	TGCAGTTTGCTAATAACAGGCCAGATGGACATGCTATAAAGTCCTAAAATTAATAACTAGCAAA	TGCAGTTTGCTAATAACAGGCCAGATGGACATGCTATGAAGTCCTAAAATTAATAACTAGCAAA
CM75682	LG07	43.361	C/T	TGCAGTGTTAATGGTGTTTAACCATTGAAAATCCAGTTTAGTCTAAGGAGTTTGGTTACATTAT	TGCAGTGTTAATGGTGTTTAACCATTGAAAATCCAGTTTAGTCTAAGGAGTTTGGTTATATTAT
CM12880	LG07	44.148	G/T	TGCAGAGTGACCTTCTTCTGGTACTGCTTCAGTTTATCTCTCTGCTGCTTGAGTTGCTGTGGTC	TGCAGAGTGACCTTCTTCTGGTACTGCTTCAGTTTATCTCTCTGCTGCTTGAGTTGCTGTGTTC
CM3607	LG07	44.519	A/G	TGCAGAAGGGCTGGGCAAAGCCTCATCTTGGGTGGAAGGAACCAGCTTGGGCGATTGTTAGCAG	TGCAGAAGGGCTGGGCAAAGCCTCATCTTGGGTGGAAGGAGCCAGCTTGGGCGATTGTTAGCAG
CM1133	LG07	44.638	C/T	TGCAGAAAGTAAAGCAAAACCAGCCGGGTCCTCTGAAGGAGAAAGAGATAAAGATCCGCTGCAT	TGCAGAAAGTAAAGCAAAACCAGCTGGGTCCTCTGAAGGAGAAAGAGATAAAGATCCGCTGCAT
CM15487	LG07	44.986	A/G	TGCAGATGAGGGTGTAAGAAATACAAGCTATGTTGACCATGGAAAGGTTTGAGGATGTTGGCAG	TGCAGATGAGGGTGTAAGAAATGCAAGCTATGTTGACCATGGAAAGGTTTGAGGATGTTGGCAG
CM70410	LG07	45.341	C/T	TGCAGTGATGGAGCTCCAGTCAAAACATTTGAGATGAGCTGATGTTTGATGAACTGATCATTCA	TGCAGTGATGGAGCTTCAGTCAAAACATTTGAGATGAGCTGATGTTTGATGAACTGATCATTCA
CM8322	LG07	45.664	A/C	TGCAGACTTCAGCACACTGCCTCATTAAACACCTATTCAGCTCATAAGCTAATTAGCAAGGCCT	TGCAGACTTCAGCACACTGCCTCATTAAACACCTATTCAGCTCATCAGCTAATTAGCAAGGCCT
CM39568	LG07	45.779	C/T	TGCAGCTTATGAGCTTGTTAAGAACACAGCTCTAACGATGGCAACGGGGATTCCACCAAGTCGA	TGCAGCTTATGAGCTTGTTAAGAACACAGCTTTAACGATGGCAACGGGGATTCCACCAAGTCGA
CM66843	LG07	46.192	A/G	TGCAGTCCTTGCAGACTAGTATATGAACTAGCTGCCTTTTGTGTAAACATGGGCACATCGAGTG	TGCAGTCCTTGCAGACTAGTGTATGAACTAGCTGCCTTTTGTGTAAACATGGGCACATCGAGTG
CM1077	LG07	46.234	C/T	TGCAGAAAGGCCTCCTGACGGTACACCACCGGAAACTTGTGCTCCACCATCCGCTTTGCACTCT	TGCAGAAAGGCCTCTTGACGGTACACCACCGGAAACTTGTGCTCCACCATCCGCTTTGCACTCT
CM66427	LG07	46.498	A/G	TGCAGTCCCGCGGATTACCGCAGGACCTGCCACAATATGTAGCAGCGCAAGACTAATTTTCAGT	TGCAGTCCCGCGGATTACCGCAGGACCTGCCACAATATGTAGCGGCGCAAGACTAATTTTCAGT
CM17289	LG07	46.715	G/T	TGCAGATTTCTTTGAAAAACGGAAATAGAGTCTTTTGAAAAGAACTTCTATAGGTGCATCATTG	TGCAGATTTCTTTGAAAAACTGAAATAGAGTCTTTTGAAAAGAACTTCTATAGGTGCATCATTG
CM63162	LG07	46.872	A/G	TGCAGTAGCATCTTTTAAACAACTACAAAGGCGGTTCTAGCATTGTGATAGTTCTGCATATGCA	TGCAGTGGCATCTTTTAAACAACTACAAAGGCGGTTCTAGCATTGTGATAGTTCTGCATATGCA
CM12250	LG07	47.062	A/G	TGCAGAGGTCTGTCTCAAATGGACAGTTTTACTCTTAGCACCCTCAAGGTCCTTTGCCCTCTAT	TGCAGAGGTCTGTCTCAAATGGACAGTTTTGCTCTTAGCACCCTCAAGGTCCTTTGCCCTCTAT
CM16068	LG07	47.354	A/G	TGCAGATGGGTGTCTCTGTGTTCAAGCCTTCACAGCTCAGCCTGAAAAGAGCCCCATAATTCCA	TGCAGATGGGTGTCTCTGTGTTCAAGCCTTCACAGCTCGGCCTGAAAAGAGCCCCATAATTCCA
CM5232	LG07	47.473	A/G	TGCAGACACTTGCAGTCCTGACTGGAGCAGTTTCCAAACCAGACTGTGATGGCAATGGTGAGAA	TGCAGACACTTGCGGTCCTGACTGGAGCAGTTTCCAAACCAGACTGTGATGGCAATGGTGAGAA
CM74466	LG07	47.663	C/T	TGCAGTGTATCAGAAATCTGCTGGTACTGTGCTTCGCTGTCAGAGTCAACATTTCCCCCTTTTC	TGCAGTGTATCAGAAATCTGCTGGTATTGTGCTTCGCTGTCAGAGTCAACATTTCCCCCTTTTC
CM76151	LG07	47.835	A/C	TGCAGTGTTTGAGCTGATGCACGAATCCTGTATGGCTCAGAGACAGACCTGACAGTGATGGGAG	TGCAGTGTTTGAGCTGATGCACGACTCCTGTATGGCTCAGAGACAGACCTGACAGTGATGGGAG
CM66043	LG07	48.082	A/G	TGCAGTCCAGCTCTGTCACCCGTTGTGAACATTTGCTGCATTTTGAATGAAAAATGCAACAATT	TGCAGTCCAGCTCTGTCACCCGTTGTGAACATTTGCTGCATTTTGAATGAAAAATGCAACAGTT
CM77657	LG07	48.383	A/G	TGCAGTTCAGCGTGAACAAAATGTGTCATAAAGCTGTGGCGAGACTAACGGATGGCACTTCTTG	TGCAGTTCAGCGTGAACAAAATGTGTCATAAAGCTGTGGCGAGACTAACGGATGGCGCTTCTTG
CM76908	LG07	49.229	A/G	TGCAGTTAGGCCTGACCTGAACACCTCTCTGAAACGTGACGCCACTGCCTCCTATGAGGCCACA	TGCAGTTAGGCCTGACCTGAACACCTCTCTGAAACGTGGCGCCACTGCCTCCTATGAGGCCACA
CM22231	LG07	49.832	C/T	TGCAGCAGCTCAGGCTGCAAAAACGATATGAGCGTCTGTCAAGAATCAGATGCCAAAACATGCA	TGCAGCAGCTCAGGCTGCAAAAACGATATGAGCGTCTGTCAAGAATCAGATGTCAAAACATGCA
CM1502	LG07	50.071	A/C	TGCAGAAATGCAGCACACCACTCACAGTGAATAAATCTTAAACCCATGGTCAGTGAATTTCAGA	TGCAGAAATGCAGCACACCACTCACAGTGAATAAATCTTACACCCATGGTCAGTGAATTTCAGA
CM16375	LG07	50.547	C/T	TGCAGATGTGTTTCTGATGCCTTCCTCAACTTCAAAGGGCAATCGATGGCTGACCCTCACCTTT	TGCAGATGTGTTTCTGATGCTTTCCTCAACTTCAAAGGGCAATCGATGGCTGACCCTCACCTTT
CM9446	LG07	51.003	A/G	TGCAGAGAGCTGAAAAGAGCTGAATGAGACCCTGGCCACCATCATCTCCCTCATTCATATCTTC	TGCAGAGAGCTGAAAAGAGCTGAATGAGACCCTGGCCACCGTCATCTCCCTCATTCATATCTTC
CM61558	LG07	51.052	C/T	TGCAGTAAGACGAACACAGTTATATATGTGCAATAATGAGTCAGGTCTTACAATGGTAAGCAGG	TGCAGTAAGACGAATACAGTTATATATGTGCAATAATGAGTCAGGTCTTACAATGGTAAGCAGG
CM34709	LG07	51.572	A/G	TGCAGCTATTTCTTCACTTTAACCGGTTCTCTCTCACTCACACCTCAAGGGGCTGACAGATTCA	TGCAGCTATTTCTTCACTTTAGCCGGTTCTCTCTCACTCACACCTCAAGGGGCTGACAGATTCA
CM1421	LG07	51.739	C/G	TGCAGAAATCTCTGTATGCAAGGGACAAGGCCAAAAACCAGTATTTGCTGGTCATGATCTTTGG	TGCAGAAATCTCTGTATGCAAGGGACAAGGCCAAAAAGCAGTATTTGCTGGTCATGATCTTTGG
CM29856	LG07	51.997	A/G	TGCAGCCTGTCAGTCGTGAGCAGCACCAACGATTCGACTTGGTGATCAAGGTAAATAGAGCTGA	TGCAGCCTGTCAGTCGTGAGCAGCACCAGCGATTCGACTTGGTGATCAAGGTAAATAGAGCTGA
CM53623	LG07	52.306	C/T	TGCAGGGGAGAAAGAGACTGAAAAAGGCTTACACACACTGACAAGACAGAGTGACTGACAGACA	TGCAGGGGAGAAAGAGACTGAAAAAGGCTTACACACATTGACAAGACAGAGTGACTGACAGACA
CM24815	LG07	52.538	C/T	TGCAGCATGGAAGCAGAAGAAAGACGTTCAGGTGGAAGACTTTAAGCCACATGAGAATCTAAGA	TGCAGCATGGAAGCAGAAGAAAGACGTTTAGGTGGAAGACTTTAAGCCACATGAGAATCTAAGA
CM3725	LG07	52.964	C/T	TGCAGAAGTCCCTTTTCACTGGTCCTCGCGGGACAGACTAACGTCAACGCTATACAGAATTAAT	TGCAGAAGTCCCTTTTCACTGGTCCTCGCGGGACAGACTAATGTCAACGCTATACAGAATTAAT
CM63047	LG07	53.143	A/G	TGCAGTAGATGCCAGACAGAGTCATCCATCTGTCTGTCAGTCACTCTGTCTTGTCAATGTGTGT	TGCAGTAGATGCCAGACAGAGTCATCCATCTGTCTGTCAGTCACTCTGTCTTGTCAGTGTGTGT
CM23167	LG07	53.304	C/T	TGCAGCAGGTACTCTACCACAGAAACACGGTTGTACCCAGCTGCAAAGTGAAGCGGAGTGGACT	TGCAGCAGGTACTCTACCACAGAAACACGGTTGTACCCAGCTGCAAAGTGAAGTGGAGTGGACT
CM30697	LG07	53.521	A/G	TGCAGCGATCCCCGTCACCACGCAGAGGCTGCCAGCAGCGCGGGCGGGATTACCCCGCTTTAGC	TGCAGCGGTCCCCGTCACCACGCAGAGGCTGCCAGCAGCGCGGGCGGGATTACCCCGCTTTAGC
CM38238	LG07	53.626	A/C	TGCAGCTGGAGCTGTAAGTTAAGCAAGGGGCGGTAGAGGCTAGAGGTGAGTCTGTTAAATATAC	TGCAGCTGGAGCTGTAAGTTAAGCACGGGGCGGTAGAGGCTAGAGGTGAGTCTGTTAAATATAC
CM18111	LG07	53.94	A/C	TGCAGCAACAGCTCGTATTTACAGGTGAACTATCGCCTCTGACCTTAAATGTACAAGGTGGACC	TGCAGCAACAGCTCGTATTTACAGGTGAACTATCGCCTCTGACCTTAAATGTCCAAGGTGGACC
CM26971	LG07	54.012	G/T	TGCAGCCCACAGAGCAGACCAAATCAAGCCAATTCCTGTCTTTGTTTGTTAGTAACAGAAAATG	TGCAGCCCACAGAGCAGACCAAATCAAGCCAATTCCTGTCTTTGTTTGTTAGTAACATAAAATG
CM66596	LG07	54.267	C/T	TGCAGTCCGTACACAGCGCACTGGGGGTGTTATGCAACATGTTTACTAGCACGCTGACCAGAGG	TGCAGTCCGTACACAGCGCACTGGGGGTGTTATGCAACATGTTTACTAGCATGCTGACCAGAGG
CM12171	LG07	54.285	A/G	TGCAGAGGTAACATCAATTCCCATTTGGAACACTCTTCTGATGCAATTCCCAGATTCACAGCAA	TGCAGAGGTAACATCAATTCCCATTTGGGACACTCTTCTGATGCAATTCCCAGATTCACAGCAA
CM52020	LG07	54.44	G/A	TGCAGGGATGTGGAGGGCCGGCAGTCCACTCCGCTTCACTTTGCAGCTGGGTACAACCGTGTTT	TGCAGGGATGTGGAGGGCCGGCAGTCCACTCCACTTCACTTTGCAGCTGGGTACAACCGTGTTT
CM54659	LG07	54.783	C/T	TGCAGGGTCTCTATGGAGACGTCCTCTGTGGCCACCCTGTCTGCGTGGAGGAAGAAACGCAGGA	TGCAGGGTCTCTATGGAGACGTCCTCTGTGGCCACCCTGTCTGCGTGGAGGAAGAAATGCAGGA
CM32527	LG07	54.963	C/T	TGCAGCGGCCGCTACGAGTACCGTTTTGCTGTGAATGTGGCGCCCCCTGCCCGCTGGAGGGGGC	TGCAGCGGCCGCTACGAGTACCGTTTTGCTGTGAATGTGGCGCCCCCTGTCCGCTGGAGGGGGC
CM324	LG07	55.177	C/T	TGCAGAAAATAGTGCCAGTCTGGTCAGATTCATGAACGTGAAAGAAGTGGGGGGCTTATGTGTT	TGCAGAAAATAGTGCCAGTCTGGTCAGATTCATGAATGTGAAAGAAGTGGGGGGCTTATGTGTT
CM58968	LG07	55.453	A/G	TGCAGGTTAATTGTGCTTTGGGTAGTGTGAGAGTGTGAAGGGATTGGTCTGAGGGTGCAGTGCA	TGCAGGTTAATTGTGCTTTGGGTAGTGTGAGGGTGTGAAGGGATTGGTCTGAGGGTGCAGTGCA
CM60263	LG07	55.619	C/T	TGCAGGTTTTCCCTCAAAACAAGCTGTAGCACACCTGATTCCCCTGGTTTGATCAGTTGGCTTC	TGCAGGTTTTCCCTCAAAACAAGCTGTAGCACACCTGATTCCCCTGGTTTGATCAGTTGGTTTC
CM52545	LG07	55.816	G/T	TGCAGGGCCCATGCTGAGAGCAATCGAGAGAGCGTTCAGAAGGGAAAATACTTATAAAACGGAA	TGCAGGGCCCATGCTGAGAGCAATCGAGAGAGCGTTCAGAATGGAAAATACTTATAAAACGGAA
CM60219	LG07	55.926	C/T	TGCAGGTTTTCATTCCAGCCAAGCAGAAGCACACCTGGTTCCAGTTGTTTAATCCGTTGGTCTC	TGCAGGTTTTCATTTCAGCCAAGCAGAAGCACACCTGGTTCCAGTTGTTTAATCCGTTGGTCTC
CM1745	LG07	56.065	A/G	TGCAGAACACAGGCCACCGCACAACCCTGCCCGCAGTCTGTCCCAATAACAGCCATGTAGGTCT	TGCAGAACACAGGCCACCGCACAACCCTGCCCGCAGTCTGTCCCGATAACAGCCATGTAGGTCT
CM4814	LG07	56.178	C/T	TGCAGACAACTGGACCACCTTCCTCTCTAACCACAGCACTTATGAACCCGTCCTGCTGGCCAGC	TGCAGACAACTGGACCACCTTCCTCTCTAACCACAGCACTTATGAACCTGTCCTGCTGGCCAGC
CM44617	LG07	56.509	A/G	TGCAGGAGGGTAGAGACTTCCTGCATTTCTTCCTCCACGCAGACAGGGTGGCCACAGAGGACGT	TGCAGGAGGGTAGAGACTTCCTGCGTTTCTTCCTCCACGCAGACAGGGTGGCCACAGAGGACGT
CM39083	LG07	56.68	A/T	TGCAGCTGTGGAGTGTAATGCCATGAGCATTCATCTTCCAGAAAGCCTCCCACAGTTCTTTCTG	TGCAGCTGTGGAGTGTAATGCCATGAGCATTCATCTTCCTGAAAGCCTCCCACAGTTCTTTCTG
CM73390	LG07	56.807	T/C	TGCAGTGGGAAGGGCTTGTACAGGCTATTGGATGAATAGTCCCCCTCATACGTATTGAAGTCCA	TGCAGTGGGAAGGGCTTGTACAGGCTATTGGACGAATAGTCCCCCTCATACGTATTGAAGTCCA
CM18269	LG07	56.885	A/T	TGCAGCAACTCCAAAACACATCTCGCCAACAAGGACAAGGTTCGCCCCAAGTCTGAGGATTTTA	TGCAGCAACTCCAAAACACATCTCGCCAACAAGGACAAGGTTCGCCCCAAGTCTGTGGATTTTA
CM41264	LG07	56.912	A/G	TGCAGGAACCTCCAGAGTAGAGGGAAGTTGTCTTTGCCGTCATTCTGCTCGACGATGTGTGTGA	TGCAGGAACCTCCAGAGTAGAGGGAAGTTGTCTTTGCCGTCGTTCTGCTCGACGATGTGTGTGA
CM72449	LG07	57.045	G/T	TGCAGTGCTTATAAATGCGAATAAGTCCATTCGTCTCCAAATATTCGTCTTAAATCTGTCTCTT	TGCAGTGCTTATAAATGCGAATAAGTCCATTCTTCTCCAAATATTCGTCTTAAATCTGTCTCTT
CM22433	LG07	57.134	A/G	TGCAGCAGCTGCTGAACAATATCAGGCTTTCCTAGACGACTGGAGATATGCAGCGGGGTCTGGT	TGCAGCAGCTGCTGAACGATATCAGGCTTTCCTAGACGACTGGAGATATGCAGCGGGGTCTGGT
CM37391	LG07	57.146	C/T	TGCAGCTGATTTGACTGCCACTAACGCCTTCAATGAGAAGCCACTTCAAAGAGCCACAGTGGCG	TGCAGCTGATTTGACTGCCACTAATGCCTTCAATGAGAAGCCACTTCAAAGAGCCACAGTGGCG
CM5020	LG07	57.232	C/T	TGCAGACACAGAGGTCCCGAGAGAAGACCGCCGAGCTGATCGCGGGTCAGATTAGACGTGGCCT	TGCAGACACAGAGGTCCTGAGAGAAGACCGCCGAGCTGATCGCGGGTCAGATTAGACGTGGCCT
CM50721	LG07	57.315	A/C	TGCAGGCTGGTAGAGAAGCTCCTCTGGTGTTGGGCAGAAGATATTAGGCCTTATTCACACATGC	TGCAGGCTGGTAGAGAAGCTCCTCTGGTGTTGGGCAGCAGATATTAGGCCTTATTCACACATGC
CM73043	LG07	57.527	A/G	TGCAGTGGATTTGGGCAAAGACAGGCTATGCATGCAGAACGTGTATGTGTGTGTATATGTGTGT	TGCAGTGGATTTGGGCAAAGGCAGGCTATGCATGCAGAACGTGTATGTGTGTGTATATGTGTGT
CM53308	LG07	57.539	A/G	TGCAGGGCTGAGAATGATCCACCACTAAAATAATACCTGCTCTGTGGTGGTCTTGAGGGTTCCT	TGCAGGGCTGAGAATGATCCGCCACTAAAATAATACCTGCTCTGTGGTGGTCTTGAGGGTTCCT
CM34771	LG07	57.692	C/T	TGCAGCTCAACGCTCCTTTATGTTCCGCGTGCCAGGGCCCTACAACGCTGCCTTTGTTCGGCCC	TGCAGCTCAACGCTCCTTTATGTTCCGCGTGCCAGGGCCCTACAACGCTGCCTTTGTTTGGCCC
CM51190	LG07	57.853	A/G	TGCAGGGAAAAAGGGCCAAAGCAATAACTGACAAACATCAGAGCCGAGAGTGGGTAGGGTGGAG	TGCAGGGAAAAAGGGCCAAAGCAATAACTGACAAACATCAGAGCCGAGAGTGGGTGGGGTGGAG
CM66209	LG07	58.02	A/G	TGCAGTCCATCTGTTTCTCTGCATACTTCAATAGCCCCCTTTTGTCCTGTTCTTTAATAGTCAG	TGCAGTCCATCTGTTTCTCTGCATACTTCAATAGCCCCCTTTTGTCCTGTTCTTTAATGGTCAG
CM58928	LG07	58.12	C/T	TGCAGGTTAAACAGTGAACCTGACAGCTCCACCCCACCCACTCTCGGCTCTGATGTTTGTCAGT	TGCAGGTTAAACAGTGAACCTGACAGCTCCACCCTACCCACTCTCGGCTCTGATGTTTGTCAGT
CM23392	LG07	58.372	A/G	TGCAGCAGTACTATGTCATCTGCCCCGCTGTCTGGACACCTGGGTTTAATTCACTTCGGACAGT	TGCAGCAGTACTATGTCATCTGCCCCGCTGTCTGGACGCCTGGGTTTAATTCACTTCGGACAGT
CM35514	LG07	58.478	T/C	TGCAGCTCCATCAGTCTCTCCTTGTACTGGTTTCTCTCCATCAGGACCCGGGCCATCTCTACTC	TGCAGCTCCATCAGTCTCTCCTTGTACTGGTTCCTCTCCATCAGGACCCGGGCCATCTCTACTC
CM71467	LG07	58.606	C/T	TGCAGTGCGACGTCACCAAGAAGAGCCGTGAAGACTTCAGCTCACCACCAAGGGAGGGAGCCTA	TGCAGTGCGACGTCACCAAGAAGAGCCGTGAAGATTTCAGCTCACCACCAAGGGAGGGAGCCTA
CM49362	LG07	58.612	A/T	TGCAGGCGGCATGAGTTCTATCTAAATACTGCGCAGGCTCTGGTCTGCCACTGCTTCAGCGCAA	TGCAGGCGGCATGAGTTCTATCTAAATACTGCGCAGGCTCTGGTCTGCCTCTGCTTCAGCGCAA
CM29011	LG07	58.816	A/G	TGCAGCCTAGCGAATCACCATAGAAACGGCAGCCCGGTGATTTGCCATGCAGCGCGGCCTGGCT	TGCAGCCTAGCGAATCACCATGGAAACGGCAGCCCGGTGATTTGCCATGCAGCGCGGCCTGGCT
CM2791	LG07	58.933	C/T	TGCAGAAGAATGAAGAAACAGTGAATTAGCGAAAGCTTGAAGATATGAATGAGGGAGATGACGG	TGCAGAAGAATGAAGAAACAGTGAATTAGCGAAAGCTTGAAGATATGAATGAGGGAGATGATGG
CM71330	LG07	59.028	C/G	TGCAGTGCCGAACGGTTCTGAGCATTGGCACCAAGTGTTCCAGTGGCATTTCCACACGGACACG	TGCAGTGCCGAACGGTTCTGAGCATTGGGACCAAGTGTTCCAGTGGCATTTCCACACGGACACG
CM74497	LG07	59.133	C/T	TGCAGTGTATGTTGGGAAATGCAGTTTCAGGCAGTTGCTTATCTGAACTGCCGGATGAGTGGCC	TGCAGTGTATGTTGGGAAATGCAGTTTCAGGCAGTTGCTTATCTGAACTGCTGGATGAGTGGCC
CM5980	LG07	59.319	C/T	TGCAGACCACATAAACGTCCACACAAACCCCACTCGCACCAACTCTGCCAACCAAAATCAGCAC	TGCAGACCACATAAACGTCCATACAAACCCCACTCGCACCAACTCTGCCAACCAAAATCAGCAC
CM43557	LG07	59.453	C/T	TGCAGGAGACAATGAGTTATATGGATGGATTTAGCTGGAATGCCATTTCTACACTTCGCTATAT	TGCAGGAGACAATGAGTTATATGGATGGATTTAGCTGGAATGCCATTTCTACACTTTGCTATAT
CM37831	LG07	59.65	C/G	TGCAGCTGCTCATGGCAGTCTATGCATACATACACAGAGCTAAAGCCCCCCGGCTTTGACTAGA	TGCAGCTGCTGATGGCAGTCTATGCATACATACACAGAGCTAAAGCCCCCCGGCTTTGACTAGA
CM27843	LG07	59.99	A/T	TGCAGCCCTGAGCACTGTTAGCTAACTATGCTGAGAAAATTATGCTGAGCACAGTTCTGTGGTG	TGCAGCCCTGAGCACTGTTAGCTAACTATGCTGTGAAAATTATGCTGAGCACAGTTCTGTGGTG
CM66386	LG07	60.139	A/G	TGCAGTCCCCCATACTCCCAGCAGTAAGGATATGCTTGTTGTGGAGGAGGGTCTCTGGTGCCAG	TGCAGTCCCCCATACTCCCAGCAGTGAGGATATGCTTGTTGTGGAGGAGGGTCTCTGGTGCCAG
CM78904	LG07	60.345	A/T	TGCAGTTGCAGACTGTTAAAAGTGGAAAAAAAAATTCTGGCCTGGTCATTAAATCCAGCAGTGC	TGCAGTTGCAGACTGTTAAAAGTGGAAAAAAAATTTCTGGCCTGGTCATTAAATCCAGCAGTGC
CM27789	LG07	60.542	C/T	TGCAGCCCTCCTGAGCCAGGCCGCGCTGCATGGCAAATCACCGGGCTGCCGTTTCCATGGTGAT	TGCAGCCCTCCTGAGCCAGGCCGCGCTGCATGGCAAATCACCGGGCTGCCGTTTCTATGGTGAT
CM21912	LG07	60.6	C/T	TGCAGCAGCCCTGCACCAGTCCAGCACACACAGTCAACAGATTAACTTTTGTTATGCATACAGT	TGCAGCAGTCCTGCACCAGTCCAGCACACACAGTCAACAGATTAACTTTTGTTATGCATACAGT
CM74946	LG07	61.012	A/C	TGCAGTGTGACTTCACCTGGGGGGGCTGAGCGCAGGGCGATGATCACACTGTACCGTACTGTAA	TGCAGTGTGACTTCACCTGGGGGGGCTGCGCGCAGGGCGATGATCACACTGTACCGTACTGTAA
CM13524	LG07	61.363	C/T	TGCAGAGTTTAGTTCCAACCTGTATCCCGTATACTACCCTGCCCCTTATTTAACTCTAATACAT	TGCAGAGTTTAGTTCCAACTTGTATCCCGTATACTACCCTGCCCCTTATTTAACTCTAATACAT
CM39525	LG07	61.496	C/T	TGCAGCTTAGCTGTAGCGGACATGTTGGTTAGCGTGTCCAATGCTTCAGAAACAATTGTTATCG	TGCAGCTTAGCTGTAGCGGACATGTTGGTTAGCGTGTCCAATGCTTCAGAAACAATTGTTATTG
CM43593	LG07	61.508	A/T	TGCAGGAGACGAGCGGAACCTCAGTTCTGTGAGTGCGTCTGGAAACTGTGAGAAACTGTAAATT	TGCAGGAGACGAGCGGAACCTCAGTTCTGTGAGTGCGTCTGGAAACTGTGTGAAACTGTAAATT
CM55615	LG07	61.955	G/C	TGCAGGTACCATTTACTGCAACAAGAAGCCCTGCCAAAAACATGTGCAGCTGCCCTTTTGCTGT	TGCAGGTACCATTTACTGCAACAAGAAGCCCTCCCAAAAACATGTGCAGCTGCCCTTTTGCTGT
CM2121	LG07	62.256	A/G	TGCAGAACCATTTGTCGTGTGTAGTTTTTCTCCAGTATTTCAGAACATAGGAACCATTTGCCTC	TGCAGAACCGTTTGTCGTGTGTAGTTTTTCTCCAGTATTTCAGAACATAGGAACCATTTGCCTC
CM3450	LG07	62.674	A/T	TGCAGAAGGAAATCCATTGAGTGAACCATTTGGGAGAGCACTGGATGTGTCCACAGTCTCTTCA	TGCAGAAGGATATCCATTGAGTGAACCATTTGGGAGAGCACTGGATGTGTCCACAGTCTCTTCA
CM42146	LG07	63.026	A/G	TGCAGGACACAGCATCCATGGTTTCCAAAAAAGAATTTCAAATTTTGATTCATCTGACCACAGA	TGCAGGACACAGCATCCATGGTTTCCAAAAAAGAATTTCAAATTTTGATTCATCTGACCACGGA
CM56612	LG07	63.28	A/G	TGCAGGTCCATCTTGTCATGTGCCAGTTACGCTCTGCTGTTGTTGTTGTGCTAAAAGAAACCAG	TGCAGGTCCATCTTGTCATGTGCCAGTTACGCTCTGCTGTTGTTGTTGTGCTGAAAGAAACCAG
CM60264	LG07	63.591	A/T	TGCAGGTTTTCCCTCAAAACAAGCTTCAGTCAGTTTAATCAGTTGGTTTCAGTCTACAAACAGC	TGCAGGTTTTCCCTCAAAACAAGCTTCAGTCAGTTTAATCAGTTGGTTTCAGTCTTCAAACAGC
CM22229	LG07	63.952	A/G	TGCAGCAGCTCAGGCAGGAGGAAGAGGCACTGATCCAGAAGCTGGAGGCCATCGAGGAGCAGCG	TGCAGCAGCTCAGGCAGGAGGAAGAGGCGCTGATCCAGAAGCTGGAGGCCATCGAGGAGCAGCG
CM32737	LG07	64.036	A/G	TGCAGCGGCTGTTATCAGCCTCGCCATGCCATCCACCACCCTAGACGCTCCCTTGCACCGCTCC	TGCAGCGGCTGTTATCAGCCTCGCCATGCCATCCACCACCCTGGACGCTCCCTTGCACCGCTCC
CM60020	LG07	64.21	A/T	TGCAGGTTTTCACTCCAACAAAGCAGGAGATCACCTGATCAGCTGTTTGAAGACTGAAACCAAC	TGCAGGTTTTCACTCCAACAAAGCAGGAGATCACCTGATCAGCTGTTTGTAGACTGAAACCAAC
CM7063	LG07	64.579	A/G	TGCAGACGCTCACAGCGAGGACAGGAATGATTCTGGGCCTTACAGGAGGAATGGAACACCGTCT	TGCAGACGCTCACAGCGAGGACAGGAATGATTCTGGGCCTTACAGGAGGAGTGGAACACCGTCT
CM45542	LG07	64.611	A/G	TGCAGGATGGAGTAAAGGCCATGTTGAAAGGTGACATATGCAGTAGAGCAGGCATGGCAGTTAC	TGCAGGATGGAGTAAAGGCCATGTTGAAAGGTGGCATATGCAGTAGAGCAGGCATGGCAGTTAC
CM45632	LG07	65.203	G/T	TGCAGGATGTCCCGCACGCGAGGCTCGTCTTCATGACTACAGCACAGCGCCGACTCCAGGATTT	TGCAGGATGTCCCGCACGCGAGGCTCGTCTTCATGACTACAGCACAGCGCCGACTCCATGATTT
CM6915	LG07	65.222	C/G	TGCAGACGATGCCAAACCTACTCAAACAGCAGGACGCGACTGGAGACGGGCAGCCAAGTTGCAC	TGCAGACGATGCCAAAGCTACTCAAACAGCAGGACGCGACTGGAGACGGGCAGCCAAGTTGCAC
CM16081	LG07	65.578	A/G	TGCAGATGGTAGAAAGCAAGCAGCAGTGGTGAAGATGGGGAAAGGTTAAAGCACTTGTGCATGA	TGCAGATGGTAGAAAGCAGGCAGCAGTGGTGAAGATGGGGAAAGGTTAAAGCACTTGTGCATGA
CM64293	LG07	66.115	C/T	TGCAGTATGTTCAGCATTTTAATAGGAAAATTAGCTTCTGTTTCAGTTTACATAAGCAGCAACC	TGCAGTATGTTTAGCATTTTAATAGGAAAATTAGCTTCTGTTTCAGTTTACATAAGCAGCAACC
CM76605	LG07	66.409	A/C	TGCAGTTACAGACTGTAGTCCATCAGTTTCTCTGCACCCTATTCTTCAATGGTCAGGACCCCCA	TGCAGTTACAGACTGTAGTCCATCCGTTTCTCTGCACCCTATTCTTCAATGGTCAGGACCCCCA
CM74313	LG07	66.661	A/G	TGCAGTGTAGCACTGCCCATGCGGCCAGCCCAGGAAGCCTCTTTGTAATTCTACAATTACAGAC	TGCAGTGTAGCACTGCCCATGCGGCCAGCCCAGGAAGCCTCTTTGTAGTTCTACAATTACAGAC
CM32837	LG07	67.288	A/G	TGCAGCGGGCGGATATTCGCACACCAGGTAAGGCAGGATCCCACGGTAGGATGCGTGAACTGGA	TGCAGCGGGCGGATATTCGCACACCAGGTAAGGCAGGATCCCACGGTAGGATGCGTGAGCTGGA
CM11020	LG07	68.273	C/T	TGCAGAGCTCTCCGTTGTAAAGAACAGGATGCGGTGAGTTGAAGTTGCAAGAGGACACATAGTT	TGCAGAGCTCTCTGTTGTAAAGAACAGGATGCGGTGAGTTGAAGTTGCAAGAGGACACATAGTT
CM53666	LG07	68.534	A/G	TGCAGGGGAGGATATGGGCGGATTTCTCCGAAATGTCCCATGAGTTTGGAGCATGTTTTCTGTC	TGCAGGGGAGGATATGGGCGGATTTCTCCGAAATGTCCCATGAGTTTGGAGCGTGTTTTCTGTC
CM73722	LG07	68.653	C/T	TGCAGTGGTATATGTTTCTTAGGCTGCCATTGACTGCAATGGCAGATGTTTTTAAAGCTGTCAT	TGCAGTGGTATATGTTTCTTAGGCTGCCATTGACTGCAATGGTAGATGTTTTTAAAGCTGTCAT
CM43953	LG07	69.552	A/G	TGCAGGAGCCACACCAGGATGCCAAGCAGGGCGCGGCAGAGGCCAATGCACTCCTCTGCTTTAC	TGCAGGAGCCACACCAGGATGCCAAGCAGGGCGCGGCAGAGGCCGATGCACTCCTCTGCTTTAC
CM80771	LG07	69.759	A/G	TGCAGTTTTAAAAGCAAAAAAAGGGCCTGGACGCCAGCCCAGCAGGGTCATTTCACGATATGTA	TGCAGTTTTAAAGGCAAAAAAAGGGCCTGGACGCCAGCCCAGCAGGGTCATTTCACGATATGTA
CM1764	LG07	70.072	A/G	TGCAGAACACCCAGAGAAGGCTTGCTGGAGCTGGGCTCAGAGACACCAGGTGTGGGCCGGCCGC	TGCAGAACACCCAGAGAAGGCTTGCTGGGGCTGGGCTCAGAGACACCAGGTGTGGGCCGGCCGC
CM41584	LG07	70.699	A/G	TGCAGGAAGGAAAGGTCCAGCGTCCATTTTAAGTGTGTGATTTCCAAGTTGCCGTGGACGACCT	TGCAGGAAGGAAAGGTCCAGCGTCCATTTTAAGTGTGTGATTTCCAGGTTGCCGTGGACGACCT
CM24463	LG07	71.298	C/T	TGCAGCATCGCTCTAAGCTCTTCGTGGCAAAGAGTGTAGCTCCTGTGCAACCAAACCGGCTTCA	TGCAGCATCGCTCTAAGCTCTTTGTGGCAAAGAGTGTAGCTCCTGTGCAACCAAACCGGCTTCA
CM5758	LG07	71.39	A/G	TGCAGACATGAACTAACACAGTAAAAATAACGGTTCATATTGGGTCAACTTTAATTCTTAACAG	TGCAGACATGAACTAACACAGTAAAAATAACGGTTCGTATTGGGTCAACTTTAATTCTTAACAG
CM57540	LG07	72.487	A/C	TGCAGGTGAGGAGGGGAACTGTGGAAATCAATAAGTTTTGACTCCTTATAAGGCGCCATGGTTG	TGCAGGTGAGGAGGGGAACTGTGGAAATCAATAAGTTTTGCCTCCTTATAAGGCGCCATGGTTG
CM13832	LG07	72.586	C/T	TGCAGATAAGATCTATGTGGAAACATTGCAAGGGTCACAGGAAGTCGCGTCCATGTGCTCAACA	TGCAGATAAGATCTATGTGGAAACATTGCAAGGGTCACAGGAAGTCGTGTCCATGTGCTCAACA
CM932	LG07	72.988	A/G	TGCAGAAAGAGGTTAAGAGAGAAACTCATAACCTTCTCCTTCACTAAGCAAGTACATAAGCCCA	TGCAGAAAGAGGTTAAGAGAGAAACTCATAACCTTCTCCTTCACTAAGCAAGTGCATAAGCCCA
CM24551	LG07	73.064	A/G	TGCAGCATCTGTTCCTCATTCTTTTAAAATTGAGTATTTTTACAAATGATTTGAAGCCGGTTTG	TGCAGCATCTGTTCCTCATTCTTTTAAAGTTGAGTATTTTTACAAATGATTTGAAGCCGGTTTG
CM44606	LG07	73.806	C/T	TGCAGGAGGGGGAGCAGGAGGAGAGAGGACAGGTAGAGAAGGAGCGACAGGGCTGGATGGAGGC	TGCAGGAGGGGGAGCAGGAGGAGAGAGGACAGGTAGAGAAGGAGCGATAGGGCTGGATGGAGGC
CM194	LG07	74.041	A/T	TGCAGAAAACTACAAATTCAAGTTTTGCAGAATTTAGTAAATCTCGCGATATATCGGAAATCGC	TGCAGAAAACTACAAATTCAAGTTTTGCTGAATTTAGTAAATCTCGCGATATATCGGAAATCGC
CM38645	LG07	74.374	A/G	TGCAGCTGGTCTTGGCTCTTGGGGTGATTTTGCCACCGGCTACAGACTCGCAGGGCACTGAGAG	TGCAGCTGGTCTTGGCTCTTGGGGTGATTTTGCCGCCGGCTACAGACTCGCAGGGCACTGAGAG
CM16579	LG07	74.423	A/G	TGCAGATTATACGTATCAGGAAACCAGCTGGAGTGATTATAAATGCAAATACATCCATTCATCT	TGCAGATTATACGTATCAGGAAACCAGCTGGAGTGATTATAAATGCAGATACATCCATTCATCT
CM64724	LG07	74.479	A/G	TGCAGTCAATTATTTGAATAACAGTTGATATATTAAACAATTGTAATTATAATAATAACAGTGG	TGCAGTCAATTATTTGAATAACAGTTGATATATTAAGCAATTGTAATTATAATAATAACAGTGG
[truncated: 5,193 more rows]
