# Supplementary material for: Large-scale SNP discovery and construction of a high-density genetic map of Colossoma macropomum through genotyping-by-sequencing
Source: Sci Rep. 2017 Apr 7;7:46112. doi: 10.1038/srep46112 (PMC5384230; doi:10.1038/srep46112)
Supplement: Supplementary Information [file srep46112-s3.xls]

## Sheet: S3
#Uploaded_variation	Location	Allele	Consequence	IMPACT	SYMBOL	Gene	Feature_type	Feature	BIOTYPE	EXON	INTRON	HGVSc	HGVSp	cDNA_position	CDS_position	Protein_position	Amino_acids	Codons	Existing_variation	DISTANCE	STRAND	FLAGS	SYMBOL_SOURCE	HGNC_ID	TSL	APPRIS	SIFT	CLIN_SIG	SOMATIC	PHENO
18_41.673_13036_427332	1:427332-427332	T	intron_variant	MODIFIER	TPP2	ENSDARG00000078751	Transcript	ENSDART00000112730	protein_coding	-	2016-05-28	-	-	-	-	-	-	-	-	-	1	-	HGNC	HGNC:12016	-	A2	-	-	-	-
18_41.673_13036_427332	1:427332-427332	T	intron_variant	MODIFIER	TPP2	ENSDARG00000078751	Transcript	ENSDART00000152173	protein_coding	-	2016-05-28	-	-	-	-	-	-	-	-	-	1	-	HGNC	HGNC:12016	-	P5	-	-	-	-
18_41.673_13036_427332	1:427332-427332	T	intron_variant	MODIFIER	cul4a	ENSDARG00000096578	Transcript	ENSDART00000160843	protein_coding	-	22/23	-	-	-	-	-	-	-	-	-	1	-	ZFIN_ID	-	-	P1	-	-	-	-
8_59.888_79765_7122219	1:7122219-7122219	G	intergenic_variant	MODIFIER	-	-	-	-	-	-	-	-	-	-	-	-	-	-	-	-	-	-	-	-	-	-	-	-	-	-
21_7.674_63233_7523957	1:7523957-7523957	G	intergenic_variant	MODIFIER	-	-	-	-	-	-	-	-	-	-	-	-	-	-	-	-	-	-	-	-	-	-	-	-	-	-
25_52.814_10009_9615777	1:9615777-9615777	G	missense_variant	MODERATE	eif3f	ENSDARG00000077533	Transcript	ENSDART00000152562	protein_coding	2016-04-08	-	-	-	391	391	131	M/V	Atg/Gtg	-	-	1	cds_start_NF	ZFIN_ID	-	-	P1	deleterious(0.01)	-	-	-
24_63.174_11580_10789989	1:10789989-10789989	T	intron_variant	MODIFIER	sdk1b	ENSDARG00000062854	Transcript	ENSDART00000091205	protein_coding	-	1945-02-01	-	-	-	-	-	-	-	-	-	-1	-	ZFIN_ID	-	-	-	-	-	-	-
24_63.174_11580_10789989	1:10789989-10789989	T	intron_variant	MODIFIER	sdk1b	ENSDARG00000062854	Transcript	ENSDART00000162060	protein_coding	-	2016-02-05	-	-	-	-	-	-	-	-	-	-1	-	ZFIN_ID	-	-	-	-	-	-	-
10_61.741_15473_11727943	1:11727943-11727943	G	intron_variant	MODIFIER	gne	ENSDARG00000099771	Transcript	ENSDART00000164045	protein_coding	-	13/13	-	-	-	-	-	-	-	-	-	1	-	ZFIN_ID	-	-	A2	-	-	-	-
6_64.289_77084_12451224	1:12451224-12451224	T	intron_variant,non_coding_transcript_variant	MODIFIER	si:dkey-5n7.1	ENSDARG00000102604	Transcript	ENSDART00000166364	antisense	-	2016-01-01	-	-	-	-	-	-	-	-	-	-1	-	ZFIN_ID	-	-	-	-	-	-	-
23_60.877_69430_15035801	1:15035801-15035801	T	intergenic_variant	MODIFIER	-	-	-	-	-	-	-	-	-	-	-	-	-	-	-	-	-	-	-	-	-	-	-	-	-	-
9_29.22_40701_15425125	1:15425125-15425125	T	intergenic_variant	MODIFIER	-	-	-	-	-	-	-	-	-	-	-	-	-	-	-	-	-	-	-	-	-	-	-	-	-	-
13_40.476_6006_19391787	1:19391787-19391787	T	synonymous_variant	LOW	prss12	ENSDARG00000061830	Transcript	ENSDART00000088653	protein_coding	2016-04-13	-	-	-	902	705	235	H	caC/caT	-	-	1	-	ZFIN_ID	-	-	P1	-	-	-	-
13_40.476_6006_19391787	1:19391787-19391787	T	synonymous_variant	LOW	prss12	ENSDARG00000061830	Transcript	ENSDART00000140263	protein_coding	2016-02-11	-	-	-	251	252	84	H	caC/caT	-	-	1	cds_start_NF	ZFIN_ID	-	-	-	-	-	-	-
19_27.078_46795_20446153	1:20446153-20446153	G	3_prime_UTR_variant	MODIFIER	RAPGEF2	-	-	-	-	-	-	-	-	-	-	-	-	-	-	-	-	-	-	-	-	-	-	-	-	-
1_12.78_69993_22117834	1:22117834-22117834	T	3_prime_UTR_variant	MODIFIER	ldb2b	ENSDARG00000034896	Transcript	ENSDART00000043556	protein_coding	2016-09-09	-	-	-	1406	-	-	-	-	-	-	-1	-	ZFIN_ID	-	-	P5	-	-	-	-
1_12.78_69993_22117834	1:22117834-22117834	T	3_prime_UTR_variant	MODIFIER	ldb2b	ENSDARG00000034896	Transcript	ENSDART00000167306	protein_coding	2016-10-10	-	-	-	1460	-	-	-	-	-	-	-1	-	ZFIN_ID	-	-	A2	-	-	-	-
20_47.333_35037_23106198	1:23106198-23106198	G	intron_variant	MODIFIER	slit2	ENSDARG00000004246	Transcript	ENSDART00000007531	protein_coding	-	1935-04-01	-	-	-	-	-	-	-	-	-	1	-	ZFIN_ID	-	-	P5	-	-	-	-
20_47.333_35037_23106198	1:23106198-23106198	G	intron_variant	MODIFIER	slit2	ENSDARG00000004246	Transcript	ENSDART00000171951	protein_coding	-	1936-04-01	-	-	-	-	-	-	-	-	-	1	-	ZFIN_ID	-	-	A2	-	-	-	-
22_12.967_68229_24434430	1:24434430-24434430	T	intron_variant	MODIFIER	fbxw7	ENSDARG00000060994	Transcript	ENSDART00000132355	protein_coding	-	2016-01-12	-	-	-	-	-	-	-	-	-	-1	-	ZFIN_ID	-	-	A2	-	-	-	-
6_87.732_61724_24934891	1:24934891-24934891	G	intron_variant	MODIFIER	DCHS2	ENSDARG00000037286	Transcript	ENSDART00000032841	protein_coding	-	2016-05-22	-	-	-	-	-	-	-	-	-	-1	-	HGNC	HGNC:23111	-	A2	-	-	-	-
6_87.732_61724_24934891	1:24934891-24934891	G	intron_variant	MODIFIER	DCHS2	ENSDARG00000037286	Transcript	ENSDART00000126076	protein_coding	-	2016-07-22	-	-	-	-	-	-	-	-	-	-1	-	HGNC	HGNC:23111	-	P5	-	-	-	-
6_87.732_61724_24934891	1:24934891-24934891	G	intron_variant	MODIFIER	DCHS2	ENSDARG00000037286	Transcript	ENSDART00000135763	protein_coding	-	2016-05-05	-	-	-	-	-	-	-	-	-	-1	cds_start_NF,cds_end_NF	HGNC	HGNC:23111	-	-	-	-	-	-
25_63.907_80028_25406543	1:25406543-25406543	T	intron_variant	MODIFIER	ndufb6	ENSDARG00000037259	Transcript	ENSDART00000054205	protein_coding	-	2016-02-03	-	-	-	-	-	-	-	-	-	1	-	ZFIN_ID	-	-	P1	-	-	-	-
25_63.907_80028_25406543	1:25406543-25406543	T	downstream_gene_variant	MODIFIER	mxd4	ENSDARG00000054031	Transcript	ENSDART00000059264	protein_coding	-	-	-	-	-	-	-	-	-	-	3685	1	-	ZFIN_ID	-	-	P1	-	-	-	-
25_63.907_80028_25406543	1:25406543-25406543	T	upstream_gene_variant	MODIFIER	toporsa	ENSDARG00000037260	Transcript	ENSDART00000102379	protein_coding	-	-	-	-	-	-	-	-	-	-	4884	1	-	ZFIN_ID	-	-	P5	-	-	-	-
25_63.907_80028_25406543	1:25406543-25406543	T	upstream_gene_variant	MODIFIER	toporsa	ENSDARG00000037260	Transcript	ENSDART00000127154	protein_coding	-	-	-	-	-	-	-	-	-	-	4903	1	cds_end_NF	ZFIN_ID	-	-	A2	-	-	-	-
25_63.907_80028_25406543	1:25406543-25406543	T	intron_variant,non_coding_transcript_variant	MODIFIER	ndufb6	ENSDARG00000037259	Transcript	ENSDART00000166226	retained_intron	-	2016-02-02	-	-	-	-	-	-	-	-	-	1	-	ZFIN_ID	-	-	-	-	-	-	-
13_64.182_7469_28398553	1:28398553-28398553	T	3_prime_UTR_variant	MODIFIER	cars2	ENSDARG00000078546	Transcript	ENSDART00000113735	protein_coding	15/15	-	-	-	2031	-	-	-	-	-	-	1	-	ZFIN_ID	-	-	P1	-	-	-	-
13_64.182_7469_28398553	1:28398553-28398553	T	intron_variant	MODIFIER	cars2	ENSDARG00000078546	Transcript	ENSDART00000166025	protein_coding	-	15/15	-	-	-	-	-	-	-	-	-	1	-	ZFIN_ID	-	-	-	-	-	-	-
15_39.861_9338_29240690	1:29240690-29240690	T	intergenic_variant	MODIFIER	-	-	-	-	-	-	-	-	-	-	-	-	-	-	-	-	-	-	-	-	-	-	-	-	-	-
2_99.088_52587_31076772	1:31076772-31076772	G	synonymous_variant	LOW	nt5c2b	ENSDARG00000058231	Transcript	ENSDART00000065125	protein_coding	18/18	-	-	-	1827	1683	561	D	gaT/gaC	-	-	-1	-	ZFIN_ID	-	-	P1	-	-	-	-
2_99.088_52587_31076772	1:31076772-31076772	G	non_coding_transcript_exon_variant,non_coding_transcript_variant	MODIFIER	nt5c2b	ENSDARG00000058231	Transcript	ENSDART00000152232	retained_intron	18/18	-	-	-	1981	-	-	-	-	-	-	-1	-	ZFIN_ID	-	-	-	-	-	-	-
2_99.088_52587_31076772	1:31076772-31076772	G	non_coding_transcript_exon_variant,non_coding_transcript_variant	MODIFIER	nt5c2b	ENSDARG00000058231	Transcript	ENSDART00000152493	retained_intron	18/18	-	-	-	2128	-	-	-	-	-	-	-1	-	ZFIN_ID	-	-	-	-	-	-	-
18_56.368_55278_32019656	1:32019656-32019656	T	intergenic_variant	MODIFIER	-	-	-	-	-	-	-	-	-	-	-	-	-	-	-	-	-	-	-	-	-	-	-	-	-	-
18_15.452_41606_36044789	1:36044789-36044789	T	upstream_gene_variant	MODIFIER	prmt9	ENSDARG00000036755	Transcript	ENSDART00000053369	protein_coding	-	-	-	-	-	-	-	-	-	-	4669	-1	-	ZFIN_ID	-	-	P1	-	-	-	-
18_15.452_41606_36044789	1:36044789-36044789	T	intron_variant	MODIFIER	arhgap10	ENSDARG00000078326	Transcript	ENSDART00000109314	protein_coding	-	2016-01-22	-	-	-	-	-	-	-	-	-	1	-	ZFIN_ID	-	-	P1	-	-	-	-
18_15.452_41606_36044789	1:36044789-36044789	T	intron_variant	MODIFIER	arhgap10	ENSDARG00000078326	Transcript	ENSDART00000149022	protein_coding	-	2016-01-03	-	-	-	-	-	-	-	-	-	1	cds_end_NF	ZFIN_ID	-	-	-	-	-	-	-
18_15.452_41606_36044789	1:36044789-36044789	T	upstream_gene_variant	MODIFIER	prmt9	ENSDARG00000036755	Transcript	ENSDART00000167831	protein_coding	-	-	-	-	-	-	-	-	-	-	4929	-1	-	ZFIN_ID	-	-	P1	-	-	-	-
22_19.299_25743_36144956	1:36144956-36144956	G	intron_variant	MODIFIER	arhgap10	ENSDARG00000078326	Transcript	ENSDART00000109314	protein_coding	-	18/22	-	-	-	-	-	-	-	-	-	1	-	ZFIN_ID	-	-	P1	-	-	-	-
13_30.229_2784_39367530	1:39367530-39367530	T	intron_variant	MODIFIER	si:dkey-117m1.4	ENSDARG00000093120	Transcript	ENSDART00000136990	protein_coding	-	2016-01-08	-	-	-	-	-	-	-	-	-	-1	-	ZFIN_ID	-	-	P1	-	-	-	-
20_17.669_13486_39459601	1:39459601-39459601	T	3_prime_UTR_variant	MODIFIER	si:ch211-113e8.9	ENSDARG00000095065	Transcript	ENSDART00000138886	protein_coding	2016-07-07	-	-	-	2731	-	-	-	-	-	-	1	-	ZFIN_ID	-	-	-	-	-	-	-
20_51.264_13504_39459601	1:39459601-39459601	T	3_prime_UTR_variant	MODIFIER	si:ch211-113e8.9	ENSDARG00000095065	Transcript	ENSDART00000138886	protein_coding	2016-07-07	-	-	-	2731	-	-	-	-	-	-	1	-	ZFIN_ID	-	-	-	-	-	-	-
5_57.63_13484_39459601	1:39459601-39459601	C	3_prime_UTR_variant	MODIFIER	si:ch211-113e8.9	ENSDARG00000095065	Transcript	ENSDART00000138886	protein_coding	2016-07-07	-	-	-	2731	-	-	-	-	-	-	1	-	ZFIN_ID	-	-	-	-	-	-	-
8_86.631_13536_39459601	1:39459601-39459601	G	3_prime_UTR_variant	MODIFIER	si:ch211-113e8.9	ENSDARG00000095065	Transcript	ENSDART00000138886	protein_coding	2016-07-07	-	-	-	2731	-	-	-	-	-	-	1	-	ZFIN_ID	-	-	-	-	-	-	-
18_68.013_39189_39748031	1:39748031-39748031	T	intron_variant	MODIFIER	maml3	ENSDARG00000079552	Transcript	ENSDART00000114659	protein_coding	-	2016-01-04	-	-	-	-	-	-	-	-	-	-1	-	ZFIN_ID	-	-	P1	-	-	-	-
8_74.57_28131_39800876	1:39800876-39800876	T	splice_region_variant,intron_variant	LOW	maml3	ENSDARG00000079552	Transcript	ENSDART00000114659	protein_coding	-	2016-01-04	-	-	-	-	-	-	-	-	-	-1	-	ZFIN_ID	-	-	P1	-	-	-	-
13_10.234_3451_40444396	1:40444396-40444396	C	intron_variant	MODIFIER	dok7	ENSDARG00000060236	Transcript	ENSDART00000084665	protein_coding	-	2016-08-10	-	-	-	-	-	-	-	-	-	-1	-	ZFIN_ID	-	-	A2	-	-	-	-
13_10.234_3451_40444396	1:40444396-40444396	C	intron_variant	MODIFIER	dok7	ENSDARG00000060236	Transcript	ENSDART00000135369	protein_coding	-	2016-08-09	-	-	-	-	-	-	-	-	-	-1	-	ZFIN_ID	-	-	P5	-	-	-	-
20_90.709_32081_40880479	1:40880479-40880479	T	intergenic_variant	MODIFIER	-	-	-	-	-	-	-	-	-	-	-	-	-	-	-	-	-	-	-	-	-	-	-	-	-	-
26_35.317_28953_42719425	1:42719425-42719425	C	intergenic_variant	MODIFIER	-	-	-	-	-	-	-	-	-	-	-	-	-	-	-	-	-	-	-	-	-	-	-	-	-	-
18_86.329_9612_44035920	1:44035920-44035920	T	downstream_gene_variant	MODIFIER	ssrp1b	ENSDARG00000016994	Transcript	ENSDART00000003895	protein_coding	-	-	-	-	-	-	-	-	-	-	3966	1	-	ZFIN_ID	-	-	A2	-	-	-	-
18_86.329_9612_44035920	1:44035920-44035920	T	intron_variant	MODIFIER	ssrp1b	ENSDARG00000016994	Transcript	ENSDART00000131296	protein_coding	-	17/17	-	-	-	-	-	-	-	-	-	1	-	ZFIN_ID	-	-	P5	-	-	-	-
25_46.067_12388_50847784	1:50847784-50847784	T	intron_variant	MODIFIER	meis1a	ENSDARG00000002937	Transcript	ENSDART00000028018	protein_coding	-	2016-07-12	-	-	-	-	-	-	-	-	-	1	-	ZFIN_ID	-	-	-	-	-	-	-
25_46.067_12388_50847784	1:50847784-50847784	T	intron_variant	MODIFIER	meis1a	ENSDARG00000002937	Transcript	ENSDART00000162226	protein_coding	-	2016-08-14	-	-	-	-	-	-	-	-	-	1	-	ZFIN_ID	-	-	P1	-	-	-	-
21_23.204_58911_51295024	1:51295024-51295024	C	intron_variant	MODIFIER	nfixa	ENSDARG00000043226	Transcript	ENSDART00000135861	protein_coding	-	2016-01-01	-	-	-	-	-	-	-	-	-	1	-	ZFIN_ID	-	-	A2	-	-	-	-
3_21.692_58844_51295024	1:51295024-51295024	T	intron_variant	MODIFIER	nfixa	ENSDARG00000043226	Transcript	ENSDART00000135861	protein_coding	-	2016-01-01	-	-	-	-	-	-	-	-	-	1	-	ZFIN_ID	-	-	A2	-	-	-	-
8_84.185_1721_51295024	1:51295024-51295024	T	intron_variant	MODIFIER	nfixa	ENSDARG00000043226	Transcript	ENSDART00000135861	protein_coding	-	2016-01-01	-	-	-	-	-	-	-	-	-	1	-	ZFIN_ID	-	-	A2	-	-	-	-
14_18.785_44631_51602513	1:51602513-51602513	T	intergenic_variant	MODIFIER	-	-	-	-	-	-	-	-	-	-	-	-	-	-	-	-	-	-	-	-	-	-	-	-	-	-
25_60.237_38022_51633714	1:51633714-51633714	G	intron_variant	MODIFIER	HS3ST6	ENSDARG00000059948	Transcript	ENSDART00000132638	protein_coding	-	2016-01-01	-	-	-	-	-	-	-	-	-	-1	cds_start_NF	HGNC	HGNC:14178	-	P1	-	-	-	-
25_49.438_10083_54378612	1:54378612-54378612	G	missense_variant	MODERATE	peli1a	ENSDARG00000091592	Transcript	ENSDART00000125878	protein_coding	2016-04-06	-	-	-	517	421	141	E/Q	Gag/Cag	-	-	-1	-	ZFIN_ID	-	-	P1	-	-	-	-
25_49.438_10083_54378612	1:54378612-54378612	G	missense_variant	MODERATE	peli1a	ENSDARG00000091592	Transcript	ENSDART00000152143	protein_coding	2016-05-07	-	-	-	673	421	141	E/Q	Gag/Cag	-	-	-1	-	ZFIN_ID	-	-	P1	-	-	-	-
25_49.438_10083_54378612	1:54378612-54378612	G	downstream_gene_variant	MODIFIER	peli1a	ENSDARG00000091592	Transcript	ENSDART00000152590	protein_coding	-	-	-	-	-	-	-	-	-	-	101	-1	cds_end_NF	ZFIN_ID	-	-	-	-	-	-	-
22_120.789_42033_54675341	1:54675341-54675341	G	downstream_gene_variant	MODIFIER	si:ch211-286b5.9	ENSDARG00000086166	Transcript	ENSDART00000129658	protein_coding	-	-	-	-	-	-	-	-	-	-	1439	1	-	ZFIN_ID	-	-	A2	-	-	-	-
22_120.789_42033_54675341	1:54675341-54675341	G	splice_region_variant,intron_variant	LOW	si:ch211-286b5.9	ENSDARG00000086166	Transcript	ENSDART00000152699	protein_coding	-	2016-05-07	-	-	-	-	-	-	-	-	-	1	cds_start_NF	ZFIN_ID	-	-	P5	-	-	-	-
25_36.117_56273_56724937	1:56724937-56724937	G	missense_variant	MODERATE	FO904861.5	ENSDARG00000100134	Transcript	ENSDART00000172026	protein_coding	2016-04-08	-	-	-	977	854	285	S/T	aGc/aCc	-	-	-1	-	Clone_based_ensembl_gene	-	-	P1	tolerated(0.13)	-	-	-
27_75.691_40306_57248482	1:57248482-57248482	G	intron_variant	MODIFIER	si:ch211-114l13.12	ENSDARG00000088019	Transcript	ENSDART00000128873	protein_coding	-	2016-03-06	-	-	-	-	-	-	-	-	-	1	-	ZFIN_ID	-	-	P5	-	-	-	-
27_75.691_40306_57248482	1:57248482-57248482	G	intron_variant,non_coding_transcript_variant	MODIFIER	si:ch211-114l13.12	ENSDARG00000088019	Transcript	ENSDART00000151570	retained_intron	-	2016-01-01	-	-	-	-	-	-	-	-	-	1	-	ZFIN_ID	-	-	-	-	-	-	-
27_75.691_40306_57248482	1:57248482-57248482	G	downstream_gene_variant	MODIFIER	si:dkey-156m2.3	ENSDARG00000078620	Transcript	ENSDART00000151953	protein_coding	-	-	-	-	-	-	-	-	-	-	4103	1	-	ZFIN_ID	-	-	P1	-	-	-	-
27_75.691_40306_57248482	1:57248482-57248482	G	intron_variant	MODIFIER	si:ch211-114l13.12	ENSDARG00000088019	Transcript	ENSDART00000170550	protein_coding	-	2016-04-07	-	-	-	-	-	-	-	-	-	1	-	ZFIN_ID	-	-	A2	-	-	-	-
25_3.998_67265_58660814	1:58660814-58660814	T	intron_variant	MODIFIER	rdh8b	ENSDARG00000105060	Transcript	ENSDART00000171784	protein_coding	-	2016-07-07	-	-	-	-	-	-	-	rs505807884	-	1	-	ZFIN_ID	-	-	P1	-	-	-	-
18_76.132_41733_58689133	1:58689133-58689133	G	intron_variant	MODIFIER	rdh8b	ENSDARG00000105060	Transcript	ENSDART00000171784	protein_coding	-	2016-07-07	-	-	-	-	-	-	-	-	-	1	-	ZFIN_ID	-	-	P1	-	-	-	-
22_30.409_10864_30570	10:30570-30570	G	upstream_gene_variant	MODIFIER	tiprl	ENSDARG00000032353	Transcript	ENSDART00000040240	protein_coding	-	-	-	-	-	-	-	-	-	-	260	1	-	ZFIN_ID	-	-	P1	-	-	-	-
25_49.234_55860_109230	10:109230-109230	T	upstream_gene_variant	MODIFIER	pigp	ENSDARG00000038805	Transcript	ENSDART00000056672	protein_coding	-	-	-	-	-	-	-	-	-	-	1793	1	-	ZFIN_ID	-	-	P1	-	-	-	-
25_49.234_55860_109230	10:109230-109230	T	upstream_gene_variant	MODIFIER	ttc3	ENSDARG00000086075	Transcript	ENSDART00000127228	protein_coding	-	-	-	-	-	-	-	-	-	-	277	-1	-	ZFIN_ID	-	-	P1	-	-	-	-
25_49.234_55860_109230	10:109230-109230	T	upstream_gene_variant	MODIFIER	pigp	ENSDARG00000038805	Transcript	ENSDART00000135572	protein_coding	-	-	-	-	-	-	-	-	-	-	1638	1	cds_start_NF,cds_end_NF	ZFIN_ID	-	-	-	-	-	-	-
25_49.234_55860_109230	10:109230-109230	T	upstream_gene_variant	MODIFIER	ttc3	ENSDARG00000086075	Transcript	ENSDART00000145716	protein_coding	-	-	-	-	-	-	-	-	-	-	4130	-1	cds_start_NF,cds_end_NF	ZFIN_ID	-	-	-	-	-	-	-
19_12.538_45124_440574	10:440574-440574	T	intron_variant	MODIFIER	zdhhc8a	ENSDARG00000042872	Transcript	ENSDART00000063671	protein_coding	-	2016-01-10	-	-	-	-	-	-	-	-	-	1	-	ZFIN_ID	-	-	P5	-	-	-	-
19_12.538_45124_440574	10:440574-440574	T	intron_variant	MODIFIER	zdhhc8a	ENSDARG00000042872	Transcript	ENSDART00000147740	protein_coding	-	2016-01-05	-	-	-	-	-	-	-	-	-	1	cds_start_NF,cds_end_NF	ZFIN_ID	-	-	A2	-	-	-	-
21_30.441_42799_477049	10:477049-477049	G	missense_variant	MODERATE	arvcfa	ENSDARG00000074329	Transcript	ENSDART00000145220	protein_coding	2016-04-16	-	-	-	724	672	224	I/M	atA/atG	-	-	1	-	ZFIN_ID	-	-	P1	tolerated(0.21)	-	-	-
21_36.017_54776_1232060	10:1232060-1232060	G	missense_variant	MODERATE	pdlim5b	ENSDARG00000027600	Transcript	ENSDART00000036090	protein_coding	2016-03-13	-	-	-	302	241	81	S/P	Tca/Cca	-	-	-1	-	ZFIN_ID	-	-	A2	deleterious(0)	-	-	-
21_36.017_54776_1232060	10:1232060-1232060	G	missense_variant	MODERATE	pdlim5b	ENSDARG00000027600	Transcript	ENSDART00000098750	protein_coding	2016-03-08	-	-	-	301	241	81	S/P	Tca/Cca	-	-	-1	-	ZFIN_ID	-	-	-	deleterious(0.01)	-	-	-
21_36.017_54776_1232060	10:1232060-1232060	G	missense_variant	MODERATE	pdlim5b	ENSDARG00000027600	Transcript	ENSDART00000168127	protein_coding	2016-03-07	-	-	-	302	241	81	S/P	Tca/Cca	-	-	-1	-	ZFIN_ID	-	-	-	deleterious(0)	-	-	-
21_36.017_54776_1232060	10:1232060-1232060	G	missense_variant	MODERATE	pdlim5b	ENSDARG00000027600	Transcript	ENSDART00000169779	protein_coding	2016-03-15	-	-	-	388	241	81	S/P	Tca/Cca	-	-	-1	-	ZFIN_ID	-	-	P5	deleterious(0)	-	-	-
21_34.036_5600_1232067	10:1232067-1232067	T	synonymous_variant	LOW	pdlim5b	ENSDARG00000027600	Transcript	ENSDART00000036090	protein_coding	2016-03-13	-	-	-	295	234	78	L	ctG/ctA	-	-	-1	-	ZFIN_ID	-	-	A2	-	-	-	-
21_34.036_5600_1232067	10:1232067-1232067	T	synonymous_variant	LOW	pdlim5b	ENSDARG00000027600	Transcript	ENSDART00000098750	protein_coding	2016-03-08	-	-	-	294	234	78	L	ctG/ctA	-	-	-1	-	ZFIN_ID	-	-	-	-	-	-	-
21_34.036_5600_1232067	10:1232067-1232067	T	synonymous_variant	LOW	pdlim5b	ENSDARG00000027600	Transcript	ENSDART00000168127	protein_coding	2016-03-07	-	-	-	295	234	78	L	ctG/ctA	-	-	-1	-	ZFIN_ID	-	-	-	-	-	-	-
21_34.036_5600_1232067	10:1232067-1232067	T	synonymous_variant	LOW	pdlim5b	ENSDARG00000027600	Transcript	ENSDART00000169779	protein_coding	2016-03-15	-	-	-	381	234	78	L	ctG/ctA	-	-	-1	-	ZFIN_ID	-	-	P5	-	-	-	-
18_11.436_22226_2076069	10:2076069-2076069	T	intergenic_variant	MODIFIER	-	-	-	-	-	-	-	-	-	-	-	-	-	-	-	-	-	-	-	-	-	-	-	-	-	-
9_70.345_73181_2264704	10:2264704-2264704	G	missense_variant	MODERATE	CNTNAP3	ENSDARG00000067824	Transcript	ENSDART00000097695	protein_coding	2016-06-21	-	-	-	992	983	328	S/C	tCt/tGt	-	-	1	-	HGNC	HGNC:13834	-	-	deleterious(0)	-	-	-
9_70.345_73181_2264704	10:2264704-2264704	G	missense_variant	MODERATE	CNTNAP3	ENSDARG00000067824	Transcript	ENSDART00000136363	protein_coding	2016-08-23	-	-	-	1320	1322	441	S/C	tCt/tGt	-	-	1	cds_start_NF	HGNC	HGNC:13834	-	P1	deleterious(0)	-	-	-
9_52.2_67571_3225013	10:3225013-3225013	T	missense_variant	MODERATE	pi4kaa	ENSDARG00000076724	Transcript	ENSDART00000113162	protein_coding	27/55	-	-	-	3100	3020	1007	R/K	aGa/aAa	-	-	-1	-	ZFIN_ID	-	-	P1	-	-	-	-
8_87.967_76958_4615042	10:4615042-4615042	C	intron_variant	MODIFIER	plppr1	ENSDARG00000100642	Transcript	ENSDART00000163951	protein_coding	-	2016-01-04	-	-	-	-	-	-	-	-	-	-1	-	ZFIN_ID	-	-	P5	-	-	-	-
16_48.248_73202_5770766	10:5770766-5770766	G	downstream_gene_variant	MODIFIER	pam	ENSDARG00000100170	Transcript	ENSDART00000157885	processed_transcript	-	-	-	-	-	-	-	-	-	-	2373	1	-	ZFIN_ID	-	-	-	-	-	-	-
16_48.248_73202_5770766	10:5770766-5770766	G	intron_variant	MODIFIER	pam	ENSDARG00000100170	Transcript	ENSDART00000159769	protein_coding	-	19/25	-	-	-	-	-	-	-	-	-	1	-	ZFIN_ID	-	-	A2	-	-	-	-
16_48.248_73202_5770766	10:5770766-5770766	G	intron_variant	MODIFIER	pam	ENSDARG00000100170	Transcript	ENSDART00000172632	protein_coding	-	20/26	-	-	-	-	-	-	-	-	-	1	-	ZFIN_ID	-	-	P5	-	-	-	-
13_90.663_14545_8041595	10:8041595-8041595	T	intron_variant	MODIFIER	atp6v0a2a	ENSDARG00000035538	Transcript	ENSDART00000140476	protein_coding	-	15/20	-	-	-	-	-	-	-	-	-	-1	-	ZFIN_ID	-	-	P1	-	-	-	-
21_27.129_41864_8243785	10:8243785-8243785	G	splice_region_variant,intron_variant	LOW	skiv2l2	ENSDARG00000013457	Transcript	ENSDART00000026244	protein_coding	-	2016-04-26	-	-	-	-	-	-	-	-	-	1	-	ZFIN_ID	-	-	P1	-	-	-	-
13_29.351_68760_8527041	10:8527041-8527041	G	downstream_gene_variant	MODIFIER	BX682234.1	ENSDARG00000074732	Transcript	ENSDART00000109559	protein_coding	-	-	-	-	-	-	-	-	-	-	1740	1	-	Clone_based_ensembl_gene	-	-	P1	-	-	-	-
13_29.351_68760_8527041	10:8527041-8527041	G	missense_variant	MODERATE	BX682234.2	ENSDARG00000088503	Transcript	ENSDART00000130923	protein_coding	2016-02-06	-	-	-	76	76	26	M/V	Atg/Gtg	-	-	1	-	Clone_based_ensembl_gene	-	-	P1	deleterious(0)	-	-	-
13_27.436_65335_8527042	10:8527042-8527042	T	downstream_gene_variant	MODIFIER	BX682234.1	ENSDARG00000074732	Transcript	ENSDART00000109559	protein_coding	-	-	-	-	-	-	-	-	-	-	1741	1	-	Clone_based_ensembl_gene	-	-	P1	-	-	-	-
13_27.436_65335_8527042	10:8527042-8527042	T	missense_variant	MODERATE	BX682234.2	ENSDARG00000088503	Transcript	ENSDART00000130923	protein_coding	2016-02-06	-	-	-	77	77	26	S/L	tCg/tTg	-	-	1	-	Clone_based_ensembl_gene	-	-	P1	-	-	-	-
13_20.583_66807_8544444	10:8544444-8544444	G	intergenic_variant	MODIFIER	-	-	-	-	-	-	-	-	-	-	-	-	-	-	-	-	-	-	-	-	-	-	-	-	-	-
21_43.165_66435_9898133	10:9898133-9898133	G	synonymous_variant	LOW	strbp	ENSDARG00000021455	Transcript	ENSDART00000129151	protein_coding	13/19	-	-	-	1530	1254	418	H	caT/caC	-	-	-1	-	ZFIN_ID	-	-	A2	-	-	-	-
21_43.165_66435_9898133	10:9898133-9898133	G	synonymous_variant	LOW	strbp	ENSDARG00000021455	Transcript	ENSDART00000130734	protein_coding	2016-11-17	-	-	-	1443	1437	479	H	caT/caC	-	-	-1	-	ZFIN_ID	-	-	P5	-	-	-	-
21_43.383_66644_9898160	10:9898160-9898160	T	synonymous_variant	LOW	strbp	ENSDARG00000021455	Transcript	ENSDART00000129151	protein_coding	13/19	-	-	-	1503	1227	409	R	cgG/cgA	-	-	-1	-	ZFIN_ID	-	-	A2	-	-	-	-
21_43.383_66644_9898160	10:9898160-9898160	T	synonymous_variant	LOW	strbp	ENSDARG00000021455	Transcript	ENSDART00000130734	protein_coding	2016-11-17	-	-	-	1416	1410	470	R	cgG/cgA	-	-	-1	-	ZFIN_ID	-	-	P5	-	-	-	-
21_42.968_78845_10405942	10:10405942-10405942	T	splice_region_variant,intron_variant	LOW	cercam	ENSDARG00000079049	Transcript	ENSDART00000109432	protein_coding	-	2016-06-11	-	-	-	-	-	-	-	-	-	1	-	ZFIN_ID	-	-	P1	-	-	-	-
9_38.207_18899_11802138	10:11802138-11802138	T	intron_variant	MODIFIER	adamts6	ENSDARG00000041982	Transcript	ENSDART00000009715	protein_coding	-	2016-03-25	-	-	-	-	-	-	-	-	-	-1	-	ZFIN_ID	-	-	P1	-	-	-	-
9_38.207_18899_11802138	10:11802138-11802138	T	downstream_gene_variant	MODIFIER	si:dkeyp-7g10.2	ENSDARG00000093073	Transcript	ENSDART00000133879	processed_transcript	-	-	-	-	-	-	-	-	-	-	1004	-1	-	ZFIN_ID	-	-	-	-	-	-	-
9_38.207_18899_11802138	10:11802138-11802138	T	intron_variant	MODIFIER	adamts6	ENSDARG00000041982	Transcript	ENSDART00000138748	protein_coding	-	2016-01-23	-	-	-	-	-	-	-	-	-	-1	-	ZFIN_ID	-	-	P1	-	-	-	-
5_48.777_40583_12211080	10:12211080-12211080	T	intergenic_variant	MODIFIER	-	-	-	-	-	-	-	-	-	-	-	-	-	-	-	-	-	-	-	-	-	-	-	-	-	-
27_27.162_19750_13496686	10:13496686-13496686	G	intergenic_variant	MODIFIER	-	-	-	-	-	-	-	-	-	-	-	-	-	-	-	-	-	-	-	-	-	-	-	-	-	-
21_39.915_23360_17075732	10:17075732-17075732	G	upstream_gene_variant	MODIFIER	CR855996.2	ENSDARG00000104450	Transcript	ENSDART00000157480	protein_coding	-	-	-	-	-	-	-	-	-	-	172	1	-	Clone_based_ensembl_gene	-	-	P1	-	-	-	-
8_64.42_34058_17841419	10:17841419-17841419	G	intergenic_variant	MODIFIER	-	-	-	-	-	-	-	-	-	-	-	-	-	-	-	-	-	-	-	-	-	-	-	-	-	-
21_42.766_28034_19025777	10:19025777-19025777	T	synonymous_variant	LOW	dpysl2b	ENSDARG00000032083	Transcript	ENSDART00000146517	protein_coding	2016-10-14	-	-	-	1230	966	322	T	acC/acT	-	-	1	-	ZFIN_ID	-	-	P1	-	-	-	-
4_57.96_16265_20079748	10:20079748-20079748	T	intergenic_variant	MODIFIER	-	-	-	-	-	-	-	-	-	-	-	-	-	-	-	-	-	-	-	-	-	-	-	-	-	-
21_36.377_56738_20669314	10:20669314-20669314	G	upstream_gene_variant	MODIFIER	prnpb	ENSDARG00000044048	Transcript	ENSDART00000064666	protein_coding	-	-	-	-	-	-	-	-	-	-	2003	1	-	ZFIN_ID	-	-	P1	-	-	-	-
21_36.377_56738_20669314	10:20669314-20669314	G	synonymous_variant	LOW	si:dkey-81j8.6	ENSDARG00000088831	Transcript	ENSDART00000127235	protein_coding	16/17	-	-	-	3801	3663	1221	L	ctA/ctG	-	-	1	-	ZFIN_ID	-	-	P5	-	-	-	-
21_36.377_56738_20669314	10:20669314-20669314	G	synonymous_variant	LOW	si:dkey-81j8.6	ENSDARG00000088831	Transcript	ENSDART00000140141	protein_coding	15/15	-	-	-	2116	1980	660	L	ctA/ctG	-	-	1	cds_end_NF	ZFIN_ID	-	-	A2	-	-	-	-
21_22.357_52405_21438084	10:21438084-21438084	T	upstream_gene_variant	MODIFIER	si:dkey-106m10.6	ENSDARG00000094461	Transcript	ENSDART00000135157	processed_transcript	-	-	-	-	-	-	-	-	-	rs514139332	1902	1	-	ZFIN_ID	-	-	-	-	-	-	-
21_22.357_52405_21438084	10:21438084-21438084	T	synonymous_variant	LOW	trpc7a	ENSDARG00000027523	Transcript	ENSDART00000138703	protein_coding	2016-01-11	-	-	-	168	168	56	D	gaC/gaT	rs514139332	-	1	-	ZFIN_ID	-	-	P1	-	-	-	-
21_22.357_52405_21438084	10:21438084-21438084	T	upstream_gene_variant	MODIFIER	si:dkey-106m10.5	ENSDARG00000093047	Transcript	ENSDART00000140838	processed_transcript	-	-	-	-	-	-	-	-	-	rs514139332	1855	1	-	ZFIN_ID	-	-	-	-	-	-	-
21_22.357_52405_21438084	10:21438084-21438084	T	upstream_gene_variant	MODIFIER	si:dkey-106m10.6	ENSDARG00000094461	Transcript	ENSDART00000144610	processed_transcript	-	-	-	-	-	-	-	-	-	rs514139332	4250	1	-	ZFIN_ID	-	-	-	-	-	-	-
12_27.236_4045_23060315	10:23060315-23060315	C	downstream_gene_variant	MODIFIER	-	ENSDARG00000086665	Transcript	ENSDART00000123039	protein_coding	-	-	-	-	-	-	-	-	-	-	4348	1	-	-	-	-	P5	-	-	-	-
12_27.236_4045_23060315	10:23060315-23060315	C	downstream_gene_variant	MODIFIER	-	ENSDARG00000086665	Transcript	ENSDART00000138955	protein_coding	-	-	-	-	-	-	-	-	-	-	3238	1	-	-	-	-	A2	-	-	-	-
12_27.236_4045_23060315	10:23060315-23060315	C	upstream_gene_variant	MODIFIER	si:dkey-175g6.6	ENSDARG00000096973	Transcript	ENSDART00000154902	lincRNA	-	-	-	-	-	-	-	-	-	-	4562	1	-	ZFIN_ID	-	-	-	-	-	-	-
21_50.237_9445_23280417	10:23280417-23280417	T	missense_variant	MODERATE	cadm2a	ENSDARG00000009930	Transcript	ENSDART00000056369	protein_coding	2016-04-09	-	-	-	529	464	155	R/Q	cGg/cAg	-	-	-1	-	ZFIN_ID	-	-	P5	tolerated(0.5)	-	-	-
21_50.237_9445_23280417	10:23280417-23280417	T	missense_variant	MODERATE	cadm2a	ENSDARG00000009930	Transcript	ENSDART00000135475	protein_coding	2016-04-07	-	-	-	496	497	166	R/Q	cGg/cAg	-	-	-1	cds_start_NF,cds_end_NF	ZFIN_ID	-	-	A2	tolerated(0.53)	-	-	-
13_30.666_5320_23493990	10:23493990-23493990	T	intergenic_variant	MODIFIER	-	-	-	-	-	-	-	-	-	-	-	-	-	-	-	-	-	-	-	-	-	-	-	-	-	-
15_32.484_13463_24892747	10:24892747-24892747	G	intergenic_variant	MODIFIER	-	-	-	-	-	-	-	-	-	-	-	-	-	-	-	-	-	-	-	-	-	-	-	-	-	-
3_75.862_71204_26182416	10:26182416-26182416	T	synonymous_variant	LOW	trim3b	ENSDARG00000005397	Transcript	ENSDART00000109183	protein_coding	2016-07-14	-	-	-	1553	975	325	T	acG/acA	-	-	-1	-	ZFIN_ID	-	-	P5	-	-	-	-
3_75.862_71204_26182416	10:26182416-26182416	T	upstream_gene_variant	MODIFIER	trim3b	ENSDARG00000005397	Transcript	ENSDART00000136291	processed_transcript	-	-	-	-	-	-	-	-	-	-	3048	-1	-	ZFIN_ID	-	-	-	-	-	-	-
3_75.862_71204_26182416	10:26182416-26182416	T	synonymous_variant	LOW	trim3b	ENSDARG00000005397	Transcript	ENSDART00000136472	protein_coding	2016-06-12	-	-	-	1170	975	325	T	acG/acA	-	-	-1	-	ZFIN_ID	-	-	A2	-	-	-	-
3_75.862_71204_26182416	10:26182416-26182416	T	upstream_gene_variant	MODIFIER	trim3b	ENSDARG00000005397	Transcript	ENSDART00000143734	retained_intron	-	-	-	-	-	-	-	-	-	-	1532	-1	-	ZFIN_ID	-	-	-	-	-	-	-
23_64.855_80721_27199788	10:27199788-27199788	T	downstream_gene_variant	MODIFIER	cxadr	ENSDARG00000043658	Transcript	ENSDART00000064107	protein_coding	-	-	-	-	-	-	-	-	-	-	3261	1	-	ZFIN_ID	-	-	P1	-	-	-	-
23_64.855_80721_27199788	10:27199788-27199788	T	downstream_gene_variant	MODIFIER	cxadr	ENSDARG00000043658	Transcript	ENSDART00000159751	protein_coding	-	-	-	-	-	-	-	-	-	-	3263	1	-	ZFIN_ID	-	-	P1	-	-	-	-
21_7.046_68258_30005758	10:30005758-30005758	G	downstream_gene_variant	MODIFIER	lim2.1	ENSDARG00000068974	Transcript	ENSDART00000078800	protein_coding	-	-	-	-	-	-	-	-	-	-	4177	-1	-	ZFIN_ID	-	-	P1	-	-	-	-
21_7.046_68258_30005758	10:30005758-30005758	G	intron_variant	MODIFIER	bsx	ENSDARG00000068976	Transcript	ENSDART00000099983	protein_coding	-	2016-01-02	-	-	-	-	-	-	-	-	-	-1	-	ZFIN_ID	-	-	P1	-	-	-	-
21_7.046_68258_30005758	10:30005758-30005758	G	downstream_gene_variant	MODIFIER	si:rp71-56i13.6	ENSDARG00000068982	Transcript	ENSDART00000099992	protein_coding	-	-	-	-	-	-	-	-	-	-	4234	1	-	ZFIN_ID	-	-	A2	-	-	-	-
21_7.046_68258_30005758	10:30005758-30005758	G	downstream_gene_variant	MODIFIER	si:rp71-56i13.6	ENSDARG00000068982	Transcript	ENSDART00000127723	protein_coding	-	-	-	-	-	-	-	-	-	-	4234	1	-	ZFIN_ID	-	-	P5	-	-	-	-
21_7.046_68258_30005758	10:30005758-30005758	G	downstream_gene_variant	MODIFIER	lim2.1	ENSDARG00000068974	Transcript	ENSDART00000147441	protein_coding	-	-	-	-	-	-	-	-	-	-	4285	-1	-	ZFIN_ID	-	-	P1	-	-	-	-
21_74.976_71772_30231695	10:30231695-30231695	G	intron_variant	MODIFIER	ntm	ENSDARG00000018065	Transcript	ENSDART00000011317	protein_coding	-	2016-01-06	-	-	-	-	-	-	-	-	-	1	cds_end_NF	ZFIN_ID	-	-	A2	-	-	-	-
21_74.976_71772_30231695	10:30231695-30231695	G	intron_variant	MODIFIER	ntm	ENSDARG00000018065	Transcript	ENSDART00000099964	protein_coding	-	2016-01-07	-	-	-	-	-	-	-	-	-	1	cds_end_NF	ZFIN_ID	-	-	A2	-	-	-	-
12_55.482_61573_32220861	10:32220861-32220861	G	intergenic_variant	MODIFIER	-	-	-	-	-	-	-	-	-	-	-	-	-	-	-	-	-	-	-	-	-	-	-	-	-	-
23_65.83_57476_32874259	10:32874259-32874259	T	intron_variant	MODIFIER	trim37	ENSDARG00000076473	Transcript	ENSDART00000134255	protein_coding	-	21/24	-	-	-	-	-	-	-	-	-	-1	-	ZFIN_ID	-	-	P1	-	-	-	-
9_62.695_69631_33018690	10:33018690-33018690	G	intron_variant	MODIFIER	cux1a	ENSDARG00000078459	Transcript	ENSDART00000081170	protein_coding	-	15/25	-	-	-	-	-	-	-	-	-	-1	-	ZFIN_ID	-	-	P1	-	-	-	-
21_50.652_42185_34718730	10:34718730-34718730	T	synonymous_variant	LOW	nbeaa	ENSDARG00000070080	Transcript	ENSDART00000102566	protein_coding	22/58	-	-	-	3924	3652	1218	L	Ctg/Ttg	-	-	1	-	ZFIN_ID	-	-	P5	-	-	-	-
21_50.652_42185_34718730	10:34718730-34718730	T	synonymous_variant	LOW	nbeaa	ENSDARG00000070080	Transcript	ENSDART00000114630	protein_coding	1945-10-01	-	-	-	1831	1831	611	L	Ctg/Ttg	-	-	1	cds_start_NF	ZFIN_ID	-	-	A2	-	-	-	-
18_62.538_55989_34798786	10:34798786-34798786	T	downstream_gene_variant	MODIFIER	dclk1a	ENSDARG00000018856	Transcript	ENSDART00000134307	protein_coding	-	-	-	-	-	-	-	-	-	-	1826	-1	cds_end_NF,cds_start_NF	ZFIN_ID	-	-	-	-	-	-	-
18_62.538_55989_34798786	10:34798786-34798786	T	intron_variant	MODIFIER	dclk1a	ENSDARG00000018856	Transcript	ENSDART00000138755	protein_coding	-	13/15	-	-	-	-	-	-	-	-	-	-1	-	ZFIN_ID	-	-	P5	-	-	-	-
18_62.538_55989_34798786	10:34798786-34798786	T	intron_variant	MODIFIER	dclk1a	ENSDARG00000018856	Transcript	ENSDART00000145450	protein_coding	-	2016-09-11	-	-	-	-	-	-	-	-	-	-1	-	ZFIN_ID	-	-	-	-	-	-	-
18_62.538_55989_34798786	10:34798786-34798786	T	intron_variant	MODIFIER	dclk1a	ENSDARG00000018856	Transcript	ENSDART00000161272	protein_coding	-	2016-12-15	-	-	-	-	-	-	-	-	-	-1	-	ZFIN_ID	-	-	A2	-	-	-	-
18_62.538_55989_34798786	10:34798786-34798786	T	upstream_gene_variant	MODIFIER	dclk1a	ENSDARG00000018856	Transcript	ENSDART00000163072	protein_coding	-	-	-	-	-	-	-	-	-	-	908	-1	cds_start_NF	ZFIN_ID	-	-	-	-	-	-	-
15_24.267_73365_35315044	10:35315044-35315044	C	intron_variant	MODIFIER	styxl1	ENSDARG00000026338	Transcript	ENSDART00000028940	protein_coding	-	2016-02-07	-	-	-	-	-	-	-	-	-	1	-	ZFIN_ID	-	-	P1	-	-	-	-
15_24.267_73365_35315044	10:35315044-35315044	C	upstream_gene_variant	MODIFIER	prr11	ENSDARG00000087393	Transcript	ENSDART00000082445	protein_coding	-	-	-	-	-	-	-	-	-	-	1388	-1	-	ZFIN_ID	-	-	P5	-	-	-	-
15_24.267_73365_35315044	10:35315044-35315044	C	upstream_gene_variant	MODIFIER	prr11	ENSDARG00000087393	Transcript	ENSDART00000139107	protein_coding	-	-	-	-	-	-	-	-	-	-	1381	-1	cds_end_NF	ZFIN_ID	-	-	A2	-	-	-	-
15_24.267_73365_35315044	10:35315044-35315044	C	upstream_gene_variant	MODIFIER	prr11	ENSDARG00000087393	Transcript	ENSDART00000143890	protein_coding	-	-	-	-	-	-	-	-	-	-	1446	-1	-	ZFIN_ID	-	-	A2	-	-	-	-
23_40.567_1717_36993253	10:36993253-36993253	G	intron_variant,non_coding_transcript_variant	MODIFIER	si:ch211-183b15.1	ENSDARG00000097240	Transcript	ENSDART00000153914	antisense	-	2016-04-04	-	-	-	-	-	-	-	-	-	1	-	ZFIN_ID	-	-	-	-	-	-	-
20_107.724_3750_37159574	10:37159574-37159574	T	intron_variant	MODIFIER	vezf1a	ENSDARG00000008247	Transcript	ENSDART00000029843	protein_coding	-	2016-01-06	-	-	-	-	-	-	-	-	-	1	-	ZFIN_ID	-	-	P1	-	-	-	-
20_107.724_3750_37159574	10:37159574-37159574	T	intron_variant	MODIFIER	vezf1a	ENSDARG00000008247	Transcript	ENSDART00000132162	protein_coding	-	2016-01-04	-	-	-	-	-	-	-	-	-	1	cds_start_NF	ZFIN_ID	-	-	-	-	-	-	-
13_47.897_18791_37566124	10:37566124-37566124	G	intron_variant	MODIFIER	msi2a	ENSDARG00000033901	Transcript	ENSDART00000099473	protein_coding	-	2016-05-15	-	-	-	-	-	-	-	-	-	1	-	ZFIN_ID	-	-	A2	-	-	-	-
13_47.897_18791_37566124	10:37566124-37566124	G	intron_variant	MODIFIER	msi2a	ENSDARG00000033901	Transcript	ENSDART00000132096	protein_coding	-	2016-05-14	-	-	-	-	-	-	-	-	-	1	-	ZFIN_ID	-	-	A2	-	-	-	-
13_47.897_18791_37566124	10:37566124-37566124	G	intron_variant,non_coding_transcript_variant	MODIFIER	msi2a	ENSDARG00000033901	Transcript	ENSDART00000134104	retained_intron	-	2016-04-04	-	-	-	-	-	-	-	-	-	1	-	ZFIN_ID	-	-	-	-	-	-	-
13_47.897_18791_37566124	10:37566124-37566124	G	intron_variant,non_coding_transcript_variant	MODIFIER	msi2a	ENSDARG00000033901	Transcript	ENSDART00000135642	retained_intron	-	2016-05-05	-	-	-	-	-	-	-	-	-	1	-	ZFIN_ID	-	-	-	-	-	-	-
13_47.897_18791_37566124	10:37566124-37566124	G	intron_variant,non_coding_transcript_variant	MODIFIER	msi2a	ENSDARG00000033901	Transcript	ENSDART00000141183	retained_intron	-	2016-02-05	-	-	-	-	-	-	-	-	-	1	-	ZFIN_ID	-	-	-	-	-	-	-
13_47.897_18791_37566124	10:37566124-37566124	G	intron_variant	MODIFIER	msi2a	ENSDARG00000033901	Transcript	ENSDART00000162941	protein_coding	-	2016-05-14	-	-	-	-	-	-	-	-	-	1	-	ZFIN_ID	-	-	P5	-	-	-	-
12_51.721_70564_37596203	10:37596203-37596203	T	intron_variant	MODIFIER	msi2a	ENSDARG00000033901	Transcript	ENSDART00000099473	protein_coding	-	2016-05-15	-	-	-	-	-	-	-	-	-	1	-	ZFIN_ID	-	-	A2	-	-	-	-
12_51.721_70564_37596203	10:37596203-37596203	T	intron_variant	MODIFIER	msi2a	ENSDARG00000033901	Transcript	ENSDART00000132096	protein_coding	-	2016-05-14	-	-	-	-	-	-	-	-	-	1	-	ZFIN_ID	-	-	A2	-	-	-	-
12_51.721_70564_37596203	10:37596203-37596203	T	intron_variant,non_coding_transcript_variant	MODIFIER	msi2a	ENSDARG00000033901	Transcript	ENSDART00000134104	retained_intron	-	2016-04-04	-	-	-	-	-	-	-	-	-	1	-	ZFIN_ID	-	-	-	-	-	-	-
12_51.721_70564_37596203	10:37596203-37596203	T	intron_variant,non_coding_transcript_variant	MODIFIER	msi2a	ENSDARG00000033901	Transcript	ENSDART00000135642	retained_intron	-	2016-05-05	-	-	-	-	-	-	-	-	-	1	-	ZFIN_ID	-	-	-	-	-	-	-
12_51.721_70564_37596203	10:37596203-37596203	T	intron_variant,non_coding_transcript_variant	MODIFIER	msi2a	ENSDARG00000033901	Transcript	ENSDART00000141183	retained_intron	-	2016-02-05	-	-	-	-	-	-	-	-	-	1	-	ZFIN_ID	-	-	-	-	-	-	-
12_51.721_70564_37596203	10:37596203-37596203	T	intron_variant	MODIFIER	msi2a	ENSDARG00000033901	Transcript	ENSDART00000162941	protein_coding	-	2016-05-14	-	-	-	-	-	-	-	-	-	1	-	ZFIN_ID	-	-	P5	-	-	-	-
17_82.751_45200_42748145	10:42748145-42748145	T	intergenic_variant	MODIFIER	-	-	-	-	-	-	-	-	-	-	-	-	-	-	-	-	-	-	-	-	-	-	-	-	-	-
6_93.043_58371_45011994	10:45011994-45011994	T	intron_variant	MODIFIER	slc4a5	ENSDARG00000104387	Transcript	ENSDART00000159370	protein_coding	-	2016-08-23	-	-	-	-	-	-	-	-	-	1	-	ZFIN_ID	-	-	P1	-	-	-	-
6_93.043_58371_45011994	10:45011994-45011994	T	intron_variant	MODIFIER	slc4a5	ENSDARG00000104387	Transcript	ENSDART00000162669	protein_coding	-	2016-08-24	-	-	-	-	-	-	-	-	-	1	cds_start_NF	ZFIN_ID	-	-	-	-	-	-	-
18_41.821_73400_45529809	10:45529809-45529809	G	intergenic_variant	MODIFIER	-	-	-	-	-	-	-	-	-	-	-	-	-	-	-	-	-	-	-	-	-	-	-	-	-	-
22_76.592_46118_72605	11:72605-72605	T	intron_variant	MODIFIER	col2a1b	ENSDARG00000011407	Transcript	ENSDART00000047844	protein_coding	-	1950-06-01	-	-	-	-	-	-	-	-	-	-1	-	ZFIN_ID	-	-	P1	-	-	-	-
3_105.5_42493_166267	11:166267-166267	T	downstream_gene_variant	MODIFIER	cdk4	ENSDARG00000087937	Transcript	ENSDART00000092787	protein_coding	-	-	-	-	-	-	-	-	-	-	4701	-1	-	ZFIN_ID	-	-	P5	-	-	-	-
3_105.5_42493_166267	11:166267-166267	T	downstream_gene_variant	MODIFIER	cdk4	ENSDARG00000087937	Transcript	ENSDART00000172920	protein_coding	-	-	-	-	-	-	-	-	-	-	4701	-1	-	ZFIN_ID	-	-	A2	-	-	-	-
6_49.66_26497_1708205	11:1708205-1708205	T	intron_variant	MODIFIER	lrp1aa	ENSDARG00000097827	Transcript	ENSDART00000154967	protein_coding	-	15/26	-	-	-	-	-	-	-	-	-	1	cds_end_NF	ZFIN_ID	-	-	-	-	-	-	-
6_49.66_26497_1708205	11:1708205-1708205	T	intron_variant	MODIFIER	lrp1aa	ENSDARG00000097827	Transcript	ENSDART00000164394	protein_coding	-	15/96	-	-	-	-	-	-	-	-	-	1	-	ZFIN_ID	-	-	P1	-	-	-	-
10_42.699_62128_1733080	11:1733080-1733080	G	intron_variant	MODIFIER	lrp1aa	ENSDARG00000097827	Transcript	ENSDART00000164394	protein_coding	-	27/96	-	-	-	-	-	-	-	-	-	1	-	ZFIN_ID	-	-	P1	-	-	-	-
10_42.699_62128_1733080	11:1733080-1733080	G	upstream_gene_variant	MODIFIER	lrp1aa	ENSDARG00000097827	Transcript	ENSDART00000173023	protein_coding	-	-	-	-	-	-	-	-	-	-	4535	1	cds_start_NF	ZFIN_ID	-	-	-	-	-	-	-
26_3.101_9786_2501748	11:2501748-2501748	T	downstream_gene_variant	MODIFIER	nab2	ENSDARG00000078076	Transcript	ENSDART00000114079	protein_coding	-	-	-	-	-	-	-	-	-	-	383	-1	-	ZFIN_ID	-	-	P1	-	-	-	-
26_3.101_9786_2501748	11:2501748-2501748	T	3_prime_UTR_variant	MODIFIER	zgc:113184	ENSDARG00000098181	Transcript	ENSDART00000158706	protein_coding	2016-06-06	-	-	-	3398	-	-	-	-	-	-	1	-	ZFIN_ID	-	-	-	-	-	-	-
26_3.101_9786_2501748	11:2501748-2501748	T	downstream_gene_variant	MODIFIER	zgc:113184	ENSDARG00000098181	Transcript	ENSDART00000173000	protein_coding	-	-	-	-	-	-	-	-	-	-	4074	1	-	ZFIN_ID	-	-	P1	-	-	-	-
17_70.542_63956_6346372	11:6346372-6346372	G	intergenic_variant	MODIFIER	-	-	-	-	-	-	-	-	-	-	-	-	-	-	-	-	-	-	-	-	-	-	-	-	-	-
13_8.674_12733_8269986	11:8269986-8269986	G	downstream_gene_variant	MODIFIER	pimr202	ENSDARG00000103910	Transcript	ENSDART00000160916	retained_intron	-	-	-	-	-	-	-	-	-	-	4970	-1	-	ZFIN_ID	-	-	-	-	-	-	-
13_8.674_12733_8269986	11:8269986-8269986	G	downstream_gene_variant	MODIFIER	pimr202	ENSDARG00000103910	Transcript	ENSDART00000168524	protein_coding	-	-	-	-	-	-	-	-	-	-	4771	-1	cds_start_NF	ZFIN_ID	-	-	P1	-	-	-	-
24_44.983_8499_8282155	11:8282155-8282155	T	upstream_gene_variant	MODIFIER	pimr202	ENSDARG00000103910	Transcript	ENSDART00000168524	protein_coding	-	-	-	-	-	-	-	-	-	-	3159	-1	cds_start_NF	ZFIN_ID	-	-	P1	-	-	-	-
1_19.457_64200_8653552	11:8653552-8653552	G	missense_variant	MODERATE	tbl1xr1a	ENSDARG00000058696	Transcript	ENSDART00000081607	protein_coding	2016-02-14	-	-	-	202	97	33	N/D	Aac/Gac	-	-	1	-	ZFIN_ID	-	-	P1	tolerated(0.2)	-	-	-
1_19.457_64200_8653552	11:8653552-8653552	G	missense_variant	MODERATE	tbl1xr1a	ENSDARG00000058696	Transcript	ENSDART00000126523	protein_coding	2016-05-14	-	-	-	524	97	33	N/D	Aac/Gac	-	-	1	-	ZFIN_ID	-	-	-	tolerated(0.2)	-	-	-
1_19.457_64200_8653552	11:8653552-8653552	G	missense_variant	MODERATE	tbl1xr1a	ENSDARG00000058696	Transcript	ENSDART00000141612	protein_coding	2016-05-17	-	-	-	897	97	33	N/D	Aac/Gac	-	-	1	-	ZFIN_ID	-	-	P1	tolerated(0.2)	-	-	-
1_19.457_64200_8653552	11:8653552-8653552	G	intron_variant	MODIFIER	si:ch211-51h4.2	ENSDARG00000100658	Transcript	ENSDART00000158546	protein_coding	-	2016-07-07	-	-	-	-	-	-	-	-	-	-1	cds_start_NF	ZFIN_ID	-	-	P1	-	-	-	-
1_19.457_64200_8653552	11:8653552-8653552	G	missense_variant	MODERATE	tbl1xr1a	ENSDARG00000058696	Transcript	ENSDART00000169141	protein_coding	2016-05-13	-	-	-	524	97	33	N/D	Aac/Gac	-	-	1	-	ZFIN_ID	-	-	-	tolerated(0.2)	-	-	-
15_80.284_43873_9309262	11:9309262-9309262	T	intergenic_variant	MODIFIER	-	-	-	-	-	-	-	-	-	-	-	-	-	-	-	-	-	-	-	-	-	-	-	-	-	-
21_59.51_76549_9946065	11:9946065-9946065	G	intergenic_variant	MODIFIER	-	-	-	-	-	-	-	-	-	-	-	-	-	-	-	-	-	-	-	-	-	-	-	-	-	-
20_70.812_59844_12281593	11:12281593-12281593	G	upstream_gene_variant	MODIFIER	zgc:91850	ENSDARG00000089182	Transcript	ENSDART00000127768	protein_coding	-	-	-	-	-	-	-	-	-	-	4706	-1	cds_start_NF	ZFIN_ID	-	-	P1	-	-	-	-
20_70.812_59844_12281593	11:12281593-12281593	G	intron_variant	MODIFIER	si:ch211-156l18.4	ENSDARG00000086077	Transcript	ENSDART00000171470	protein_coding	-	2016-04-05	-	-	-	-	-	-	-	-	-	-1	-	ZFIN_ID	-	-	A2	-	-	-	-
8_81.666_25008_13621252	11:13621252-13621252	T	intron_variant	MODIFIER	wdr18	ENSDARG00000041113	Transcript	ENSDART00000060251	protein_coding	-	2016-04-09	-	-	-	-	-	-	-	-	-	1	-	ZFIN_ID	-	-	P1	-	-	-	-
27_99.82_42573_17473745	11:17473745-17473745	G	missense_variant	MODERATE	fam19a4b	ENSDARG00000062471	Transcript	ENSDART00000090401	protein_coding	2016-05-06	-	-	-	850	368	123	I/T	aTc/aCc	-	-	-1	-	ZFIN_ID	-	-	P1	tolerated(0.35)	-	-	-
17_72.816_15912_19403967	11:19403967-19403967	T	intron_variant	MODIFIER	atxn7	ENSDARG00000074804	Transcript	ENSDART00000110499	protein_coding	-	2016-04-13	-	-	-	-	-	-	-	-	-	-1	-	ZFIN_ID	-	-	P1	-	-	-	-
17_72.816_15912_19403967	11:19403967-19403967	T	downstream_gene_variant	MODIFIER	atxn7	ENSDARG00000074804	Transcript	ENSDART00000157847	protein_coding	-	-	-	-	-	-	-	-	-	-	1429	-1	cds_start_NF	ZFIN_ID	-	-	-	-	-	-	-
17_72.816_15912_19403967	11:19403967-19403967	T	intron_variant	MODIFIER	atxn7	ENSDARG00000074804	Transcript	ENSDART00000165989	protein_coding	-	2016-03-12	-	-	-	-	-	-	-	-	-	-1	-	ZFIN_ID	-	-	P1	-	-	-	-
12_44.008_3460_20207982	11:20207982-20207982	C	intergenic_variant	MODIFIER	-	-	-	-	-	-	-	-	-	-	-	-	-	-	-	-	-	-	-	-	-	-	-	-	-	-
11_81.268_27110_20594319	11:20594319-20594319	T	intron_variant	MODIFIER	cdh4	ENSDARG00000015002	Transcript	ENSDART00000097934	protein_coding	-	2016-03-14	-	-	-	-	-	-	-	-	-	1	-	ZFIN_ID	-	-	A2	-	-	-	-
11_81.268_27110_20594319	11:20594319-20594319	T	intron_variant	MODIFIER	cdh4	ENSDARG00000015002	Transcript	ENSDART00000164982	protein_coding	-	2016-05-16	-	-	-	-	-	-	-	-	-	1	-	ZFIN_ID	-	-	P5	-	-	-	-
15_79.06_39459_21255107	11:21255107-21255107	T	intron_variant	MODIFIER	srgap2	ENSDARG00000032161	Transcript	ENSDART00000045391	protein_coding	-	21/22	-	-	-	-	-	-	-	-	-	-1	-	ZFIN_ID	-	-	P1	-	-	-	-
2_39.46_68856_21599524	11:21599524-21599524	T	intergenic_variant	MODIFIER	-	-	-	-	-	-	-	-	-	-	-	-	-	-	-	-	-	-	-	-	-	-	-	-	-	-
2_114.35_8367_22389212	11:22389212-22389212	T	intron_variant	MODIFIER	ppfia4	ENSDARG00000053205	Transcript	ENSDART00000112567	protein_coding	-	16/28	-	-	-	-	-	-	-	-	-	1	-	ZFIN_ID	-	-	P5	-	-	-	-
2_114.35_8367_22389212	11:22389212-22389212	T	intron_variant	MODIFIER	ppfia4	ENSDARG00000053205	Transcript	ENSDART00000170521	protein_coding	-	17/29	-	-	-	-	-	-	-	-	-	1	-	ZFIN_ID	-	-	A2	-	-	-	-
15_88.964_8368_22389214	11:22389214-22389214	G	intron_variant	MODIFIER	ppfia4	ENSDARG00000053205	Transcript	ENSDART00000112567	protein_coding	-	16/28	-	-	-	-	-	-	-	-	-	1	-	ZFIN_ID	-	-	P5	-	-	-	-
15_88.964_8368_22389214	11:22389214-22389214	G	intron_variant	MODIFIER	ppfia4	ENSDARG00000053205	Transcript	ENSDART00000170521	protein_coding	-	17/29	-	-	-	-	-	-	-	-	-	1	-	ZFIN_ID	-	-	A2	-	-	-	-
18_22.797_15155_23133578	11:23133578-23133578	T	intron_variant	MODIFIER	plekha6	ENSDARG00000020328	Transcript	ENSDART00000032844	protein_coding	-	2016-06-24	-	-	-	-	-	-	-	-	-	-1	-	ZFIN_ID	-	-	P1	-	-	-	-
18_22.797_15155_23133578	11:23133578-23133578	T	intron_variant	MODIFIER	plekha6	ENSDARG00000020328	Transcript	ENSDART00000169066	protein_coding	-	2016-07-25	-	-	-	-	-	-	-	-	-	-1	-	ZFIN_ID	-	-	-	-	-	-	-
5_54.491_18276_23206089	11:23206089-23206089	C	upstream_gene_variant	MODIFIER	plekha6	ENSDARG00000020328	Transcript	ENSDART00000032844	protein_coding	-	-	-	-	-	-	-	-	-	-	321	-1	-	ZFIN_ID	-	-	P1	-	-	-	-
5_54.491_18276_23206089	11:23206089-23206089	C	intron_variant	MODIFIER	plekha6	ENSDARG00000020328	Transcript	ENSDART00000159221	protein_coding	-	2016-01-05	-	-	-	-	-	-	-	-	-	-1	cds_end_NF	ZFIN_ID	-	-	-	-	-	-	-
5_54.491_18276_23206089	11:23206089-23206089	C	intron_variant	MODIFIER	plekha6	ENSDARG00000020328	Transcript	ENSDART00000169066	protein_coding	-	2016-02-25	-	-	-	-	-	-	-	-	-	-1	-	ZFIN_ID	-	-	-	-	-	-	-
5_55.068_9026_24263892	11:24263892-24263892	T	splice_region_variant,intron_variant	LOW	plekhg5a	ENSDARG00000025902	Transcript	ENSDART00000067078	protein_coding	-	2016-07-19	-	-	-	-	-	-	-	-	-	-1	-	ZFIN_ID	-	-	P5	-	-	-	-
5_55.068_9026_24263892	11:24263892-24263892	T	downstream_gene_variant	MODIFIER	plekhg5a	ENSDARG00000025902	Transcript	ENSDART00000163489	protein_coding	-	-	-	-	-	-	-	-	-	-	2088	-1	cds_end_NF	ZFIN_ID	-	-	-	-	-	-	-
5_55.068_9026_24263892	11:24263892-24263892	T	splice_region_variant,intron_variant	LOW	plekhg5a	ENSDARG00000025902	Transcript	ENSDART00000171004	protein_coding	-	2016-07-19	-	-	-	-	-	-	-	-	-	-1	-	ZFIN_ID	-	-	A2	-	-	-	-
23_68.734_70609_25495729	11:25495729-25495729	T	upstream_gene_variant	MODIFIER	si:dkey-183j2.10	ENSDARG00000070511	Transcript	ENSDART00000103566	protein_coding	-	-	-	-	-	-	-	-	-	-	2133	1	-	ZFIN_ID	-	-	P1	-	-	-	-
23_68.734_70609_25495729	11:25495729-25495729	T	upstream_gene_variant	MODIFIER	brpf3a	ENSDARG00000070513	Transcript	ENSDART00000103570	protein_coding	-	-	-	-	-	-	-	-	-	-	2883	-1	-	ZFIN_ID	-	-	P1	-	-	-	-
23_68.734_70609_25495729	11:25495729-25495729	T	intron_variant	MODIFIER	brpf3a	ENSDARG00000070513	Transcript	ENSDART00000171935	protein_coding	-	2016-01-12	-	-	-	-	-	-	-	-	-	-1	-	ZFIN_ID	-	-	P1	-	-	-	-
8_63.36_60275_26910950	11:26910950-26910950	G	intron_variant	MODIFIER	hdac11	ENSDARG00000087573	Transcript	ENSDART00000129736	protein_coding	-	2016-05-17	-	-	-	-	-	-	-	-	-	1	-	ZFIN_ID	-	-	P5	-	-	-	-
8_63.36_60275_26910950	11:26910950-26910950	G	intron_variant	MODIFIER	hdac11	ENSDARG00000087573	Transcript	ENSDART00000158411	protein_coding	-	2016-05-12	-	-	-	-	-	-	-	-	-	1	-	ZFIN_ID	-	-	A2	-	-	-	-
8_63.36_60275_26910950	11:26910950-26910950	G	intron_variant	MODIFIER	hdac11	ENSDARG00000087573	Transcript	ENSDART00000173374	protein_coding	-	2016-05-07	-	-	-	-	-	-	-	-	-	1	cds_end_NF	ZFIN_ID	-	-	-	-	-	-	-
27_68.675_13252_32552838	11:32552838-32552838	G	intergenic_variant	MODIFIER	-	-	-	-	-	-	-	-	-	-	-	-	-	-	-	-	-	-	-	-	-	-	-	-	-	-
24_46.468_22598_33916201	11:33916201-33916201	T	intron_variant	MODIFIER	atp13a3	ENSDARG00000076622	Transcript	ENSDART00000172978	protein_coding	-	2016-01-04	-	-	-	-	-	-	-	-	-	-1	cds_end_NF	ZFIN_ID	-	-	-	-	-	-	-
10_46.333_12650_33976533	11:33976533-33976533	T	downstream_gene_variant	MODIFIER	fam43a	ENSDARG00000043009	Transcript	ENSDART00000063150	protein_coding	-	-	-	-	-	-	-	-	-	-	1163	1	-	ZFIN_ID	-	-	P1	-	-	-	-
10_46.333_12650_33976533	11:33976533-33976533	T	downstream_gene_variant	MODIFIER	fam43a	ENSDARG00000043009	Transcript	ENSDART00000172594	processed_transcript	-	-	-	-	-	-	-	-	-	-	1874	1	-	ZFIN_ID	-	-	-	-	-	-	-
27_105.264_51095_34972990	11:34972990-34972990	T	synonymous_variant	LOW	mst1rb	ENSDARG00000004871	Transcript	ENSDART00000014018	protein_coding	18/20	-	-	-	3687	3687	1229	V	gtC/gtT	-	-	1	cds_start_NF,cds_end_NF	ZFIN_ID	-	-	P5	-	-	-	-
27_105.264_51095_34972990	11:34972990-34972990	T	synonymous_variant	LOW	mst1rb	ENSDARG00000004871	Transcript	ENSDART00000150006	protein_coding	18/20	-	-	-	3669	3669	1223	V	gtC/gtT	-	-	1	-	ZFIN_ID	-	-	A2	-	-	-	-
27_98.732_50109_36152913	11:36152913-36152913	T	synonymous_variant	LOW	cyb561d1	ENSDARG00000055295	Transcript	ENSDART00000077641	protein_coding	2016-03-03	-	-	-	585	349	117	L	Ctg/Ttg	-	-	1	-	ZFIN_ID	-	-	P1	-	-	-	-
19_50.367_47810_36841770	11:36841770-36841770	T	missense_variant	MODERATE	NINJ1	ENSDARG00000103663	Transcript	ENSDART00000172074	protein_coding	2016-02-03	-	-	-	311	206	69	P/H	cCc/cAc	-	-	-1	-	HGNC	HGNC:7824	-	P1	deleterious(0.03)	-	-	-
16_42.658_29026_37952228	11:37952228-37952228	G	intergenic_variant	MODIFIER	-	-	-	-	-	-	-	-	-	-	-	-	-	-	-	-	-	-	-	-	-	-	-	-	-	-
5_65.989_55804_39360423	11:39360423-39360423	T	intron_variant	MODIFIER	camta1b	ENSDARG00000007824	Transcript	ENSDART00000046663	protein_coding	-	2016-01-19	-	-	-	-	-	-	-	-	-	1	-	ZFIN_ID	-	-	A2	-	-	-	-
5_65.989_55804_39360423	11:39360423-39360423	T	intron_variant	MODIFIER	camta1b	ENSDARG00000007824	Transcript	ENSDART00000157659	protein_coding	-	2016-01-18	-	-	-	-	-	-	-	-	-	1	cds_start_NF	ZFIN_ID	-	-	P5	-	-	-	-
27_34.131_15056_39939926	11:39939926-39939926	C	intron_variant	MODIFIER	znf362a	ENSDARG00000060900	Transcript	ENSDART00000086287	protein_coding	-	2016-01-08	-	-	-	-	-	-	-	-	-	-1	-	ZFIN_ID	-	-	P1	-	-	-	-
27_34.131_15056_39939926	11:39939926-39939926	C	upstream_gene_variant	MODIFIER	si:ch211-193i15.1	ENSDARG00000098988	Transcript	ENSDART00000166171	protein_coding	-	-	-	-	-	-	-	-	-	-	4168	1	-	ZFIN_ID	-	-	P1	-	-	-	-
27_37.041_5527_41691568	11:41691568-41691568	T	intergenic_variant	MODIFIER	-	-	-	-	-	-	-	-	-	-	-	-	-	-	-	-	-	-	-	-	-	-	-	-	-	-
20_22.025_68693_42754822	11:42754822-42754822	T	intergenic_variant	MODIFIER	-	-	-	-	-	-	-	-	-	-	-	-	-	-	-	-	-	-	-	-	-	-	-	-	-	-
16_55.308_3479_42863475	11:42863475-42863475	G	synonymous_variant	LOW	sptbn1	ENSDARG00000102883	Transcript	ENSDART00000164700	protein_coding	22/35	-	-	-	5094	4416	1472	I	atT/atC	-	-	-1	-	ZFIN_ID	-	-	P1	-	-	-	-
16_55.308_3479_42863475	11:42863475-42863475	G	synonymous_variant	LOW	sptbn1	ENSDARG00000102883	Transcript	ENSDART00000172929	protein_coding	22/30	-	-	-	5008	4416	1472	I	atT/atC	-	-	-1	-	ZFIN_ID	-	-	-	-	-	-	-
20_50.503_58756_43963161	11:43963161-43963161	T	intron_variant	MODIFIER	il1rapl1b	ENSDARG00000104853	Transcript	ENSDART00000162886	protein_coding	-	2016-01-05	-	-	-	-	-	-	-	-	-	-1	-	ZFIN_ID	-	-	P1	-	-	-	-
22_116.181_69468_44844912	11:44844912-44844912	T	intron_variant	MODIFIER	eif4a3	ENSDARG00000102978	Transcript	ENSDART00000157615	protein_coding	-	2016-10-11	-	-	-	-	-	-	-	-	-	-1	-	ZFIN_ID	-	-	P1	-	-	-	-
22_116.181_69468_44844912	11:44844912-44844912	T	downstream_gene_variant	MODIFIER	eif4a3	ENSDARG00000102978	Transcript	ENSDART00000163776	nonsense_mediated_decay	-	-	-	-	-	-	-	-	-	-	4355	-1	-	ZFIN_ID	-	-	-	-	-	-	-
22_116.181_69468_44844912	11:44844912-44844912	T	intron_variant,non_coding_transcript_variant	MODIFIER	eif4a3	ENSDARG00000102978	Transcript	ENSDART00000168947	retained_intron	-	2016-04-04	-	-	-	-	-	-	-	-	-	-1	-	ZFIN_ID	-	-	-	-	-	-	-
22_117.428_30799_44844912	11:44844912-44844912	G	intron_variant	MODIFIER	eif4a3	ENSDARG00000102978	Transcript	ENSDART00000157615	protein_coding	-	2016-10-11	-	-	-	-	-	-	-	-	-	-1	-	ZFIN_ID	-	-	P1	-	-	-	-
22_117.428_30799_44844912	11:44844912-44844912	G	downstream_gene_variant	MODIFIER	eif4a3	ENSDARG00000102978	Transcript	ENSDART00000163776	nonsense_mediated_decay	-	-	-	-	-	-	-	-	-	-	4355	-1	-	ZFIN_ID	-	-	-	-	-	-	-
22_117.428_30799_44844912	11:44844912-44844912	G	intron_variant,non_coding_transcript_variant	MODIFIER	eif4a3	ENSDARG00000102978	Transcript	ENSDART00000168947	retained_intron	-	2016-04-04	-	-	-	-	-	-	-	-	-	-1	-	ZFIN_ID	-	-	-	-	-	-	-
18_46.338_550_45033681	11:45033681-45033681	T	missense_variant,splice_region_variant	MODERATE	ankrd13c	ENSDARG00000103831	Transcript	ENSDART00000163185	protein_coding	2016-05-13	-	-	-	628	506	169	P/H	cCt/cAt	-	-	-1	-	ZFIN_ID	-	-	P1	deleterious(0)	-	-	-
18_46.338_550_45033681	11:45033681-45033681	T	intron_variant	MODIFIER	pycr1b	ENSDARG00000098639	Transcript	ENSDART00000167011	protein_coding	-	2016-08-08	-	-	-	-	-	-	-	-	-	1	-	ZFIN_ID	-	-	P1	-	-	-	-
18_46.338_550_45033681	11:45033681-45033681	T	intron_variant	MODIFIER	sos1	ENSDARG00000100503	Transcript	ENSDART00000168295	protein_coding	-	2016-01-16	-	-	-	-	-	-	-	-	-	1	-	ZFIN_ID	-	-	A2	-	-	-	-
18_46.338_550_45033681	11:45033681-45033681	T	intron_variant	MODIFIER	sos1	ENSDARG00000100503	Transcript	ENSDART00000172047	protein_coding	-	2016-01-15	-	-	-	-	-	-	-	-	-	1	-	ZFIN_ID	-	-	P5	-	-	-	-
16_62.542_2306_45083759	11:45083759-45083759	T	intron_variant	MODIFIER	pycr1b	ENSDARG00000098639	Transcript	ENSDART00000167011	protein_coding	-	2016-08-08	-	-	-	-	-	-	-	-	-	1	-	ZFIN_ID	-	-	P1	-	-	-	-
16_62.542_2306_45083759	11:45083759-45083759	T	synonymous_variant	LOW	sos1	ENSDARG00000100503	Transcript	ENSDART00000168295	protein_coding	13/17	-	-	-	1408	1357	453	L	Ctg/Ttg	-	-	1	-	ZFIN_ID	-	-	A2	-	-	-	-
16_62.542_2306_45083759	11:45083759-45083759	T	synonymous_variant	LOW	sos1	ENSDARG00000100503	Transcript	ENSDART00000172047	protein_coding	2016-12-16	-	-	-	1631	1366	456	L	Ctg/Ttg	-	-	1	-	ZFIN_ID	-	-	P5	-	-	-	-
16_62.542_2306_45083759	11:45083759-45083759	T	upstream_gene_variant	MODIFIER	sos1	ENSDARG00000100503	Transcript	ENSDART00000172826	protein_coding	-	-	-	-	-	-	-	-	-	-	745	1	cds_start_NF,cds_end_NF	ZFIN_ID	-	-	-	-	-	-	-
16_62.542_2306_45083759	11:45083759-45083759	T	downstream_gene_variant	MODIFIER	sos1	ENSDARG00000100503	Transcript	ENSDART00000172829	retained_intron	-	-	-	-	-	-	-	-	-	-	4715	1	-	ZFIN_ID	-	-	-	-	-	-	-
16_62.542_2306_45083759	11:45083759-45083759	T	synonymous_variant	LOW	sos1	ENSDARG00000100503	Transcript	ENSDART00000173293	protein_coding	2016-11-14	-	-	-	1360	1360	454	L	Ctg/Ttg	-	-	1	cds_start_NF	ZFIN_ID	-	-	A2	-	-	-	-
16_62.542_2306_45083759	11:45083759-45083759	T	upstream_gene_variant	MODIFIER	sos1	ENSDARG00000100503	Transcript	ENSDART00000173409	protein_coding	-	-	-	-	-	-	-	-	-	-	528	1	cds_start_NF,cds_end_NF	ZFIN_ID	-	-	-	-	-	-	-
16_62.542_2306_45083759	11:45083759-45083759	T	upstream_gene_variant	MODIFIER	sos1	ENSDARG00000100503	Transcript	ENSDART00000173424	protein_coding	-	-	-	-	-	-	-	-	-	-	94	1	cds_start_NF	ZFIN_ID	-	-	-	-	-	-	-
7_58.606_71467_132954	12:132954-132954	T	intergenic_variant	MODIFIER	-	-	-	-	-	-	-	-	-	-	-	-	-	-	-	-	-	-	-	-	-	-	-	-	-	-
22_51.229_55262_1718811	12:1718811-1718811	G	intron_variant	MODIFIER	-	ENSDARG00000098194	Transcript	ENSDART00000163559	protein_coding	-	2016-02-04	-	-	-	-	-	-	-	-	-	1	-	-	-	-	P1	-	-	-	-
7_51.997_29856_6732530	12:6732530-6732530	G	splice_region_variant,intron_variant	LOW	pcdh15b	ENSDARG00000008127	Transcript	ENSDART00000106391	protein_coding	-	2016-07-30	-	-	-	-	-	-	-	-	-	-1	cds_start_NF	ZFIN_ID	-	-	A2	-	-	-	-
7_51.997_29856_6732530	12:6732530-6732530	G	splice_region_variant,intron_variant	LOW	pcdh15b	ENSDARG00000008127	Transcript	ENSDART00000166531	protein_coding	-	1934-11-01	-	-	-	-	-	-	-	-	-	-1	-	ZFIN_ID	-	-	P5	-	-	-	-
7_51.997_29856_6732530	12:6732530-6732530	G	splice_region_variant,intron_variant	LOW	pcdh15b	ENSDARG00000008127	Transcript	ENSDART00000171511	protein_coding	-	1932-11-01	-	-	-	-	-	-	-	-	-	-1	-	ZFIN_ID	-	-	P5	-	-	-	-
7_51.997_29856_6732530	12:6732530-6732530	G	splice_region_variant,intron_variant	LOW	pcdh15b	ENSDARG00000008127	Transcript	ENSDART00000171846	protein_coding	-	1934-11-01	-	-	-	-	-	-	-	-	-	-1	-	ZFIN_ID	-	-	A2	-	-	-	-
19_81.389_43042_7304393	12:7304393-7304393	G	intron_variant	MODIFIER	zgc:110716	ENSDARG00000102344	Transcript	ENSDART00000162250	protein_coding	-	2016-02-03	-	-	-	-	-	-	-	-	-	1	-	ZFIN_ID	-	-	P1	-	-	-	-
7_65.203_45632_9467857	12:9467857-9467857	T	missense_variant	MODERATE	dnajc9	ENSDARG00000031293	Transcript	ENSDART00000044150	protein_coding	2016-04-06	-	-	-	555	427	143	V/L	Gtg/Ttg	-	-	1	-	ZFIN_ID	-	-	P5	tolerated(0.22)	-	-	-
7_65.203_45632_9467857	12:9467857-9467857	T	downstream_gene_variant	MODIFIER	si:ch211-207i20.3	ENSDARG00000071733	Transcript	ENSDART00000106285	protein_coding	-	-	-	-	-	-	-	-	-	-	4777	-1	-	ZFIN_ID	-	-	P5	-	-	-	-
7_65.203_45632_9467857	12:9467857-9467857	T	missense_variant	MODERATE	dnajc9	ENSDARG00000031293	Transcript	ENSDART00000135871	protein_coding	2016-03-04	-	-	-	530	427	143	V/L	Gtg/Ttg	-	-	1	cds_end_NF	ZFIN_ID	-	-	A2	tolerated(0.61)	-	-	-
7_65.203_45632_9467857	12:9467857-9467857	T	missense_variant	MODERATE	dnajc9	ENSDARG00000031293	Transcript	ENSDART00000136354	protein_coding	2016-04-04	-	-	-	535	427	143	V/L	Gtg/Ttg	-	-	1	cds_end_NF	ZFIN_ID	-	-	A2	tolerated(0.66)	-	-	-
7_65.203_45632_9467857	12:9467857-9467857	T	missense_variant	MODERATE	dnajc9	ENSDARG00000031293	Transcript	ENSDART00000137643	protein_coding	2016-04-06	-	-	-	572	427	143	V/L	Gtg/Ttg	-	-	1	cds_end_NF	ZFIN_ID	-	-	A2	tolerated(0.22)	-	-	-
7_65.203_45632_9467857	12:9467857-9467857	T	missense_variant	MODERATE	dnajc9	ENSDARG00000031293	Transcript	ENSDART00000152605	protein_coding	2016-04-05	-	-	-	563	427	143	V/L	Gtg/Ttg	-	-	1	cds_end_NF	ZFIN_ID	-	-	A2	tolerated(0.62)	-	-	-
7_65.203_45632_9467857	12:9467857-9467857	T	downstream_gene_variant	MODIFIER	si:ch211-207i20.3	ENSDARG00000071733	Transcript	ENSDART00000169214	nonsense_mediated_decay	-	-	-	-	-	-	-	-	-	-	4880	-1	-	ZFIN_ID	-	-	-	-	-	-	-
7_65.203_45632_9467857	12:9467857-9467857	T	downstream_gene_variant	MODIFIER	si:ch211-207i20.3	ENSDARG00000071733	Transcript	ENSDART00000169727	protein_coding	-	-	-	-	-	-	-	-	-	-	4889	-1	-	ZFIN_ID	-	-	A2	-	-	-	-
15_47.739_74252_11723635	12:11723635-11723635	G	missense_variant	MODERATE	waplb	ENSDARG00000029768	Transcript	ENSDART00000150191	protein_coding	20/20	-	-	-	3755	3475	1159	T/A	Acc/Gcc	-	-	1	-	ZFIN_ID	-	-	P1	deleterious(0.04)	-	-	-
24_60.593_25136_11906868	12:11906868-11906868	T	intergenic_variant	MODIFIER	-	-	-	-	-	-	-	-	-	-	-	-	-	-	-	-	-	-	-	-	-	-	-	-	-	-
12_47.983_13464_17106458	12:17106458-17106458	T	intron_variant	MODIFIER	rnls	ENSDARG00000012453	Transcript	ENSDART00000014536	protein_coding	-	2016-04-06	-	-	-	-	-	-	-	-	-	1	-	ZFIN_ID	-	-	P1	-	-	-	-
12_47.983_13464_17106458	12:17106458-17106458	T	intron_variant	MODIFIER	rnls	ENSDARG00000012453	Transcript	ENSDART00000152452	protein_coding	-	2016-04-04	-	-	-	-	-	-	-	-	-	1	cds_end_NF	ZFIN_ID	-	-	-	-	-	-	-
24_36.668_44932_17315021	12:17315021-17315021	C	upstream_gene_variant	MODIFIER	atad1b	ENSDARG00000056609	Transcript	ENSDART00000079130	protein_coding	-	-	-	-	-	-	-	-	-	-	9	1	-	ZFIN_ID	-	-	P1	-	-	-	-
26_38.821_42496_18846786	12:18846786-18846786	C	upstream_gene_variant	MODIFIER	l3mbtl2	ENSDARG00000056079	Transcript	ENSDART00000078494	protein_coding	-	-	-	-	-	-	-	-	-	-	2233	1	-	ZFIN_ID	-	-	P1	-	-	-	-
26_38.821_42496_18846786	12:18846786-18846786	C	upstream_gene_variant	MODIFIER	l3mbtl2	ENSDARG00000056079	Transcript	ENSDART00000153235	protein_coding	-	-	-	-	-	-	-	-	-	-	2178	1	cds_end_NF	ZFIN_ID	-	-	-	-	-	-	-
26_38.821_42496_18846786	12:18846786-18846786	C	upstream_gene_variant	MODIFIER	l3mbtl2	ENSDARG00000056079	Transcript	ENSDART00000153279	protein_coding	-	-	-	-	-	-	-	-	-	-	2130	1	cds_end_NF	ZFIN_ID	-	-	-	-	-	-	-
26_38.821_42496_18846786	12:18846786-18846786	C	upstream_gene_variant	MODIFIER	l3mbtl2	ENSDARG00000056079	Transcript	ENSDART00000164212	protein_coding	-	-	-	-	-	-	-	-	-	-	2071	1	-	ZFIN_ID	-	-	P1	-	-	-	-
12_24.111_45400_20287473	12:20287473-20287473	C	intron_variant	MODIFIER	lcmt1	ENSDARG00000045140	Transcript	ENSDART00000077936	protein_coding	-	2016-01-10	-	-	-	-	-	-	-	-	-	-1	-	ZFIN_ID	-	-	P1	-	-	-	-
12_24.111_45400_20287473	12:20287473-20287473	C	upstream_gene_variant	MODIFIER	arhgap17a	ENSDARG00000020488	Transcript	ENSDART00000115015	protein_coding	-	-	-	-	-	-	-	-	-	-	3112	1	-	ZFIN_ID	-	-	P1	-	-	-	-
12_24.111_45400_20287473	12:20287473-20287473	C	intron_variant,non_coding_transcript_variant	MODIFIER	lcmt1	ENSDARG00000045140	Transcript	ENSDART00000149430	retained_intron	-	2016-01-03	-	-	-	-	-	-	-	-	-	-1	-	ZFIN_ID	-	-	-	-	-	-	-
3_82.467_58897_21217004	12:21217004-21217004	G	intron_variant	MODIFIER	ca10a	ENSDARG00000052644	Transcript	ENSDART00000074540	protein_coding	-	2016-03-09	-	-	-	-	-	-	-	-	-	1	-	ZFIN_ID	-	-	P1	-	-	-	-
22_28.331_17573_22032038	12:22032038-22032038	T	intergenic_variant	MODIFIER	-	-	-	-	-	-	-	-	-	-	-	-	-	-	-	-	-	-	-	-	-	-	-	-	-	-
8_96.391_47419_25119037	12:25119037-25119037	G	synonymous_variant	LOW	kcng3	ENSDARG00000061622	Transcript	ENSDART00000152931	protein_coding	2016-02-02	-	-	-	882	882	294	G	ggT/ggC	-	-	-1	-	ZFIN_ID	-	-	P1	-	-	-	-
8_96.391_47419_25119037	12:25119037-25119037	G	intron_variant,non_coding_transcript_variant	MODIFIER	si:dkey-20j3.4	ENSDARG00000096795	Transcript	ENSDART00000152967	antisense	-	2016-03-03	-	-	-	-	-	-	-	-	-	1	-	ZFIN_ID	-	-	-	-	-	-	-
2_19.361_24211_25200803	12:25200803-25200803	G	downstream_gene_variant	MODIFIER	hcar1-4	ENSDARG00000087084	Transcript	ENSDART00000153306	protein_coding	-	-	-	-	-	-	-	-	-	-	713	-1	-	ZFIN_ID	-	-	P1	-	-	-	-
11_79.656_73430_25805766	12:25805766-25805766	T	intron_variant	MODIFIER	-	ENSDARG00000098380	Transcript	ENSDART00000165979	protein_coding	-	2016-04-05	-	-	-	-	-	-	-	-	-	-1	-	-	-	-	P1	-	-	-	-
7_56.807_73390_28654979	12:28654979-28654979	C	synonymous_variant	LOW	tbx21	ENSDARG00000004473	Transcript	ENSDART00000013980	protein_coding	2016-06-06	-	-	-	1344	1308	436	T	acT/acC	-	-	1	-	ZFIN_ID	-	-	P1	-	-	-	-
7_56.807_73390_28654979	12:28654979-28654979	C	downstream_gene_variant	MODIFIER	osbpl7	ENSDARG00000012981	Transcript	ENSDART00000020667	protein_coding	-	-	-	-	-	-	-	-	-	-	3708	-1	-	ZFIN_ID	-	-	P1	-	-	-	-
5_30.362_25792_28694396	12:28694396-28694396	T	downstream_gene_variant	MODIFIER	pnpo	ENSDARG00000017612	Transcript	ENSDART00000022724	protein_coding	-	-	-	-	-	-	-	-	-	-	2114	1	-	ZFIN_ID	-	-	P1	-	-	-	-
5_30.362_25792_28694396	12:28694396-28694396	T	intron_variant	MODIFIER	prr15lb	ENSDARG00000029308	Transcript	ENSDART00000048858	protein_coding	-	2016-02-02	-	-	-	-	-	-	-	-	-	-1	-	ZFIN_ID	-	-	P1	-	-	-	-
5_30.362_25792_28694396	12:28694396-28694396	T	3_prime_UTR_variant	MODIFIER	prr15lb	ENSDARG00000029308	Transcript	ENSDART00000134453	protein_coding	2016-03-03	-	-	-	596	-	-	-	-	-	-	-1	-	ZFIN_ID	-	-	P1	-	-	-	-
5_30.362_25792_28694396	12:28694396-28694396	T	3_prime_UTR_variant	MODIFIER	prr15lb	ENSDARG00000029308	Transcript	ENSDART00000141727	protein_coding	2016-02-02	-	-	-	799	-	-	-	-	-	-	-1	-	ZFIN_ID	-	-	P1	-	-	-	-
5_30.597_54704_28694396	12:28694396-28694396	C	downstream_gene_variant	MODIFIER	pnpo	ENSDARG00000017612	Transcript	ENSDART00000022724	protein_coding	-	-	-	-	-	-	-	-	-	-	2114	1	-	ZFIN_ID	-	-	P1	-	-	-	-
5_30.597_54704_28694396	12:28694396-28694396	C	intron_variant	MODIFIER	prr15lb	ENSDARG00000029308	Transcript	ENSDART00000048858	protein_coding	-	2016-02-02	-	-	-	-	-	-	-	-	-	-1	-	ZFIN_ID	-	-	P1	-	-	-	-
5_30.597_54704_28694396	12:28694396-28694396	C	3_prime_UTR_variant	MODIFIER	prr15lb	ENSDARG00000029308	Transcript	ENSDART00000134453	protein_coding	2016-03-03	-	-	-	596	-	-	-	-	-	-	-1	-	ZFIN_ID	-	-	P1	-	-	-	-
5_30.597_54704_28694396	12:28694396-28694396	C	3_prime_UTR_variant	MODIFIER	prr15lb	ENSDARG00000029308	Transcript	ENSDART00000141727	protein_coding	2016-02-02	-	-	-	799	-	-	-	-	-	-	-1	-	ZFIN_ID	-	-	P1	-	-	-	-
15_43.8_12723_28852303	12:28852303-28852303	T	downstream_gene_variant	MODIFIER	CD37	ENSDARG00000075515	Transcript	ENSDART00000112374	protein_coding	-	-	-	-	-	-	-	-	-	-	4375	-1	-	HGNC	HGNC:1666	-	P1	-	-	-	-
15_43.8_12723_28852303	12:28852303-28852303	T	downstream_gene_variant	MODIFIER	si:rp71-1c10.10	ENSDARG00000086255	Transcript	ENSDART00000126017	protein_coding	-	-	-	-	-	-	-	-	-	-	3729	1	-	ZFIN_ID	-	-	P1	-	-	-	-
15_43.8_12723_28852303	12:28852303-28852303	T	downstream_gene_variant	MODIFIER	CD37	ENSDARG00000075515	Transcript	ENSDART00000128548	protein_coding	-	-	-	-	-	-	-	-	-	-	4370	-1	-	HGNC	HGNC:1666	-	P1	-	-	-	-
15_43.8_12723_28852303	12:28852303-28852303	T	downstream_gene_variant	MODIFIER	CD37	ENSDARG00000075515	Transcript	ENSDART00000147659	nonsense_mediated_decay	-	-	-	-	-	-	-	-	-	-	4618	-1	-	HGNC	HGNC:1666	-	-	-	-	-	-
15_43.8_12723_28852303	12:28852303-28852303	T	intron_variant	MODIFIER	si:rp71-1c10.11	ENSDARG00000096721	Transcript	ENSDART00000153159	protein_coding	-	2016-03-03	-	-	-	-	-	-	-	-	-	-1	-	ZFIN_ID	-	-	P1	-	-	-	-
24_40.091_29145_29181946	12:29181946-29181946	C	intron_variant	MODIFIER	sh2d4bb	ENSDARG00000015144	Transcript	ENSDART00000153458	protein_coding	-	2016-03-07	-	-	-	-	-	-	-	-	-	-1	-	ZFIN_ID	-	-	P1	-	-	-	-
23_64.655_72219_29427806	12:29427806-29427806	T	intron_variant	MODIFIER	nrg3b	ENSDARG00000089766	Transcript	ENSDART00000126744	protein_coding	-	2016-01-08	-	-	-	-	-	-	-	-	-	-1	-	ZFIN_ID	-	-	P1	-	-	-	-
21_40.984_50608_30594148	12:30594148-30594148	G	synonymous_variant	LOW	kcnk1a	ENSDARG00000045067	Transcript	ENSDART00000066259	protein_coding	2016-03-04	-	-	-	948	612	204	S	tcA/tcG	rs506197407	-	1	-	ZFIN_ID	-	-	P1	-	-	-	-
21_40.984_50608_30594148	12:30594148-30594148	G	synonymous_variant	LOW	kcnk1a	ENSDARG00000045067	Transcript	ENSDART00000133869	protein_coding	2016-02-02	-	-	-	737	612	204	S	tcA/tcG	rs506197407	-	1	cds_end_NF	ZFIN_ID	-	-	-	-	-	-	-
8_69.048_47684_31531275	12:31531275-31531275	G	intron_variant	MODIFIER	dnmbp	ENSDARG00000074121	Transcript	ENSDART00000153129	protein_coding	-	2016-01-16	-	-	-	-	-	-	-	rs505992342	-	1	-	ZFIN_ID	-	-	P1	-	-	-	-
26_66.426_16372_32256130	12:32256130-32256130	T	intron_variant	MODIFIER	ANKFN1	ENSDARG00000060941	Transcript	ENSDART00000086389	protein_coding	-	13/13	-	-	-	-	-	-	-	-	-	1	-	HGNC	HGNC:26766	-	A2	-	-	-	-
26_66.426_16372_32256130	12:32256130-32256130	T	intron_variant	MODIFIER	ANKFN1	ENSDARG00000060941	Transcript	ENSDART00000152945	protein_coding	-	16/16	-	-	-	-	-	-	-	-	-	1	cds_start_NF	HGNC	HGNC:26766	-	P5	-	-	-	-
21_5.154_68723_32708581	12:32708581-32708581	A	intergenic_variant	MODIFIER	-	-	-	-	-	-	-	-	-	-	-	-	-	-	-	-	-	-	-	-	-	-	-	-	-	-
22_13.455_3642_34802598	12:34802598-34802598	T	downstream_gene_variant	MODIFIER	prph2a	ENSDARG00000038018	Transcript	ENSDART00000055415	protein_coding	-	-	-	-	-	-	-	-	-	-	1787	1	-	ZFIN_ID	-	-	P1	-	-	-	-
22_14.269_37482_34802601	12:34802601-34802601	T	downstream_gene_variant	MODIFIER	prph2a	ENSDARG00000038018	Transcript	ENSDART00000055415	protein_coding	-	-	-	-	-	-	-	-	-	-	1790	1	-	ZFIN_ID	-	-	P1	-	-	-	-
19_73.702_20514_35057218	12:35057218-35057218	C	intron_variant	MODIFIER	si:ch73-127m5.1	ENSDARG00000060680	Transcript	ENSDART00000085774	protein_coding	-	2016-04-13	-	-	-	-	-	-	-	-	-	1	-	ZFIN_ID	-	-	P5	-	-	-	-
19_73.702_20514_35057218	12:35057218-35057218	C	intron_variant	MODIFIER	si:ch73-127m5.1	ENSDARG00000060680	Transcript	ENSDART00000164597	protein_coding	-	2016-04-14	-	-	-	-	-	-	-	-	-	1	-	ZFIN_ID	-	-	A2	-	-	-	-
7_56.178_4814_35216524	12:35216524-35216524	T	missense_variant	MODERATE	ndst2a	ENSDARG00000060678	Transcript	ENSDART00000085743	protein_coding	2016-01-13	-	-	-	1113	692	231	P/L	cCt/cTt	-	-	1	-	Clone_based_vega_gene	-	-	P1	deleterious(0.05)	-	-	-
7_56.178_4814_35216524	12:35216524-35216524	T	missense_variant	MODERATE	ndst2a	ENSDARG00000060678	Transcript	ENSDART00000153022	protein_coding	2016-03-15	-	-	-	1357	692	231	P/L	cCt/cTt	-	-	1	-	Clone_based_vega_gene	-	-	P1	deleterious(0.05)	-	-	-
7_44.148_12880_35487361	12:35487361-35487361	T	splice_region_variant,intron_variant	LOW	chmp6b	ENSDARG00000102024	Transcript	ENSDART00000158043	protein_coding	-	2016-01-06	-	-	-	-	-	-	-	-	-	1	-	ZFIN_ID	-	-	P1	-	-	-	-
7_44.148_12880_35487361	12:35487361-35487361	T	splice_region_variant,intron_variant	LOW	chmp6b	ENSDARG00000102024	Transcript	ENSDART00000166072	protein_coding	-	2016-01-05	-	-	-	-	-	-	-	-	-	1	cds_end_NF	ZFIN_ID	-	-	-	-	-	-	-
6_38.17_34752_35528019	12:35528019-35528019	T	intergenic_variant	MODIFIER	-	-	-	-	-	-	-	-	-	-	-	-	-	-	-	-	-	-	-	-	-	-	-	-	-	-
7_75.346_8405_37470675	12:37470675-37470675	G	intron_variant	MODIFIER	sdk2b	ENSDARG00000060452	Transcript	ENSDART00000085121	protein_coding	-	1945-02-01	-	-	-	-	-	-	-	-	-	-1	-	ZFIN_ID	-	-	A2	-	-	-	-
7_75.346_8405_37470675	12:37470675-37470675	G	intron_variant	MODIFIER	sdk2b	ENSDARG00000060452	Transcript	ENSDART00000140353	protein_coding	-	1945-02-01	-	-	-	-	-	-	-	-	-	-1	-	ZFIN_ID	-	-	P5	-	-	-	-
23_69.381_75542_37912367	12:37912367-37912367	T	intergenic_variant	MODIFIER	-	-	-	-	-	-	-	-	-	-	-	-	-	-	-	-	-	-	-	-	-	-	-	-	-	-
6_91.751_69758_38769270	12:38769270-38769270	T	stop_gained	HIGH	si:dkey-239b22.1	ENSDARG00000031588	Transcript	ENSDART00000156334	protein_coding	1962-08-01	-	-	-	1789	1702	568	R/*	Cga/Tga	-	-	1	-	ZFIN_ID	-	-	P1	-	-	-	-
7_54.012_26971_42133505	12:42133505-42133505	T	intergenic_variant	MODIFIER	-	-	-	-	-	-	-	-	-	-	-	-	-	-	-	-	-	-	-	-	-	-	-	-	-	-
15_23.213_4499_44055291	12:44055291-44055291	G	intergenic_variant	MODIFIER	-	-	-	-	-	-	-	-	-	-	-	-	-	-	-	-	-	-	-	-	-	-	-	-	-	-
7_41.679_59512_47226656	12:47226656-47226656	C	synonymous_variant	LOW	RYR2	ENSDARG00000098856	Transcript	ENSDART00000167726	protein_coding	20/105	-	-	-	2442	2442	814	R	cgA/cgC	-	-	1	-	HGNC	HGNC:10484	-	P1	-	-	-	-
9_112.363_28911_54014	13:54014-54014	C	downstream_gene_variant	MODIFIER	foxg1d	ENSDARG00000070053	Transcript	ENSDART00000102505	protein_coding	-	-	-	-	-	-	-	-	-	-	4104	1	-	ZFIN_ID	-	-	P1	-	-	-	-
13_78.331_21585_523843	13:523843-523843	G	missense_variant	MODERATE	tp53bp2a	ENSDARG00000009136	Transcript	ENSDART00000006892	protein_coding	2016-08-18	-	-	-	1104	832	278	M/V	Atg/Gtg	-	-	1	-	ZFIN_ID	-	-	P5	deleterious(0.02)	-	-	-
13_78.331_21585_523843	13:523843-523843	G	missense_variant	MODERATE	tp53bp2a	ENSDARG00000009136	Transcript	ENSDART00000168523	protein_coding	2016-08-20	-	-	-	1104	832	278	M/V	Atg/Gtg	-	-	1	-	ZFIN_ID	-	-	P5	deleterious(0.02)	-	-	-
13_78.331_21585_523843	13:523843-523843	G	missense_variant	MODERATE	tp53bp2a	ENSDARG00000009136	Transcript	ENSDART00000172469	protein_coding	2016-08-19	-	-	-	1104	832	278	M/V	Atg/Gtg	-	-	1	-	ZFIN_ID	-	-	P5	deleterious(0.02)	-	-	-
2_86.133_17000_618031	13:618031-618031	T	missense_variant	MODERATE	nrxn1b	ENSDARG00000063635	Transcript	ENSDART00000149547	protein_coding	2016-06-20	-	-	-	2147	1561	521	D/Y	Gac/Tac	-	-	1	-	ZFIN_ID	-	-	P1	deleterious(0)	-	-	-
8_38.117_38220_1514597	13:1514597-1514597	G	missense_variant	MODERATE	DST	ENSDARG00000101858	Transcript	ENSDART00000165987	protein_coding	27/60	-	-	-	6619	6415	2139	M/V	Atg/Gtg	-	-	1	-	HGNC	HGNC:1090	-	P1	tolerated(0.12)	-	-	-
8_39.398_26768_1514617	13:1514617-1514617	T	synonymous_variant	LOW	DST	ENSDARG00000101858	Transcript	ENSDART00000165987	protein_coding	27/60	-	-	-	6639	6435	2145	H	caC/caT	-	-	1	-	HGNC	HGNC:1090	-	P1	-	-	-	-
8_39.074_2344_1524233	13:1524233-1524233	T	synonymous_variant	LOW	DST	ENSDARG00000101858	Transcript	ENSDART00000165987	protein_coding	36/60	-	-	-	8098	7894	2632	L	Ctg/Ttg	-	-	1	-	HGNC	HGNC:1090	-	P1	-	-	-	-
13_71.075_19575_3005962	13:3005962-3005962	T	intron_variant	MODIFIER	pkdcca	ENSDARG00000035161	Transcript	ENSDART00000050934	protein_coding	-	2016-01-06	-	-	-	-	-	-	-	-	-	-1	-	ZFIN_ID	-	-	P5	-	-	-	-
13_71.075_19575_3005962	13:3005962-3005962	T	intron_variant	MODIFIER	pkdcca	ENSDARG00000035161	Transcript	ENSDART00000139183	protein_coding	-	2016-01-03	-	-	-	-	-	-	-	-	-	-1	cds_start_NF,cds_end_NF	ZFIN_ID	-	-	A2	-	-	-	-
19_57.533_5091_3460228	13:3460228-3460228	T	intergenic_variant	MODIFIER	-	-	-	-	-	-	-	-	-	-	-	-	-	-	-	-	-	-	-	-	-	-	-	-	-	-
8_77.036_45880_4597914	13:4597914-4597914	G	intron_variant	MODIFIER	mcu	ENSDARG00000101175	Transcript	ENSDART00000165259	protein_coding	-	2016-06-08	-	-	-	-	-	-	-	-	-	-1	-	ZFIN_ID	-	-	P1	-	-	-	-
8_98.833_70674_5603164	13:5603164-5603164	T	intron_variant	MODIFIER	spred2b	ENSDARG00000008372	Transcript	ENSDART00000123179	protein_coding	-	2016-07-07	-	-	-	-	-	-	-	-	-	-1	-	ZFIN_ID	-	-	A1	-	-	-	-
8_98.833_70674_5603164	13:5603164-5603164	T	intron_variant	MODIFIER	spred2b	ENSDARG00000008372	Transcript	ENSDART00000165625	protein_coding	-	2016-07-07	-	-	-	-	-	-	-	-	-	-1	-	ZFIN_ID	-	-	P5	-	-	-	-
8_90.427_22801_5623000	13:5623000-5623000	G	intron_variant	MODIFIER	spred2b	ENSDARG00000008372	Transcript	ENSDART00000123179	protein_coding	-	2016-07-07	-	-	-	-	-	-	-	-	-	-1	-	ZFIN_ID	-	-	A1	-	-	-	-
8_90.427_22801_5623000	13:5623000-5623000	G	intron_variant	MODIFIER	spred2b	ENSDARG00000008372	Transcript	ENSDART00000165625	protein_coding	-	2016-07-07	-	-	-	-	-	-	-	-	-	-1	-	ZFIN_ID	-	-	P5	-	-	-	-
7_63.591_60264_5772581	13:5772581-5772581	T	intron_variant	MODIFIER	spred2b	ENSDARG00000008372	Transcript	ENSDART00000045292	protein_coding	-	2016-01-05	-	-	-	-	-	-	-	-	-	-1	-	ZFIN_ID	-	-	P5	-	-	-	-
7_63.591_60264_5772581	13:5772581-5772581	T	upstream_gene_variant	MODIFIER	spred2b	ENSDARG00000008372	Transcript	ENSDART00000123179	protein_coding	-	-	-	-	-	-	-	-	-	-	2954	-1	-	ZFIN_ID	-	-	A1	-	-	-	-
7_63.591_60264_5772581	13:5772581-5772581	T	intron_variant	MODIFIER	spred2b	ENSDARG00000008372	Transcript	ENSDART00000165625	protein_coding	-	2016-01-07	-	-	-	-	-	-	-	-	-	-1	-	ZFIN_ID	-	-	P5	-	-	-	-
9_26.109_62855_6999985	13:6999985-6999985	T	intron_variant,non_coding_transcript_variant	MODIFIER	si:ch73-49p17.1	ENSDARG00000094815	Transcript	ENSDART00000140828	lincRNA	-	2016-01-03	-	-	-	-	-	-	-	-	-	1	-	ZFIN_ID	-	-	-	-	-	-	-
9_26.109_62855_6999985	13:6999985-6999985	T	upstream_gene_variant	MODIFIER	si:ch73-49p17.1	ENSDARG00000094815	Transcript	ENSDART00000167330	lincRNA	-	-	-	-	-	-	-	-	-	-	1011	1	-	ZFIN_ID	-	-	-	-	-	-	-
22_49.546_71130_7588915	13:7588915-7588915	T	intergenic_variant	MODIFIER	-	-	-	-	-	-	-	-	-	-	-	-	-	-	-	-	-	-	-	-	-	-	-	-	-	-
8_80.727_38991_7935456	13:7935456-7935456	G	missense_variant	MODERATE	hells	ENSDARG00000057738	Transcript	ENSDART00000080465	protein_coding	19/23	-	-	-	2356	2042	681	Q/R	cAa/cGa	-	-	1	-	ZFIN_ID	-	-	P1	deleterious(0.03)	-	-	-
8_80.727_38991_7935456	13:7935456-7935456	G	downstream_gene_variant	MODIFIER	si:ch211-250c4.5	ENSDARG00000075943	Transcript	ENSDART00000109666	protein_coding	-	-	-	-	-	-	-	-	-	-	4564	-1	-	ZFIN_ID	-	-	P1	-	-	-	-
18_59.386_1106_9457552	13:9457552-9457552	T	intergenic_variant	MODIFIER	-	-	-	-	-	-	-	-	-	-	-	-	-	-	-	-	-	-	-	-	-	-	-	-	-	-
1_46.494_35182_10574233	13:10574233-10574233	C	intron_variant	MODIFIER	ppm1ba	ENSDARG00000001888	Transcript	ENSDART00000126725	protein_coding	-	2016-02-02	-	-	-	-	-	-	-	-	-	-1	cds_end_NF	ZFIN_ID	-	-	-	-	-	-	-
1_46.494_35182_10574233	13:10574233-10574233	C	intron_variant	MODIFIER	ppm1ba	ENSDARG00000001888	Transcript	ENSDART00000144755	protein_coding	-	2016-02-06	-	-	-	-	-	-	-	-	-	-1	-	ZFIN_ID	-	-	P1	-	-	-	-
8_81.137_47817_11467871	13:11467871-11467871	T	synonymous_variant	LOW	dctn1b	ENSDARG00000056753	Transcript	ENSDART00000102411	protein_coding	15/28	-	-	-	1933	1797	599	S	tcG/tcA	-	-	-1	-	ZFIN_ID	-	-	P1	-	-	-	-
8_81.137_47817_11467871	13:11467871-11467871	T	synonymous_variant	LOW	dctn1b	ENSDARG00000056753	Transcript	ENSDART00000169953	protein_coding	2016-12-26	-	-	-	1921	1488	496	S	tcG/tcA	-	-	-1	-	ZFIN_ID	-	-	-	-	-	-	-
13_19.36_45699_12033416	13:12033416-12033416	G	intergenic_variant	MODIFIER	-	-	-	-	-	-	-	-	-	-	-	-	-	-	-	-	-	-	-	-	-	-	-	-	-	-
8_72.869_79496_12252965	13:12252965-12252965	T	upstream_gene_variant	MODIFIER	atp10d	ENSDARG00000078887	Transcript	ENSDART00000086525	protein_coding	-	-	-	-	-	-	-	-	-	-	4629	1	-	ZFIN_ID	-	-	P5	-	-	-	-
8_72.869_79496_12252965	13:12252965-12252965	T	synonymous_variant,NMD_transcript_variant	LOW	commd8	ENSDARG00000028201	Transcript	ENSDART00000124784	nonsense_mediated_decay	2016-03-06	-	-	-	352	327	109	Q	caG/caA	-	-	-1	-	ZFIN_ID	-	-	-	-	-	-	-
8_72.869_79496_12252965	13:12252965-12252965	T	synonymous_variant	LOW	commd8	ENSDARG00000028201	Transcript	ENSDART00000141606	protein_coding	2016-03-05	-	-	-	537	327	109	Q	caG/caA	-	-	-1	-	ZFIN_ID	-	-	P1	-	-	-	-
8_70.673_75465_12252981	13:12252981-12252981	G	upstream_gene_variant	MODIFIER	atp10d	ENSDARG00000078887	Transcript	ENSDART00000086525	protein_coding	-	-	-	-	-	-	-	-	-	-	4613	1	-	ZFIN_ID	-	-	P5	-	-	-	-
8_70.673_75465_12252981	13:12252981-12252981	G	missense_variant,NMD_transcript_variant	MODERATE	commd8	ENSDARG00000028201	Transcript	ENSDART00000124784	nonsense_mediated_decay	2016-03-06	-	-	-	336	311	104	V/A	gTc/gCc	-	-	-1	-	ZFIN_ID	-	-	-	tolerated(1)	-	-	-
8_70.673_75465_12252981	13:12252981-12252981	G	missense_variant	MODERATE	commd8	ENSDARG00000028201	Transcript	ENSDART00000141606	protein_coding	2016-03-05	-	-	-	521	311	104	V/A	gTc/gCc	-	-	-1	-	ZFIN_ID	-	-	P1	tolerated(1)	-	-	-
20_22.959_37281_14546626	13:14546626-14546626	G	intergenic_variant	MODIFIER	-	-	-	-	-	-	-	-	-	-	-	-	-	-	-	-	-	-	-	-	-	-	-	-	-	-
10_78.425_64174_15488422	13:15488422-15488422	T	intron_variant	MODIFIER	mark3a	ENSDARG00000019345	Transcript	ENSDART00000013525	protein_coding	-	2016-04-15	-	-	-	-	-	-	-	-	-	1	-	ZFIN_ID	-	-	P1	-	-	-	-
10_78.425_64174_15488422	13:15488422-15488422	T	intron_variant	MODIFIER	mark3a	ENSDARG00000019345	Transcript	ENSDART00000041293	protein_coding	-	2016-04-18	-	-	-	-	-	-	-	-	-	1	-	ZFIN_ID	-	-	-	-	-	-	-
10_78.425_64174_15488422	13:15488422-15488422	T	intron_variant	MODIFIER	mark3a	ENSDARG00000019345	Transcript	ENSDART00000087194	protein_coding	-	2016-04-12	-	-	-	-	-	-	-	-	-	1	-	ZFIN_ID	-	-	-	-	-	-	-
8_82.877_70523_16019727	13:16019727-16019727	T	missense_variant	MODERATE	vwc2	ENSDARG00000076495	Transcript	ENSDART00000147868	protein_coding	2016-04-04	-	-	-	1161	865	289	E/K	Gag/Aag	-	-	-1	-	ZFIN_ID	-	-	P1	tolerated(0.12)	-	-	-
15_34.793_25523_16743974	13:16743974-16743974	G	intron_variant	MODIFIER	kcnma1a	ENSDARG00000079840	Transcript	ENSDART00000122557	protein_coding	-	25/29	-	-	-	-	-	-	-	-	-	1	-	ZFIN_ID	-	-	P1	-	-	-	-
15_34.793_25523_16743974	13:16743974-16743974	G	upstream_gene_variant	MODIFIER	kcnma1a	ENSDARG00000079840	Transcript	ENSDART00000139893	processed_transcript	-	-	-	-	-	-	-	-	-	-	1045	1	-	ZFIN_ID	-	-	-	-	-	-	-
15_34.793_25523_16743974	13:16743974-16743974	G	intron_variant	MODIFIER	kcnma1a	ENSDARG00000079840	Transcript	ENSDART00000143200	protein_coding	-	24/28	-	-	-	-	-	-	-	-	-	1	-	ZFIN_ID	-	-	-	-	-	-	-
13_24.069_65331_17066425	13:17066425-17066425	G	intron_variant	MODIFIER	c13h10orf11	ENSDARG00000057166	Transcript	ENSDART00000145499	protein_coding	-	2016-02-06	-	-	-	-	-	-	-	-	-	-1	-	ZFIN_ID	-	-	P5	-	-	-	-
27_60.56_25680_18216943	13:18216943-18216943	T	upstream_gene_variant	MODIFIER	si:dkey-228d14.5	ENSDARG00000057440	Transcript	ENSDART00000080107	protein_coding	-	-	-	-	-	-	-	-	-	-	2081	-1	-	ZFIN_ID	-	-	P1	-	-	-	-
8_94.605_41300_19172693	13:19172693-19172693	T	synonymous_variant	LOW	eif3s10	ENSDARG00000076815	Transcript	ENSDART00000111462	protein_coding	2016-11-22	-	-	-	1627	1471	491	L	Ctg/Ttg	-	-	1	-	ZFIN_ID	-	-	A2	-	-	-	-
8_94.605_41300_19172693	13:19172693-19172693	T	upstream_gene_variant	MODIFIER	eif3s10	ENSDARG00000076815	Transcript	ENSDART00000141744	processed_transcript	-	-	-	-	-	-	-	-	-	-	2149	1	-	ZFIN_ID	-	-	-	-	-	-	-
8_94.605_41300_19172693	13:19172693-19172693	T	synonymous_variant	LOW	eif3s10	ENSDARG00000076815	Transcript	ENSDART00000165287	protein_coding	2016-11-23	-	-	-	1566	1477	493	L	Ctg/Ttg	-	-	1	-	ZFIN_ID	-	-	P5	-	-	-	-
4_35.828_61375_19626264	13:19626264-19626264	G	intergenic_variant	MODIFIER	-	-	-	-	-	-	-	-	-	-	-	-	-	-	-	-	-	-	-	-	-	-	-	-	-	-
13_50.884_64396_22624628	13:22624628-22624628	G	intron_variant	MODIFIER	PSD	ENSDARG00000078102	Transcript	ENSDART00000112900	protein_coding	-	2016-07-13	-	-	-	-	-	-	-	-	-	-1	-	HGNC	HGNC:9507	-	P5	-	-	-	-
13_50.884_64396_22624628	13:22624628-22624628	G	intron_variant	MODIFIER	PSD	ENSDARG00000078102	Transcript	ENSDART00000140151	protein_coding	-	2016-05-11	-	-	-	-	-	-	-	-	-	-1	cds_start_NF	HGNC	HGNC:9507	-	A2	-	-	-	-
8_68.374_75004_22704793	13:22704793-22704793	G	splice_region_variant,intron_variant	LOW	dna2	ENSDARG00000078759	Transcript	ENSDART00000109798	protein_coding	-	18/21	-	-	-	-	-	-	-	-	-	1	-	ZFIN_ID	-	-	P5	-	-	-	-
8_68.374_75004_22704793	13:22704793-22704793	G	downstream_gene_variant	MODIFIER	PBLD	-	-	-	-	-	-	-	-	-	-	-	-	-	-	-	-	-	-	-	-	-	-	-	-	-
8_68.748_18689_22704816	13:22704816-22704816	T	missense_variant	MODERATE	dna2	ENSDARG00000078759	Transcript	ENSDART00000109798	protein_coding	19/22	-	-	-	3730	3463	1155	H/Y	Cat/Tat	-	-	1	-	ZFIN_ID	-	-	P5	deleterious(0)	-	-	-
8_68.748_18689_22704816	13:22704816-22704816	T	downstream_gene_variant	MODIFIER	PBLD	-	-	-	-	-	-	-	-	-	-	-	-	-	-	-	-	-	-	-	-	-	-	-	-	-
8_66.671_80452_22761787	13:22761787-22761787	G	synonymous_variant	LOW	rufy2	ENSDARG00000062019	Transcript	ENSDART00000089133	protein_coding	2016-09-18	-	-	-	1166	1029	343	H	caT/caC	-	-	-1	-	ZFIN_ID	-	-	P5	-	-	-	-
8_66.671_80452_22761787	13:22761787-22761787	G	synonymous_variant	LOW	rufy2	ENSDARG00000062019	Transcript	ENSDART00000143097	protein_coding	2016-10-19	-	-	-	956	831	277	H	caT/caC	-	-	-1	-	ZFIN_ID	-	-	A2	-	-	-	-
11_40.459_13253_23172551	13:23172551-23172551	T	intron_variant	MODIFIER	khdrbs2	ENSDARG00000069469	Transcript	ENSDART00000101134	protein_coding	-	2016-01-08	-	-	-	-	-	-	-	-	-	1	-	ZFIN_ID	-	-	A1	-	-	-	-
11_40.459_13253_23172551	13:23172551-23172551	T	intron_variant	MODIFIER	khdrbs2	ENSDARG00000069469	Transcript	ENSDART00000171676	protein_coding	-	2016-01-09	-	-	-	-	-	-	-	-	-	1	-	ZFIN_ID	-	-	P5	-	-	-	-
1_60.912_50911_23326216	13:23326216-23326216	T	intergenic_variant	MODIFIER	-	-	-	-	-	-	-	-	-	-	-	-	-	-	-	-	-	-	-	-	-	-	-	-	-	-
3_108.782_22212_24856006	13:24856006-24856006	G	intron_variant	MODIFIER	adka	ENSDARG00000039429	Transcript	ENSDART00000057605	protein_coding	-	2016-06-10	-	-	-	-	-	-	-	-	-	-1	-	ZFIN_ID	-	-	P5	-	-	-	-
3_108.782_22212_24856006	13:24856006-24856006	G	intron_variant	MODIFIER	adka	ENSDARG00000039429	Transcript	ENSDART00000159585	protein_coding	-	2016-06-10	-	-	-	-	-	-	-	-	-	-1	-	ZFIN_ID	-	-	A1	-	-	-	-
15_55.034_24778_26150783	13:26150783-26150783	T	intron_variant,non_coding_transcript_variant	MODIFIER	si:rp71-1h3.1	ENSDARG00000093327	Transcript	ENSDART00000148221	processed_transcript	-	2016-06-06	-	-	-	-	-	-	-	-	-	-1	-	ZFIN_ID	-	-	-	-	-	-	-
15_55.183_27164_26150783	13:26150783-26150783	G	intron_variant,non_coding_transcript_variant	MODIFIER	si:rp71-1h3.1	ENSDARG00000093327	Transcript	ENSDART00000148221	processed_transcript	-	2016-06-06	-	-	-	-	-	-	-	-	-	-1	-	ZFIN_ID	-	-	-	-	-	-	-
8_73.441_5749_27328102	13:27328102-27328102	T	intron_variant	MODIFIER	kcnq5a	ENSDARG00000069954	Transcript	ENSDART00000139904	protein_coding	-	2016-01-12	-	-	-	-	-	-	-	-	-	-1	-	ZFIN_ID	-	-	P5	-	-	-	-
3_52.424_9396_27381496	13:27381496-27381496	G	intron_variant	MODIFIER	kcnq5a	ENSDARG00000069954	Transcript	ENSDART00000139904	protein_coding	-	2016-01-12	-	-	-	-	-	-	-	-	-	-1	-	ZFIN_ID	-	-	P5	-	-	-	-
18_14.659_12445_27892655	13:27892655-27892655	G	intron_variant	MODIFIER	smap1	ENSDARG00000031302	Transcript	ENSDART00000041036	protein_coding	-	2016-07-09	-	-	-	-	-	-	-	-	-	-1	-	ZFIN_ID	-	-	A2	-	-	-	-
18_14.659_12445_27892655	13:27892655-27892655	G	intron_variant	MODIFIER	smap1	ENSDARG00000031302	Transcript	ENSDART00000079806	protein_coding	-	2016-08-10	-	-	-	-	-	-	-	-	-	-1	-	ZFIN_ID	-	-	P5	-	-	-	-
18_16.611_58359_27892660	13:27892660-27892660	T	intron_variant	MODIFIER	smap1	ENSDARG00000031302	Transcript	ENSDART00000041036	protein_coding	-	2016-07-09	-	-	-	-	-	-	-	-	-	-1	-	ZFIN_ID	-	-	A2	-	-	-	-
18_16.611_58359_27892660	13:27892660-27892660	T	intron_variant	MODIFIER	smap1	ENSDARG00000031302	Transcript	ENSDART00000079806	protein_coding	-	2016-08-10	-	-	-	-	-	-	-	-	-	-1	-	ZFIN_ID	-	-	P5	-	-	-	-
5_45.011_36830_28009313	13:28009313-28009313	T	intron_variant	MODIFIER	smap1	ENSDARG00000031302	Transcript	ENSDART00000041036	protein_coding	-	2016-05-09	-	-	-	-	-	-	-	-	-	-1	-	ZFIN_ID	-	-	A2	-	-	-	-
5_45.011_36830_28009313	13:28009313-28009313	T	intron_variant	MODIFIER	smap1	ENSDARG00000031302	Transcript	ENSDART00000079806	protein_coding	-	2016-06-10	-	-	-	-	-	-	-	-	-	-1	-	ZFIN_ID	-	-	P5	-	-	-	-
18_81.073_58726_32331006	13:32331006-32331006	T	downstream_gene_variant	MODIFIER	rdh14a	ENSDARG00000039299	Transcript	ENSDART00000057421	protein_coding	-	-	-	-	-	-	-	-	-	-	4614	1	-	ZFIN_ID	-	-	P1	-	-	-	-
9_60.65_73718_33609183	13:33609183-33609183	T	intron_variant	MODIFIER	macrod2	ENSDARG00000032601	Transcript	ENSDART00000173361	protein_coding	-	2016-03-19	-	-	-	-	-	-	-	-	-	1	cds_start_NF	ZFIN_ID	-	-	P1	-	-	-	-
26_85.555_17669_36140479	13:36140479-36140479	G	upstream_gene_variant	MODIFIER	slc8a3	ENSDARG00000004931	Transcript	ENSDART00000100204	protein_coding	-	-	-	-	-	-	-	-	-	-	1450	-1	-	ZFIN_ID	-	-	-	-	-	-	-
26_85.555_17669_36140479	13:36140479-36140479	G	intron_variant	MODIFIER	slc8a3	ENSDARG00000004931	Transcript	ENSDART00000169768	protein_coding	-	2016-01-07	-	-	-	-	-	-	-	-	-	-1	-	ZFIN_ID	-	-	P1	-	-	-	-
27_42.204_60300_36171700	13:36171700-36171700	T	intergenic_variant	MODIFIER	-	-	-	-	-	-	-	-	-	-	-	-	-	-	-	-	-	-	-	-	-	-	-	-	-	-
8_113.382_74813_36529737	13:36529737-36529737	T	splice_region_variant,intron_variant	LOW	sos2	ENSDARG00000060506	Transcript	ENSDART00000085319	protein_coding	-	2016-07-22	-	-	-	-	-	-	-	-	-	-1	-	ZFIN_ID	-	-	P1	-	-	-	-
20_35.84_50395_36723436	13:36723436-36723436	G	synonymous_variant	LOW	pygl	ENSDARG00000002197	Transcript	ENSDART00000023449	protein_coding	27/31	-	-	-	2202	2202	734	I	atT/atC	-	-	-1	-	ZFIN_ID	-	-	-	-	-	-	-
20_35.84_50395_36723436	13:36723436-36723436	G	upstream_gene_variant	MODIFIER	nin	ENSDARG00000060298	Transcript	ENSDART00000129562	protein_coding	-	-	-	-	-	-	-	-	-	-	4323	-1	-	ZFIN_ID	-	-	A2	-	-	-	-
20_35.84_50395_36723436	13:36723436-36723436	G	synonymous_variant	LOW	pygl	ENSDARG00000002197	Transcript	ENSDART00000149011	protein_coding	16/20	-	-	-	1890	1869	623	I	atT/atC	-	-	-1	-	ZFIN_ID	-	-	P1	-	-	-	-
20_35.84_50395_36723436	13:36723436-36723436	G	upstream_gene_variant	MODIFIER	nin	ENSDARG00000060298	Transcript	ENSDART00000150899	protein_coding	-	-	-	-	-	-	-	-	-	-	4323	-1	-	ZFIN_ID	-	-	P5	-	-	-	-
8_107.424_31426_37159932	13:37159932-37159932	G	missense_variant	MODERATE	gphb5	ENSDARG00000027472	Transcript	ENSDART00000035011	protein_coding	2016-03-04	-	-	-	360	172	58	I/V	Atc/Gtc	-	-	1	-	ZFIN_ID	-	-	P5	tolerated(0.45)	-	-	-
8_107.424_31426_37159932	13:37159932-37159932	G	missense_variant	MODERATE	gphb5	ENSDARG00000027472	Transcript	ENSDART00000144387	protein_coding	2016-03-04	-	-	-	312	172	58	I/V	Atc/Gtc	-	-	1	-	ZFIN_ID	-	-	A2	tolerated(0.36)	-	-	-
13_92.883_10846_37809988	13:37809988-37809988	T	intergenic_variant	MODIFIER	-	-	-	-	-	-	-	-	-	-	-	-	-	-	-	-	-	-	-	-	-	-	-	-	-	-
24_29.173_17329_38543350	13:38543350-38543350	T	intron_variant	MODIFIER	lmbrd1	ENSDARG00000104223	Transcript	ENSDART00000157524	protein_coding	-	2016-07-07	-	-	-	-	-	-	-	-	-	-1	cds_start_NF,cds_end_NF	ZFIN_ID	-	-	A2	-	-	-	-
24_29.173_17329_38543350	13:38543350-38543350	T	intron_variant	MODIFIER	lmbrd1	ENSDARG00000104223	Transcript	ENSDART00000162858	protein_coding	-	2016-11-15	-	-	-	-	-	-	-	-	-	-1	-	ZFIN_ID	-	-	P5	-	-	-	-
24_29.173_17329_38543350	13:38543350-38543350	T	upstream_gene_variant	MODIFIER	lmbrd1	ENSDARG00000104223	Transcript	ENSDART00000164380	retained_intron	-	-	-	-	-	-	-	-	-	-	2947	-1	-	ZFIN_ID	-	-	-	-	-	-	-
15_12.629_56354_39503887	13:39503887-39503887	T	intergenic_variant	MODIFIER	-	-	-	-	-	-	-	-	-	-	-	-	-	-	-	-	-	-	-	-	-	-	-	-	-	-
15_14.049_34331_39503887	13:39503887-39503887	C	intergenic_variant	MODIFIER	-	-	-	-	-	-	-	-	-	-	-	-	-	-	-	-	-	-	-	-	-	-	-	-	-	-
7_1.625_80646_39831872	13:39831872-39831872	T	intergenic_variant	MODIFIER	-	-	-	-	-	-	-	-	-	-	-	-	-	-	-	-	-	-	-	-	-	-	-	-	-	-
8_86.697_65905_43054723	13:43054723-43054723	G	missense_variant	MODERATE	cdh23	ENSDARG00000007561	Transcript	ENSDART00000016602	protein_coding	33/55	-	-	-	5179	5179	1727	M/V	Atg/Gtg	-	-	1	-	ZFIN_ID	-	-	P1	tolerated(0.13)	-	-	-
3_66.87_69833_46577627	13:46577627-46577627	T	intron_variant	MODIFIER	slc29a1a	ENSDARG00000101289	Transcript	ENSDART00000161322	protein_coding	-	2016-03-12	-	-	-	-	-	-	-	-	-	-1	-	ZFIN_ID	-	-	P1	-	-	-	-
16_54.41_65967_47235692	13:47235692-47235692	T	intron_variant	MODIFIER	acoxl	ENSDARG00000020149	Transcript	ENSDART00000131239	protein_coding	-	2016-10-18	-	-	-	-	-	-	-	-	-	-1	cds_end_NF,cds_start_NF	ZFIN_ID	-	-	P1	-	-	-	-
21_20.443_65986_47235692	13:47235692-47235692	G	intron_variant	MODIFIER	acoxl	ENSDARG00000020149	Transcript	ENSDART00000131239	protein_coding	-	2016-10-18	-	-	-	-	-	-	-	-	-	-1	cds_end_NF,cds_start_NF	ZFIN_ID	-	-	P1	-	-	-	-
2_106.657_65966_47235698	13:47235698-47235698	T	intron_variant	MODIFIER	acoxl	ENSDARG00000020149	Transcript	ENSDART00000131239	protein_coding	-	2016-10-18	-	-	-	-	-	-	-	-	-	-1	cds_end_NF,cds_start_NF	ZFIN_ID	-	-	P1	-	-	-	-
8_13.531_60394_48091073	13:48091073-48091073	T	downstream_gene_variant	MODIFIER	fbxo11a	ENSDARG00000102294	Transcript	ENSDART00000159688	protein_coding	-	-	-	-	-	-	-	-	-	-	2879	-1	-	ZFIN_ID	-	-	-	-	-	-	-
8_13.531_60394_48091073	13:48091073-48091073	T	synonymous_variant	LOW	fbxo11a	ENSDARG00000102294	Transcript	ENSDART00000169473	protein_coding	2016-06-06	-	-	-	617	618	206	T	acG/acA	-	-	-1	cds_start_NF	ZFIN_ID	-	-	-	-	-	-	-
8_13.531_60394_48091073	13:48091073-48091073	T	downstream_gene_variant	MODIFIER	msh6	ENSDARG00000104541	Transcript	ENSDART00000171080	protein_coding	-	-	-	-	-	-	-	-	-	-	1048	1	-	ZFIN_ID	-	-	P1	-	-	-	-
8_13.531_60394_48091073	13:48091073-48091073	T	synonymous_variant	LOW	fbxo11a	ENSDARG00000102294	Transcript	ENSDART00000171765	protein_coding	22/22	-	-	-	2791	2556	852	T	acG/acA	-	-	-1	-	ZFIN_ID	-	-	P1	-	-	-	-
8_13.531_60394_48091073	13:48091073-48091073	T	non_coding_transcript_exon_variant,non_coding_transcript_variant	MODIFIER	fbxo11a	ENSDARG00000102294	Transcript	ENSDART00000172086	processed_transcript	2016-03-03	-	-	-	191	-	-	-	-	-	-	-1	-	ZFIN_ID	-	-	-	-	-	-	-
24_84.503_1986_48206298	13:48206298-48206298	G	intron_variant	MODIFIER	FOXN2	-	-	-	-	-	-	-	-	-	-	-	-	-	-	-	-	-	-	-	-	-	-	-	-	-
19_74.591_62237_48888802	13:48888802-48888802	A	intron_variant	MODIFIER	egln1a	ENSDARG00000038996	Transcript	ENSDART00000056927	protein_coding	-	2016-01-04	-	-	-	-	-	-	-	-	-	1	-	ZFIN_ID	-	-	P1	-	-	-	-
22_11.464_44049_50852493	13:50852493-50852493	T	intron_variant	MODIFIER	CU633832.1	ENSDARG00000059891	Transcript	ENSDART00000083788	protein_coding	-	2016-05-09	-	-	-	-	-	-	-	-	-	-1	-	Clone_based_ensembl_gene	-	-	P1	-	-	-	-
8_122.033_54088_51643227	13:51643227-51643227	T	intergenic_variant	MODIFIER	-	-	-	-	-	-	-	-	-	-	-	-	-	-	-	-	-	-	-	-	-	-	-	-	-	-
9_110.038_54160_51737070	13:51737070-51737070	T	synonymous_variant	LOW	tmem254	ENSDARG00000100710	Transcript	ENSDART00000159434	protein_coding	2016-04-04	-	-	-	455	285	95	L	ctG/ctA	-	-	-1	-	ZFIN_ID	-	-	P1	-	-	-	-
9_110.038_54160_51737070	13:51737070-51737070	T	downstream_gene_variant	MODIFIER	CABZ01089777.1	ENSDARG00000100613	Transcript	ENSDART00000170383	protein_coding	-	-	-	-	-	-	-	-	-	-	4051	1	-	Clone_based_ensembl_gene	-	-	P1	-	-	-	-
15_54.548_46588_499032	14:499032-499032	G	intergenic_variant	MODIFIER	-	-	-	-	-	-	-	-	-	-	-	-	-	-	-	-	-	-	-	-	-	-	-	-	-	-
9_63.901_67553_818838	14:818838-818838	T	synonymous_variant	LOW	slc34a1a	ENSDARG00000028824	Transcript	ENSDART00000041988	protein_coding	13/13	-	-	-	1759	1506	502	P	ccG/ccA	-	-	-1	-	ZFIN_ID	-	-	A2	-	-	-	-
9_63.901_67553_818838	14:818838-818838	T	synonymous_variant	LOW	slc34a1a	ENSDARG00000028824	Transcript	ENSDART00000148687	protein_coding	13/13	-	-	-	1758	1713	571	P	ccG/ccA	-	-	-1	-	ZFIN_ID	-	-	P5	-	-	-	-
9_63.901_67553_818838	14:818838-818838	T	non_coding_transcript_exon_variant,non_coding_transcript_variant	MODIFIER	slc34a1a	ENSDARG00000028824	Transcript	ENSDART00000149839	processed_transcript	2016-03-03	-	-	-	630	-	-	-	-	-	-	-1	-	ZFIN_ID	-	-	-	-	-	-	-
18_44.581_78762_1121231	14:1121231-1121231	G	missense_variant	MODERATE	sec24b	ENSDARG00000071906	Transcript	ENSDART00000106708	protein_coding	2016-07-24	-	-	-	1521	1366	456	T/A	Act/Gct	-	-	1	-	ZFIN_ID	-	-	P1	tolerated(0.63)	-	-	-
18_44.581_78762_1121231	14:1121231-1121231	G	missense_variant	MODERATE	sec24b	ENSDARG00000071906	Transcript	ENSDART00000160246	protein_coding	2016-07-10	-	-	-	1524	1366	456	T/A	Act/Gct	-	-	1	cds_end_NF	ZFIN_ID	-	-	-	tolerated(0.45)	-	-	-
18_44.581_78762_1121231	14:1121231-1121231	G	downstream_gene_variant	MODIFIER	sec24b	ENSDARG00000071906	Transcript	ENSDART00000172820	protein_coding	-	-	-	-	-	-	-	-	-	-	809	1	cds_start_NF,cds_end_NF	ZFIN_ID	-	-	-	-	-	-	-
9_65.905_70083_2839557	14:2839557-2839557	G	synonymous_variant	LOW	hmgxb3	ENSDARG00000077823	Transcript	ENSDART00000110721	protein_coding	22/30	-	-	-	2115	2115	705	G	ggA/ggG	-	-	1	-	ZFIN_ID	-	-	P5	-	-	-	-
9_65.905_70083_2839557	14:2839557-2839557	G	synonymous_variant	LOW	hmgxb3	ENSDARG00000077823	Transcript	ENSDART00000162445	protein_coding	13/21	-	-	-	2482	1986	662	G	ggA/ggG	-	-	1	-	ZFIN_ID	-	-	A2	-	-	-	-
21_22.255_4034_3316244	14:3316244-3316244	G	synonymous_variant	LOW	trpc3	ENSDARG00000098291	Transcript	ENSDART00000164778	protein_coding	2016-01-18	-	-	-	114	114	38	A	gcA/gcG	-	-	1	-	ZFIN_ID	-	-	P5	-	-	-	-
26_3.478_73500_4726251	14:4726251-4726251	T	intergenic_variant	MODIFIER	-	-	-	-	-	-	-	-	-	-	-	-	-	-	-	-	-	-	-	-	-	-	-	-	-	-
15_31.439_13557_5141560	14:5141560-5141560	C	intergenic_variant	MODIFIER	-	-	-	-	-	-	-	-	-	-	-	-	-	-	-	-	-	-	-	-	-	-	-	-	-	-
6_72.325_49636_5269085	14:5269085-5269085	G	intergenic_variant	MODIFIER	-	-	-	-	-	-	-	-	-	-	-	-	-	-	-	-	-	-	-	-	-	-	-	-	-	-
13_76.897_80106_5450510	14:5450510-5450510	T	intergenic_variant	MODIFIER	-	-	-	-	-	-	-	-	-	-	-	-	-	-	-	-	-	-	-	-	-	-	-	-	-	-
18_36.311_24793_6932355	14:6932355-6932355	G	intron_variant	MODIFIER	stox2b	ENSDARG00000078572	Transcript	ENSDART00000108796	protein_coding	-	2016-01-03	-	-	-	-	-	-	-	-	-	-1	-	ZFIN_ID	-	-	P5	-	-	-	-
18_37.495_4551_7252689	14:7252689-7252689	G	intergenic_variant	MODIFIER	-	-	-	-	-	-	-	-	-	-	-	-	-	-	-	-	-	-	-	-	-	-	-	-	-	-
9_33.064_54987_8098711	14:8098711-8098711	G	intron_variant	MODIFIER	nrg2b	ENSDARG00000086585	Transcript	ENSDART00000127494	protein_coding	-	2016-05-10	-	-	-	-	-	-	-	-	-	1	-	ZFIN_ID	-	-	A2	-	-	-	-
9_33.064_54987_8098711	14:8098711-8098711	G	intron_variant	MODIFIER	nrg2b	ENSDARG00000086585	Transcript	ENSDART00000129055	protein_coding	-	2016-05-10	-	-	-	-	-	-	-	-	-	1	-	ZFIN_ID	-	-	P5	-	-	-	-
9_33.064_54987_8098711	14:8098711-8098711	G	intron_variant	MODIFIER	nrg2b	ENSDARG00000086585	Transcript	ENSDART00000164551	protein_coding	-	2016-04-04	-	-	-	-	-	-	-	-	-	1	cds_start_NF,cds_end_NF	ZFIN_ID	-	-	A2	-	-	-	-
9_33.064_54987_8098711	14:8098711-8098711	G	intron_variant,NMD_transcript_variant	MODIFIER	nrg2b	ENSDARG00000086585	Transcript	ENSDART00000171586	nonsense_mediated_decay	-	2016-03-06	-	-	-	-	-	-	-	-	-	1	cds_start_NF	ZFIN_ID	-	-	-	-	-	-	-
15_35.934_59947_11945478	14:11945478-11945478	T	synonymous_variant	LOW	myot	ENSDARG00000076312	Transcript	ENSDART00000115101	protein_coding	2016-02-10	-	-	-	309	93	31	S	tcG/tcA	-	-	-1	-	ZFIN_ID	-	-	-	-	-	-	-
15_35.934_59947_11945478	14:11945478-11945478	T	synonymous_variant	LOW	myot	ENSDARG00000076312	Transcript	ENSDART00000150042	protein_coding	2016-09-17	-	-	-	1142	852	284	S	tcG/tcA	-	-	-1	-	ZFIN_ID	-	-	A2	-	-	-	-
15_35.934_59947_11945478	14:11945478-11945478	T	synonymous_variant	LOW	myot	ENSDARG00000076312	Transcript	ENSDART00000163900	protein_coding	2016-09-17	-	-	-	1258	1026	342	S	tcG/tcA	-	-	-1	-	ZFIN_ID	-	-	P5	-	-	-	-
4_42.189_64661_12060068	14:12060068-12060068	C	downstream_gene_variant	MODIFIER	magt1	ENSDARG00000058062	Transcript	ENSDART00000080864	protein_coding	-	-	-	-	-	-	-	-	-	-	4293	-1	-	ZFIN_ID	-	-	P1	-	-	-	-
4_42.189_64661_12060068	14:12060068-12060068	C	intron_variant	MODIFIER	si:ch211-125c23.3	ENSDARG00000100360	Transcript	ENSDART00000170115	protein_coding	-	2016-02-03	-	-	-	-	-	-	-	-	-	1	-	ZFIN_ID	-	-	P1	-	-	-	-
2_91.145_64376_16403521	14:16403521-16403521	T	intron_variant	MODIFIER	mgat4b	ENSDARG00000004115	Transcript	ENSDART00000001159	protein_coding	-	2016-01-14	-	-	-	-	-	-	-	-	-	-1	-	ZFIN_ID	-	-	P1	-	-	-	-
2_91.145_64376_16403521	14:16403521-16403521	T	intron_variant	MODIFIER	mgat4b	ENSDARG00000004115	Transcript	ENSDART00000115340	protein_coding	-	2016-01-04	-	-	-	-	-	-	-	-	-	-1	-	ZFIN_ID	-	-	-	-	-	-	-
5_78.063_20618_16849126	14:16849126-16849126	T	synonymous_variant	LOW	slc43a3b	ENSDARG00000057949	Transcript	ENSDART00000080712	protein_coding	2016-10-12	-	-	-	1203	1074	358	D	gaC/gaT	-	-	1	-	ZFIN_ID	-	-	P1	-	-	-	-
5_78.063_20618_16849126	14:16849126-16849126	T	synonymous_variant	LOW	slc43a3b	ENSDARG00000057949	Transcript	ENSDART00000161489	protein_coding	2016-11-13	-	-	-	1223	1074	358	D	gaC/gaT	-	-	1	-	ZFIN_ID	-	-	P1	-	-	-	-
6_57.039_11458_17287874	14:17287874-17287874	G	3_prime_UTR_variant	MODIFIER	rab33a	ENSDARG00000057394	Transcript	ENSDART00000080042	protein_coding	2016-02-02	-	-	-	3479	-	-	-	-	-	-	-1	-	ZFIN_ID	-	-	P1	-	-	-	-
16_40.292_10719_17707717	14:17707717-17707717	T	intergenic_variant	MODIFIER	-	-	-	-	-	-	-	-	-	-	-	-	-	-	-	-	-	-	-	-	-	-	-	-	-	-
12_48.155_69935_18937104	14:18937104-18937104	T	intergenic_variant	MODIFIER	-	-	-	-	-	-	-	-	-	-	-	-	-	-	rs508237435	-	-	-	-	-	-	-	-	-	-	-
9_62.976_44754_21862153	14:21862153-21862153	T	splice_region_variant,intron_variant	LOW	gabra6a	ENSDARG00000075058	Transcript	ENSDART00000054982	protein_coding	-	2016-07-09	-	-	-	-	-	-	-	-	-	1	-	ZFIN_ID	-	-	A2	-	-	-	-
9_62.976_44754_21862153	14:21862153-21862153	T	splice_region_variant,intron_variant	LOW	gabra6a	ENSDARG00000075058	Transcript	ENSDART00000082697	protein_coding	-	2016-07-09	-	-	-	-	-	-	-	-	-	1	-	ZFIN_ID	-	-	P5	-	-	-	-
14_16.403_44524_23005539	14:23005539-23005539	T	intron_variant	MODIFIER	enox2	ENSDARG00000078942	Transcript	ENSDART00000084664	protein_coding	-	2016-03-15	-	-	-	-	-	-	-	-	-	1	-	ZFIN_ID	-	-	A2	-	-	-	-
14_16.403_44524_23005539	14:23005539-23005539	T	intron_variant,non_coding_transcript_variant	MODIFIER	enox2	ENSDARG00000078942	Transcript	ENSDART00000158644	retained_intron	-	2016-03-04	-	-	-	-	-	-	-	-	-	1	-	ZFIN_ID	-	-	-	-	-	-	-
14_16.403_44524_23005539	14:23005539-23005539	T	intron_variant	MODIFIER	enox2	ENSDARG00000078942	Transcript	ENSDART00000161628	protein_coding	-	2016-04-16	-	-	-	-	-	-	-	-	-	1	-	ZFIN_ID	-	-	P5	-	-	-	-
14_16.403_44524_23005539	14:23005539-23005539	T	intron_variant,non_coding_transcript_variant	MODIFIER	enox2	ENSDARG00000078942	Transcript	ENSDART00000170356	processed_transcript	-	2016-03-05	-	-	-	-	-	-	-	-	-	1	-	ZFIN_ID	-	-	-	-	-	-	-
18_52.829_40255_25962331	14:25962331-25962331	T	intron_variant	MODIFIER	-	ENSDARG00000077166	Transcript	ENSDART00000113804	protein_coding	-	2016-05-15	-	-	-	-	-	-	-	-	-	1	-	-	-	-	P5	-	-	-	-
18_52.829_40255_25962331	14:25962331-25962331	T	intron_variant	MODIFIER	-	ENSDARG00000077166	Transcript	ENSDART00000159054	protein_coding	-	2016-06-13	-	-	-	-	-	-	-	-	-	1	-	-	-	-	P5	-	-	-	-
19_31.606_13594_29790406	14:29790406-29790406	T	intron_variant	MODIFIER	mtnr1ab	ENSDARG00000055852	Transcript	ENSDART00000053916	protein_coding	-	2016-01-01	-	-	-	-	-	-	-	-	-	-1	-	ZFIN_ID	-	-	P1	-	-	-	-
26_58.323_27174_30850779	14:30850779-30850779	G	intron_variant	MODIFIER	gpc3	ENSDARG00000032199	Transcript	ENSDART00000129345	protein_coding	-	2016-05-05	-	-	-	-	-	-	-	-	-	-1	-	ZFIN_ID	-	-	A2	-	-	-	-
26_58.323_27174_30850779	14:30850779-30850779	G	intron_variant	MODIFIER	gpc3	ENSDARG00000032199	Transcript	ENSDART00000173108	protein_coding	-	2016-07-07	-	-	-	-	-	-	-	-	-	-1	-	ZFIN_ID	-	-	P5	-	-	-	-
5_55.669_52141_31323022	14:31323022-31323022	G	missense_variant	MODERATE	fhl1a	ENSDARG00000071498	Transcript	ENSDART00000105767	protein_coding	2016-02-06	-	-	-	226	88	30	M/V	Atg/Gtg	-	-	1	-	ZFIN_ID	-	-	P5	deleterious(0)	-	-	-
5_55.669_52141_31323022	14:31323022-31323022	G	missense_variant	MODERATE	fhl1a	ENSDARG00000071498	Transcript	ENSDART00000172835	protein_coding	2016-02-06	-	-	-	125	40	14	M/V	Atg/Gtg	-	-	1	-	ZFIN_ID	-	-	A1	deleterious(0)	-	-	-
5_55.669_52141_31323022	14:31323022-31323022	G	non_coding_transcript_exon_variant,non_coding_transcript_variant	MODIFIER	fhl1a	ENSDARG00000071498	Transcript	ENSDART00000172940	retained_intron	2016-02-02	-	-	-	108	-	-	-	-	-	-	1	-	ZFIN_ID	-	-	-	-	-	-	-
7_24.934_18370_34168354	14:34168354-34168354	T	intron_variant	MODIFIER	lcp2b	ENSDARG00000036215	Transcript	ENSDART00000131424	protein_coding	-	2016-12-14	-	-	-	-	-	-	-	-	-	1	-	ZFIN_ID	-	-	P1	-	-	-	-
7_24.934_18370_34168354	14:34168354-34168354	T	downstream_gene_variant	MODIFIER	SYCE3	ENSDARG00000092889	Transcript	ENSDART00000136306	protein_coding	-	-	-	-	-	-	-	-	-	-	3343	-1	-	HGNC	HGNC:35245	-	P1	-	-	-	-
7_24.934_18370_34168354	14:34168354-34168354	T	downstream_gene_variant	MODIFIER	si:ch211-232m8.3	ENSDARG00000095092	Transcript	ENSDART00000140368	protein_coding	-	-	-	-	-	-	-	-	-	-	2032	-1	-	ZFIN_ID	-	-	P1	-	-	-	-
7_24.934_18370_34168354	14:34168354-34168354	T	downstream_gene_variant	MODIFIER	SYCE3	ENSDARG00000092889	Transcript	ENSDART00000147380	retained_intron	-	-	-	-	-	-	-	-	-	-	3568	-1	-	HGNC	HGNC:35245	-	-	-	-	-	-
5_85.107_36885_35562655	14:35562655-35562655	T	synonymous_variant	LOW	zgc:77938	ENSDARG00000088366	Transcript	ENSDART00000105604	protein_coding	2016-03-10	-	-	-	169	81	27	V	gtA/gtT	-	-	1	-	ZFIN_ID	-	-	P1	-	-	-	-
5_85.107_36885_35562655	14:35562655-35562655	T	non_coding_transcript_exon_variant,non_coding_transcript_variant	MODIFIER	zgc:77938	ENSDARG00000088366	Transcript	ENSDART00000133164	retained_intron	2016-01-04	-	-	-	63	-	-	-	-	-	-	1	-	ZFIN_ID	-	-	-	-	-	-	-
5_85.107_36885_35562655	14:35562655-35562655	T	downstream_gene_variant	MODIFIER	zgc:63568	ENSDARG00000087262	Transcript	ENSDART00000135079	protein_coding	-	-	-	-	-	-	-	-	-	-	2549	1	-	ZFIN_ID	-	-	P1	-	-	-	-
5_85.107_36885_35562655	14:35562655-35562655	T	synonymous_variant	LOW	zgc:77938	ENSDARG00000088366	Transcript	ENSDART00000165604	protein_coding	2016-02-09	-	-	-	81	81	27	V	gtA/gtT	-	-	1	-	ZFIN_ID	-	-	P1	-	-	-	-
2_37.025_8385_36899586	14:36899586-36899586	T	intergenic_variant	MODIFIER	-	-	-	-	-	-	-	-	-	-	-	-	-	-	-	-	-	-	-	-	-	-	-	-	-	-
24_42.851_13582_38849074	14:38849074-38849074	T	intergenic_variant	MODIFIER	-	-	-	-	-	-	-	-	-	-	-	-	-	-	-	-	-	-	-	-	-	-	-	-	-	-
23_84.681_77168_44094513	14:44094513-44094513	T	intron_variant	MODIFIER	lingo2a	ENSDARG00000074535	Transcript	ENSDART00000114026	protein_coding	-	2016-01-01	-	-	-	-	-	-	-	-	-	1	-	ZFIN_ID	-	-	-	-	-	-	-
25_41.321_65767_45760457	14:45760457-45760457	T	intergenic_variant	MODIFIER	-	-	-	-	-	-	-	-	-	-	-	-	-	-	-	-	-	-	-	-	-	-	-	-	-	-
18_51.958_961_46729080	14:46729080-46729080	T	intron_variant	MODIFIER	ccdc88b	ENSDARG00000076189	Transcript	ENSDART00000112470	protein_coding	-	2016-06-28	-	-	-	-	-	-	-	-	-	1	-	ZFIN_ID	-	-	P5	-	-	-	-
13_48.192_29152_47220520	14:47220520-47220520	T	intron_variant	MODIFIER	setd7	ENSDARG00000038858	Transcript	ENSDART00000056734	protein_coding	-	2016-03-07	-	-	-	-	-	-	-	-	-	-1	-	ZFIN_ID	-	-	P1	-	-	-	-
13_48.192_29152_47220520	14:47220520-47220520	T	downstream_gene_variant	MODIFIER	setd7	ENSDARG00000038858	Transcript	ENSDART00000143158	retained_intron	-	-	-	-	-	-	-	-	-	-	2560	-1	-	ZFIN_ID	-	-	-	-	-	-	-
12_78.01_59235_50359719	14:50359719-50359719	G	downstream_gene_variant	MODIFIER	anxa6	ENSDARG00000013335	Transcript	ENSDART00000006073	protein_coding	-	-	-	-	-	-	-	-	-	-	334	1	-	ZFIN_ID	-	-	-	-	-	-	-
12_78.01_59235_50359719	14:50359719-50359719	G	intron_variant	MODIFIER	anxa6	ENSDARG00000013335	Transcript	ENSDART00000105346	protein_coding	-	16/20	-	-	-	-	-	-	-	-	-	1	-	ZFIN_ID	-	-	P1	-	-	-	-
12_78.01_59235_50359719	14:50359719-50359719	G	downstream_gene_variant	MODIFIER	anxa6	ENSDARG00000013335	Transcript	ENSDART00000126260	protein_coding	-	-	-	-	-	-	-	-	-	-	334	1	-	ZFIN_ID	-	-	-	-	-	-	-
12_78.01_59235_50359719	14:50359719-50359719	G	intron_variant,non_coding_transcript_variant	MODIFIER	anxa6	ENSDARG00000013335	Transcript	ENSDART00000148807	processed_transcript	-	2016-03-03	-	-	-	-	-	-	-	-	-	1	-	ZFIN_ID	-	-	-	-	-	-	-
12_78.01_59235_50359719	14:50359719-50359719	G	intron_variant	MODIFIER	anxa6	ENSDARG00000013335	Transcript	ENSDART00000148882	protein_coding	-	16/20	-	-	-	-	-	-	-	-	-	1	-	ZFIN_ID	-	-	-	-	-	-	-
18_46.366_5169_51668523	14:51668523-51668523	G	intron_variant	MODIFIER	igfbp7	ENSDARG00000104138	Transcript	ENSDART00000157833	protein_coding	-	2016-05-05	-	-	-	-	-	-	-	-	-	1	-	ZFIN_ID	-	-	P5	-	-	-	-
18_46.366_5169_51668523	14:51668523-51668523	G	synonymous_variant	LOW	polr2b	ENSDARG00000098783	Transcript	ENSDART00000167045	protein_coding	21/25	-	-	-	3043	2958	986	H	caT/caC	-	-	-1	-	ZFIN_ID	-	-	P1	-	-	-	-
24_40.34_21047_88480	15:88480-88480	T	synonymous_variant	LOW	si:zfos-411a11.2	ENSDARG00000068493	Transcript	ENSDART00000099074	protein_coding	2016-09-09	-	-	-	1378	1362	454	L	ctG/ctA	-	-	-1	-	ZFIN_ID	-	-	P1	-	-	-	-
7_73.806_44606_554267	15:554267-554267	T	upstream_gene_variant	MODIFIER	pcsk7	ENSDARG00000069968	Transcript	ENSDART00000102268	protein_coding	-	-	-	-	-	-	-	-	-	-	3068	1	-	ZFIN_ID	-	-	P1	-	-	-	-
7_73.806_44606_554267	15:554267-554267	T	intron_variant	MODIFIER	ftr86	ENSDARG00000076839	Transcript	ENSDART00000102274	protein_coding	-	2016-09-09	-	-	-	-	-	-	-	-	-	1	-	ZFIN_ID	-	-	P1	-	-	-	-
7_73.806_44606_554267	15:554267-554267	T	intron_variant	MODIFIER	ftr86	ENSDARG00000076839	Transcript	ENSDART00000102275	protein_coding	-	2016-09-10	-	-	-	-	-	-	-	-	-	1	-	ZFIN_ID	-	-	P1	-	-	-	-
7_73.806_44606_554267	15:554267-554267	T	upstream_gene_variant	MODIFIER	pcsk7	ENSDARG00000069968	Transcript	ENSDART00000154594	protein_coding	-	-	-	-	-	-	-	-	-	-	3068	1	-	ZFIN_ID	-	-	P1	-	-	-	-
16_45.682_8289_624881	15:624881-624881	T	downstream_gene_variant	MODIFIER	si:ch73-144d13.4	ENSDARG00000086223	Transcript	ENSDART00000114020	protein_coding	-	-	-	-	-	-	-	-	-	-	1857	1	-	ZFIN_ID	-	-	P1	-	-	-	-
16_45.682_8289_624881	15:624881-624881	T	downstream_gene_variant	MODIFIER	si:ch73-144d13.5	ENSDARG00000097812	Transcript	ENSDART00000153884	protein_coding	-	-	-	-	-	-	-	-	-	-	921	-1	-	ZFIN_ID	-	-	P1	-	-	-	-
16_45.682_8289_624881	15:624881-624881	T	downstream_gene_variant	MODIFIER	si:ch73-144d13.4	ENSDARG00000086223	Transcript	ENSDART00000155799	protein_coding	-	-	-	-	-	-	-	-	-	-	3729	1	-	ZFIN_ID	-	-	P1	-	-	-	-
16_45.682_8289_624881	15:624881-624881	T	3_prime_UTR_variant	MODIFIER	si:ch73-144d13.5	ENSDARG00000097812	Transcript	ENSDART00000164624	protein_coding	2016-02-02	-	-	-	3116	-	-	-	-	-	-	-1	-	ZFIN_ID	-	-	P1	-	-	-	-
24_47.362_20139_1835387	15:1835387-1835387	T	downstream_gene_variant	MODIFIER	mmp28	ENSDARG00000059029	Transcript	ENSDART00000082026	protein_coding	-	-	-	-	-	-	-	-	-	-	2382	-1	-	ZFIN_ID	-	-	P1	-	-	-	-
24_47.362_20139_1835387	15:1835387-1835387	T	missense_variant	MODERATE	FAM124B	ENSDARG00000087489	Transcript	ENSDART00000126253	protein_coding	2016-03-04	-	-	-	914	670	224	L/F	Ctc/Ttc	-	-	1	-	HGNC	HGNC:26224	-	P1	deleterious(0)	-	-	-
23_1.169_6280_1856967	15:1856967-1856967	G	intron_variant	MODIFIER	mmp28	ENSDARG00000059029	Transcript	ENSDART00000082026	protein_coding	-	2016-01-07	-	-	-	-	-	-	-	-	-	-1	-	ZFIN_ID	-	-	P1	-	-	-	-
23_1.169_6280_1856967	15:1856967-1856967	G	downstream_gene_variant	MODIFIER	taf15	ENSDARG00000070019	Transcript	ENSDART00000102410	protein_coding	-	-	-	-	-	-	-	-	-	-	4633	-1	-	ZFIN_ID	-	-	P5	-	-	-	-
23_1.169_6280_1856967	15:1856967-1856967	G	intron_variant	MODIFIER	mmp28	ENSDARG00000059029	Transcript	ENSDART00000156883	protein_coding	-	2016-01-04	-	-	-	-	-	-	-	-	-	-1	cds_end_NF	ZFIN_ID	-	-	-	-	-	-	-
24_38.811_12897_2574506	15:2574506-2574506	T	synonymous_variant	LOW	cux1b	ENSDARG00000043134	Transcript	ENSDART00000063329	protein_coding	18/23	-	-	-	1635	1599	533	L	ctC/ctT	-	-	1	-	ZFIN_ID	-	-	P5	-	-	-	-
24_38.811_12897_2574506	15:2574506-2574506	T	synonymous_variant	LOW	cux1b	ENSDARG00000043134	Transcript	ENSDART00000138469	protein_coding	2016-06-10	-	-	-	483	483	161	L	ctC/ctT	-	-	1	cds_start_NF	ZFIN_ID	-	-	A2	-	-	-	-
24_45.502_67994_2721566	15:2721566-2721566	G	non_coding_transcript_exon_variant,non_coding_transcript_variant	MODIFIER	si:ch211-235m3.6	ENSDARG00000097832	Transcript	ENSDART00000157036	unprocessed_pseudogene	2016-01-01	-	-	-	84	-	-	-	-	-	-	1	-	ZFIN_ID	-	-	-	-	-	-	-
24_22.18_2786_2900555	15:2900555-2900555	T	missense_variant	MODERATE	mre11a	ENSDARG00000105014	Transcript	ENSDART00000157758	protein_coding	2016-06-18	-	-	-	559	448	150	V/L	Gtg/Ttg	-	-	1	-	ZFIN_ID	-	-	A2	-	-	-	-
24_22.18_2786_2900555	15:2900555-2900555	T	missense_variant	MODERATE	mre11a	ENSDARG00000105014	Transcript	ENSDART00000163434	protein_coding	2016-06-20	-	-	-	565	448	150	V/L	Gtg/Ttg	-	-	1	-	ZFIN_ID	-	-	P5	-	-	-	-
4_33.155_60684_3646525	15:3646525-3646525	G	intergenic_variant	MODIFIER	-	-	-	-	-	-	-	-	-	-	-	-	-	-	-	-	-	-	-	-	-	-	-	-	-	-
8_112.788_29236_5226412	15:5226412-5226412	G	intron_variant,non_coding_transcript_variant	MODIFIER	AL954822.2	ENSDARG00000102352	Transcript	ENSDART00000062832	pseudogene	-	2016-01-01	-	-	-	-	-	-	-	-	-	-1	-	Clone_based_ensembl_gene	-	-	-	-	-	-	-
8_112.788_29236_5226412	15:5226412-5226412	G	downstream_gene_variant	MODIFIER	or128-4	ENSDARG00000090931	Transcript	ENSDART00000123819	protein_coding	-	-	-	-	-	-	-	-	-	-	4100	-1	-	ZFIN_ID	-	-	P5	-	-	-	-
8_112.788_29236_5226412	15:5226412-5226412	G	downstream_gene_variant	MODIFIER	or128-4	ENSDARG00000090931	Transcript	ENSDART00000128924	protein_coding	-	-	-	-	-	-	-	-	-	-	4121	-1	-	ZFIN_ID	-	-	A2	-	-	-	-
8_112.788_29236_5226412	15:5226412-5226412	G	5_prime_UTR_variant	MODIFIER	or128-5	ENSDARG00000087635	Transcript	ENSDART00000134940	protein_coding	2016-01-01	-	-	-	135	-	-	-	-	-	-	-1	-	ZFIN_ID	-	-	P1	-	-	-	-
8_112.788_29236_5226412	15:5226412-5226412	G	upstream_gene_variant	MODIFIER	or128-6	ENSDARG00000094092	Transcript	ENSDART00000136845	protein_coding	-	-	-	-	-	-	-	-	-	-	4857	-1	-	ZFIN_ID	-	-	P1	-	-	-	-
10_20.355_47441_5389543	15:5389543-5389543	T	upstream_gene_variant	MODIFIER	5S_rRNA	ENSDARG00000083387	Transcript	ENSDART00000118068	rRNA	-	-	-	-	-	-	-	-	-	-	84	-1	-	RFAM	-	-	-	-	-	-	-
24_40.882_30669_6757556	15:6757556-6757556	G	intergenic_variant	MODIFIER	-	-	-	-	-	-	-	-	-	-	-	-	-	-	-	-	-	-	-	-	-	-	-	-	-	-
3_53.396_80064_6998569	15:6998569-6998569	G	intergenic_variant	MODIFIER	-	-	-	-	-	-	-	-	-	-	-	-	-	-	-	-	-	-	-	-	-	-	-	-	-	-
17_94.631_65019_8700984	15:8700984-8700984	G	intron_variant	MODIFIER	arhgap35a	ENSDARG00000062577	Transcript	ENSDART00000154171	protein_coding	-	2016-01-06	-	-	-	-	-	-	-	-	-	-1	-	ZFIN_ID	-	-	P1	-	-	-	-
10_65.244_42500_9053401	15:9053401-9053401	T	intron_variant	MODIFIER	rtn2a	ENSDARG00000016088	Transcript	ENSDART00000124998	protein_coding	-	2016-01-06	-	-	-	-	-	-	-	-	-	-1	-	ZFIN_ID	-	-	P1	-	-	-	-
5_27.69_10278_9581401	15:9581401-9581401	T	intron_variant	MODIFIER	gab2	ENSDARG00000105120	Transcript	ENSDART00000168668	protein_coding	-	2016-01-10	-	-	-	-	-	-	-	-	-	-1	-	ZFIN_ID	-	-	P1	-	-	-	-
5_27.69_10278_9581401	15:9581401-9581401	T	intron_variant	MODIFIER	gab2	ENSDARG00000105120	Transcript	ENSDART00000169912	protein_coding	-	2016-01-09	-	-	-	-	-	-	-	-	-	-1	-	ZFIN_ID	-	-	P1	-	-	-	-
23_65.731_9684_13244521	15:13244521-13244521	G	intron_variant	MODIFIER	LRFN3	-	-	-	-	-	-	-	-	-	-	-	-	-	-	-	-	-	-	-	-	-	-	-	-	-
3_27.056_44488_15653321	15:15653321-15653321	T	synonymous_variant	LOW	traf4a	ENSDARG00000003963	Transcript	ENSDART00000016024	protein_coding	2016-07-08	-	-	-	1212	961	321	L	Ctg/Ttg	-	-	1	-	ZFIN_ID	-	-	P1	-	-	-	-
1_43.038_67235_15917309	15:15917309-15917309	G	upstream_gene_variant	MODIFIER	dusp14	ENSDARG00000057625	Transcript	ENSDART00000080338	protein_coding	-	-	-	-	-	-	-	-	-	-	2847	1	-	ZFIN_ID	-	-	P1	-	-	-	-
3_25.092_43054_16069396	15:16069396-16069396	G	intron_variant	MODIFIER	hnf1ba	ENSDARG00000006615	Transcript	ENSDART00000144138	protein_coding	-	2016-04-08	-	-	-	-	-	-	-	-	-	-1	-	ZFIN_ID	-	-	P1	-	-	-	-
3_25.092_43054_16069396	15:16069396-16069396	G	intron_variant	MODIFIER	hnf1ba	ENSDARG00000006615	Transcript	ENSDART00000160114	protein_coding	-	2016-05-09	-	-	-	-	-	-	-	-	-	-1	-	ZFIN_ID	-	-	-	-	-	-	-
7_20.738_17427_17063913	15:17063913-17063913	G	intron_variant	MODIFIER	hip1	ENSDARG00000062972	Transcript	ENSDART00000014465	protein_coding	-	2016-01-30	-	-	-	-	-	-	-	-	-	-1	-	ZFIN_ID	-	-	P5	-	-	-	-
7_20.738_17427_17063913	15:17063913-17063913	G	intron_variant	MODIFIER	hip1	ENSDARG00000062972	Transcript	ENSDART00000154719	protein_coding	-	2016-01-29	-	-	-	-	-	-	-	-	-	-1	-	ZFIN_ID	-	-	P5	-	-	-	-
7_20.738_17427_17063913	15:17063913-17063913	G	intron_variant	MODIFIER	hip1	ENSDARG00000062972	Transcript	ENSDART00000156768	protein_coding	-	2016-01-04	-	-	-	-	-	-	-	-	-	-1	-	ZFIN_ID	-	-	-	-	-	-	-
12_65.264_30240_18713525	15:18713525-18713525	G	intron_variant	MODIFIER	cadm1b	ENSDARG00000042677	Transcript	ENSDART00000166555	protein_coding	-	2016-01-09	-	-	-	-	-	-	-	-	-	1	-	ZFIN_ID	-	-	-	-	-	-	-
21_45.656_1390_19119492	15:19119492-19119492	G	intron_variant	MODIFIER	arhgap32a	ENSDARG00000075334	Transcript	ENSDART00000108818	protein_coding	-	2016-07-20	-	-	-	-	-	-	-	-	-	-1	-	ZFIN_ID	-	-	A2	-	-	-	-
21_45.656_1390_19119492	15:19119492-19119492	G	intron_variant	MODIFIER	arhgap32a	ENSDARG00000075334	Transcript	ENSDART00000152428	protein_coding	-	2016-08-21	-	-	-	-	-	-	-	-	-	-1	-	ZFIN_ID	-	-	P5	-	-	-	-
4_49.986_64245_19971566	15:19971566-19971566	C	missense_variant	MODERATE	prkrirb	ENSDARG00000020964	Transcript	ENSDART00000005221	protein_coding	2016-05-05	-	-	-	948	773	258	D/A	gAc/gCc	-	-	1	-	ZFIN_ID	-	-	P1	deleterious(0)	-	-	-
3_26.031_43491_20076324	15:20076324-20076324	G	synonymous_variant	LOW	auts2b	ENSDARG00000020946	Transcript	ENSDART00000012712	protein_coding	2016-02-13	-	-	-	298	69	23	P	ccG/ccC	-	-	-1	-	ZFIN_ID	-	-	P1	-	-	-	-
3_26.031_43491_20076324	15:20076324-20076324	G	synonymous_variant	LOW	auts2b	ENSDARG00000020946	Transcript	ENSDART00000161379	protein_coding	2016-03-14	-	-	-	717	69	23	P	ccG/ccC	-	-	-1	-	ZFIN_ID	-	-	P1	-	-	-	-
3_26.031_43491_20076324	15:20076324-20076324	G	upstream_gene_variant	MODIFIER	auts2b	ENSDARG00000020946	Transcript	ENSDART00000170829	retained_intron	-	-	-	-	-	-	-	-	-	-	2370	-1	-	ZFIN_ID	-	-	-	-	-	-	-
3_26.031_43491_20076324	15:20076324-20076324	G	upstream_gene_variant	MODIFIER	auts2b	ENSDARG00000020946	Transcript	ENSDART00000171100	retained_intron	-	-	-	-	-	-	-	-	-	-	427	-1	-	ZFIN_ID	-	-	-	-	-	-	-
3_40.575_58361_20951173	15:20951173-20951173	T	synonymous_variant	LOW	ulk2	ENSDARG00000097205	Transcript	ENSDART00000153726	protein_coding	21/27	-	-	-	3134	2139	713	G	ggC/ggT	-	-	1	-	ZFIN_ID	-	-	P1	-	-	-	-
3_40.575_58361_20951173	15:20951173-20951173	T	upstream_gene_variant	MODIFIER	ulk2	ENSDARG00000097205	Transcript	ENSDART00000156386	retained_intron	-	-	-	-	-	-	-	-	-	-	4414	1	-	ZFIN_ID	-	-	-	-	-	-	-
3_40.575_58361_20951173	15:20951173-20951173	T	downstream_gene_variant	MODIFIER	ulk2	ENSDARG00000097205	Transcript	ENSDART00000156563	retained_intron	-	-	-	-	-	-	-	-	-	-	1171	1	-	ZFIN_ID	-	-	-	-	-	-	-
1_30.054_41072_23000958	15:23000958-23000958	T	intron_variant	MODIFIER	grik4	ENSDARG00000026753	Transcript	ENSDART00000035812	protein_coding	-	2016-01-14	-	-	-	-	-	-	-	-	-	1	-	ZFIN_ID	-	-	-	-	-	-	-
1_30.054_41072_23000958	15:23000958-23000958	T	intron_variant	MODIFIER	grik4	ENSDARG00000026753	Transcript	ENSDART00000156760	protein_coding	-	2016-03-19	-	-	-	-	-	-	-	-	-	1	-	ZFIN_ID	-	-	P1	-	-	-	-
3_42.309_46278_24149437	15:24149437-24149437	T	synonymous_variant	LOW	myo18ab	ENSDARG00000061862	Transcript	ENSDART00000088648	protein_coding	30/44	-	-	-	4649	4474	1492	L	Ctg/Ttg	-	-	1	-	ZFIN_ID	-	-	P5	-	-	-	-
3_42.309_46278_24149437	15:24149437-24149437	T	synonymous_variant	LOW	myo18ab	ENSDARG00000061862	Transcript	ENSDART00000153951	protein_coding	28/43	-	-	-	4513	4285	1429	L	Ctg/Ttg	-	-	1	-	ZFIN_ID	-	-	A2	-	-	-	-
3_40.82_36123_24149472	15:24149472-24149472	G	synonymous_variant	LOW	myo18ab	ENSDARG00000061862	Transcript	ENSDART00000088648	protein_coding	30/44	-	-	-	4684	4509	1503	A	gcA/gcG	-	-	1	-	ZFIN_ID	-	-	P5	-	-	-	-
3_40.82_36123_24149472	15:24149472-24149472	G	synonymous_variant	LOW	myo18ab	ENSDARG00000061862	Transcript	ENSDART00000153951	protein_coding	28/43	-	-	-	4548	4320	1440	A	gcA/gcG	-	-	1	-	ZFIN_ID	-	-	A2	-	-	-	-
3_42.58_606_25441821	15:25441821-25441821	T	synonymous_variant	LOW	si:dkey-54n8.4	ENSDARG00000090642	Transcript	ENSDART00000124205	protein_coding	2016-04-04	-	-	-	899	474	158	L	ctG/ctA	-	-	-1	-	ZFIN_ID	-	-	P1	-	-	-	-
12_68.821_24209_25794767	15:25794767-25794767	G	intron_variant,non_coding_transcript_variant	MODIFIER	si:ch211-212m6.3	ENSDARG00000097316	Transcript	ENSDART00000154029	lincRNA	-	2016-02-05	-	-	-	-	-	-	-	-	-	-1	-	ZFIN_ID	-	-	-	-	-	-	-
12_68.821_24209_25794767	15:25794767-25794767	G	downstream_gene_variant	MODIFIER	si:ch211-212m6.3	ENSDARG00000097316	Transcript	ENSDART00000154431	lincRNA	-	-	-	-	-	-	-	-	-	-	2104	-1	-	ZFIN_ID	-	-	-	-	-	-	-
12_68.821_24209_25794767	15:25794767-25794767	G	intron_variant,non_coding_transcript_variant	MODIFIER	si:ch211-212m6.3	ENSDARG00000097316	Transcript	ENSDART00000155332	lincRNA	-	2016-02-05	-	-	-	-	-	-	-	-	-	-1	-	ZFIN_ID	-	-	-	-	-	-	-
12_68.821_24209_25794767	15:25794767-25794767	G	downstream_gene_variant	MODIFIER	si:ch211-212m6.3	ENSDARG00000097316	Transcript	ENSDART00000156611	lincRNA	-	-	-	-	-	-	-	-	-	-	2104	-1	-	ZFIN_ID	-	-	-	-	-	-	-
8_76.673_42356_26249897	15:26249897-26249897	G	intergenic_variant	MODIFIER	-	-	-	-	-	-	-	-	-	-	-	-	-	-	-	-	-	-	-	-	-	-	-	-	-	-
8_73.923_30679_29311276	15:29311276-29311276	G	intron_variant	MODIFIER	rap1gap2a	ENSDARG00000061551	Transcript	ENSDART00000126559	protein_coding	-	2016-01-21	-	-	-	-	-	-	-	-	-	1	-	ZFIN_ID	-	-	P5	-	-	-	-
8_73.923_30679_29311276	15:29311276-29311276	G	intron_variant,non_coding_transcript_variant	MODIFIER	si:dkey-80g18.5	ENSDARG00000097249	Transcript	ENSDART00000156122	antisense	-	2016-03-04	-	-	-	-	-	-	-	-	-	1	-	ZFIN_ID	-	-	-	-	-	-	-
27_88.194_25874_29985703	15:29985703-29985703	C	upstream_gene_variant	MODIFIER	WSCD1	-	-	-	-	-	-	-	-	-	-	-	-	-	-	-	-	-	-	-	-	-	-	-	-	-
3_49.883_67486_30999878	15:30999878-30999878	C	intron_variant	MODIFIER	zgc:92326	ENSDARG00000041060	Transcript	ENSDART00000033380	protein_coding	-	2016-12-12	-	-	-	-	-	-	-	-	-	-1	-	ZFIN_ID	-	-	P1	-	-	-	-
3_49.883_67486_30999878	15:30999878-30999878	C	synonymous_variant	LOW	nf1a	ENSDARG00000012982	Transcript	ENSDART00000080328	protein_coding	49/58	-	-	-	7427	7188	2396	P	ccA/ccG	-	-	-1	-	ZFIN_ID	-	-	P5	-	-	-	-
3_49.883_67486_30999878	15:30999878-30999878	C	synonymous_variant	LOW	nf1a	ENSDARG00000012982	Transcript	ENSDART00000157005	protein_coding	49/57	-	-	-	7435	7188	2396	P	ccA/ccG	-	-	-1	-	ZFIN_ID	-	-	A2	-	-	-	-
3_46.862_35545_31076267	15:31076267-31076267	T	intron_variant	MODIFIER	zgc:92326	ENSDARG00000041060	Transcript	ENSDART00000033380	protein_coding	-	2016-12-12	-	-	-	-	-	-	-	-	-	-1	-	ZFIN_ID	-	-	P1	-	-	-	-
3_46.862_35545_31076267	15:31076267-31076267	T	synonymous_variant	LOW	nf1a	ENSDARG00000012982	Transcript	ENSDART00000080328	protein_coding	16/58	-	-	-	2018	1779	593	R	agG/agA	-	-	-1	-	ZFIN_ID	-	-	P5	-	-	-	-
3_46.862_35545_31076267	15:31076267-31076267	T	synonymous_variant	LOW	nf1a	ENSDARG00000012982	Transcript	ENSDART00000157005	protein_coding	16/57	-	-	-	2026	1779	593	R	agG/agA	-	-	-1	-	ZFIN_ID	-	-	A2	-	-	-	-
3_73.638_45272_32066482	15:32066482-32066482	G	missense_variant	MODERATE	brca2	ENSDARG00000079015	Transcript	ENSDART00000111472	protein_coding	22/27	-	-	-	7693	7492	2498	K/E	Aag/Gag	-	-	1	-	ZFIN_ID	-	-	P1	tolerated(1)	-	-	-
6_104.002_26850_33663229	15:33663229-33663229	G	intron_variant	MODIFIER	stard13b	ENSDARG00000098954	Transcript	ENSDART00000161151	protein_coding	-	2016-01-04	-	-	-	-	-	-	-	-	-	-1	cds_end_NF	ZFIN_ID	-	-	-	-	-	-	-
6_104.002_26850_33663229	15:33663229-33663229	G	intron_variant	MODIFIER	stard13b	ENSDARG00000098954	Transcript	ENSDART00000167705	protein_coding	-	2016-05-17	-	-	-	-	-	-	-	-	-	-1	-	ZFIN_ID	-	-	P1	-	-	-	-
3_52.329_54145_34333265	15:34333265-34333265	G	missense_variant	MODERATE	etv1	ENSDARG00000101959	Transcript	ENSDART00000167052	protein_coding	2016-07-13	-	-	-	628	428	143	I/T	aTc/aCc	-	-	-1	-	ZFIN_ID	-	-	P1	tolerated(0.26)	-	-	-
3_52.589_71392_34333282	15:34333282-34333282	T	synonymous_variant	LOW	etv1	ENSDARG00000101959	Transcript	ENSDART00000167052	protein_coding	2016-07-13	-	-	-	611	411	137	P	ccG/ccA	rs509302757	-	-1	-	ZFIN_ID	-	-	P1	-	-	-	-
10_65.707_66723_34814782	15:34814782-34814782	G	upstream_gene_variant	MODIFIER	lta	ENSDARG00000020483	Transcript	ENSDART00000009127	protein_coding	-	-	-	-	-	-	-	-	-	-	2909	1	-	ZFIN_ID	-	-	P1	-	-	-	-
1_40.664_59044_35147933	15:35147933-35147933	G	downstream_gene_variant	MODIFIER	ccdc105	ENSDARG00000054136	Transcript	ENSDART00000076269	protein_coding	-	-	-	-	-	-	-	-	-	-	4909	1	-	ZFIN_ID	-	-	P1	-	-	-	-
1_40.664_59044_35147933	15:35147933-35147933	G	intron_variant	MODIFIER	si:ch211-272b8.6	ENSDARG00000091607	Transcript	ENSDART00000154848	protein_coding	-	20/20	-	-	-	-	-	-	-	-	-	-1	-	ZFIN_ID	-	-	P1	-	-	-	-
22_92.573_41750_36148536	15:36148536-36148536	G	intron_variant	MODIFIER	col4a4	ENSDARG00000002831	Transcript	ENSDART00000154476	protein_coding	-	1947-06-01	-	-	-	-	-	-	-	-	-	-1	-	ZFIN_ID	-	-	P1	-	-	-	-
22_92.573_41750_36148536	15:36148536-36148536	G	intron_variant	MODIFIER	col4a4	ENSDARG00000002831	Transcript	ENSDART00000163061	protein_coding	-	2016-06-06	-	-	-	-	-	-	-	-	-	-1	-	ZFIN_ID	-	-	-	-	-	-	-
19_99.459_64333_36476480	15:36476480-36476480	T	synonymous_variant	LOW	si:dkey-23k10.2	ENSDARG00000097700	Transcript	ENSDART00000155274	protein_coding	2016-09-12	-	-	-	2752	2568	856	S	tcC/tcA	-	-	-1	-	ZFIN_ID	-	-	P1	-	-	-	-
19_99.459_64333_36476480	15:36476480-36476480	T	synonymous_variant	LOW	si:dkey-23k10.2	ENSDARG00000097700	Transcript	ENSDART00000157936	protein_coding	2016-08-08	-	-	-	2858	2568	856	S	tcC/tcA	-	-	-1	-	ZFIN_ID	-	-	-	-	-	-	-
3_64.429_37577_36531807	15:36531807-36531807	T	missense_variant	MODERATE	-	ENSDARG00000098278	Transcript	ENSDART00000164162	protein_coding	13/19	-	-	-	5358	5358	1786	N/K	aaT/aaA	-	-	-1	-	-	-	-	P1	deleterious(0.01)	-	-	-
9_60.608_25628_36710855	15:36710855-36710855	G	intron_variant	MODIFIER	nphs1	ENSDARG00000060758	Transcript	ENSDART00000085971	protein_coding	-	23/28	-	-	-	-	-	-	-	-	-	-1	-	ZFIN_ID	-	-	P5	-	-	-	-
9_60.608_25628_36710855	15:36710855-36710855	G	intron_variant	MODIFIER	nphs1	ENSDARG00000060758	Transcript	ENSDART00000150109	protein_coding	-	20/25	-	-	-	-	-	-	-	-	-	-1	cds_start_NF	ZFIN_ID	-	-	A2	-	-	-	-
16_94.9_17200_38437456	15:38437456-38437456	G	intron_variant	MODIFIER	trpc2a	ENSDARG00000039065	Transcript	ENSDART00000006618	protein_coding	-	13/13	-	-	-	-	-	-	-	-	-	-1	-	ZFIN_ID	-	-	P5	-	-	-	-
16_94.9_17200_38437456	15:38437456-38437456	G	downstream_gene_variant	MODIFIER	trpc2a	ENSDARG00000039065	Transcript	ENSDART00000155758	protein_coding	-	-	-	-	-	-	-	-	-	-	345	-1	cds_end_NF	ZFIN_ID	-	-	A2	-	-	-	-
3_52.78_47186_39461257	15:39461257-39461257	G	missense_variant	MODERATE	robo1	ENSDARG00000026784	Transcript	ENSDART00000034683	protein_coding	21/30	-	-	-	3169	2603	868	L/P	cTc/cCc	-	-	-1	-	ZFIN_ID	-	-	A2	-	-	-	-
3_52.78_47186_39461257	15:39461257-39461257	G	missense_variant	MODERATE	robo1	ENSDARG00000026784	Transcript	ENSDART00000076098	protein_coding	20/34	-	-	-	3160	2594	865	L/P	cTc/cCc	-	-	-1	-	ZFIN_ID	-	-	P5	-	-	-	-
3_52.78_47186_39461257	15:39461257-39461257	G	missense_variant	MODERATE	robo1	ENSDARG00000026784	Transcript	ENSDART00000097134	protein_coding	19/28	-	-	-	2518	2513	838	L/P	cTc/cCc	-	-	-1	-	ZFIN_ID	-	-	A2	-	-	-	-
4_32.712_60734_40292920	15:40292920-40292920	G	missense_variant	MODERATE	si:ch211-281l24.3	ENSDARG00000068637	Transcript	ENSDART00000156632	protein_coding	33/35	-	-	-	8248	8053	2685	G/R	Ggt/Cgt	-	-	-1	-	ZFIN_ID	-	-	P1	deleterious_low_confidence(0.04)	-	-	-
3_12.059_28356_42299094	15:42299094-42299094	G	missense_variant	MODERATE	SGPP2	ENSDARG00000079608	Transcript	ENSDART00000114801	protein_coding	2016-05-05	-	-	-	905	827	276	Y/C	tAc/tGc	-	-	1	-	HGNC	HGNC:19953	-	P1	deleterious(0)	-	-	-
3_41.353_42841_44736267	15:44736267-44736267	G	missense_variant	MODERATE	gria4a	ENSDARG00000037496	Transcript	ENSDART00000042083	protein_coding	2016-03-16	-	-	-	537	384	128	Q/H	caG/caC	-	-	-1	-	ZFIN_ID	-	-	P1	tolerated(0.1)	-	-	-
2_92.778_72737_45547342	15:45547342-45547342	T	5_prime_UTR_variant	MODIFIER	cldn15lb	ENSDARG00000100844	Transcript	ENSDART00000157501	protein_coding	2016-01-06	-	-	-	30	-	-	-	-	-	-	1	-	ZFIN_ID	-	-	P5	-	-	-	-
16_30.077_23043_46067404	15:46067404-46067404	G	intergenic_variant	MODIFIER	-	-	-	-	-	-	-	-	-	-	-	-	-	-	-	-	-	-	-	-	-	-	-	-	-	-
3_33.321_41569_46788923	15:46788923-46788923	T	synonymous_variant	LOW	paf1	ENSDARG00000098432	Transcript	ENSDART00000168722	protein_coding	2016-10-12	-	-	-	855	855	285	E	gaG/gaA	-	-	-1	-	ZFIN_ID	-	-	P1	-	-	-	-
1_46.202_45719_46828361	15:46828361-46828361	G	intron_variant	MODIFIER	-	ENSDARG00000101186	Transcript	ENSDART00000159388	protein_coding	-	2016-01-01	-	-	-	-	-	-	-	-	-	-1	-	-	-	-	P1	-	-	-	-
12_65.357_29139_47640577	15:47640577-47640577	G	synonymous_variant	LOW	-	ENSDARG00000067668	Transcript	ENSDART00000097465	protein_coding	2016-06-09	-	-	-	540	540	180	Q	caA/caG	-	-	1	-	-	-	-	P1	-	-	-	-
2_117.221_70916_1054899	16:1054899-1054899	T	intergenic_variant	MODIFIER	-	-	-	-	-	-	-	-	-	-	-	-	-	-	-	-	-	-	-	-	-	-	-	-	-	-
12_53.248_62643_2482417	16:2482417-2482417	G	intergenic_variant	MODIFIER	-	-	-	-	-	-	-	-	-	-	-	-	-	-	-	-	-	-	-	-	-	-	-	-	-	-
4_47.81_2740_5507775	16:5507775-5507775	T	upstream_gene_variant	MODIFIER	plecb	ENSDARG00000021987	Transcript	ENSDART00000014024	protein_coding	-	-	-	-	-	-	-	-	-	-	639	1	-	ZFIN_ID	-	-	-	-	-	-	-
4_47.81_2740_5507775	16:5507775-5507775	T	intron_variant,non_coding_transcript_variant	MODIFIER	plecb	ENSDARG00000021987	Transcript	ENSDART00000133972	processed_transcript	-	2016-01-06	-	-	-	-	-	-	-	-	-	1	-	ZFIN_ID	-	-	-	-	-	-	-
4_47.81_2740_5507775	16:5507775-5507775	T	intron_variant,non_coding_transcript_variant	MODIFIER	plecb	ENSDARG00000021987	Transcript	ENSDART00000137399	processed_transcript	-	2016-01-06	-	-	-	-	-	-	-	-	-	1	-	ZFIN_ID	-	-	-	-	-	-	-
4_47.81_2740_5507775	16:5507775-5507775	T	upstream_gene_variant	MODIFIER	plecb	ENSDARG00000021987	Transcript	ENSDART00000138674	processed_transcript	-	-	-	-	-	-	-	-	-	-	1250	1	-	ZFIN_ID	-	-	-	-	-	-	-
4_47.81_2740_5507775	16:5507775-5507775	T	intron_variant	MODIFIER	plecb	ENSDARG00000021987	Transcript	ENSDART00000144558	protein_coding	-	1935-03-01	-	-	-	-	-	-	-	-	-	1	-	ZFIN_ID	-	-	-	-	-	-	-
4_47.81_2740_5507775	16:5507775-5507775	T	intron_variant	MODIFIER	plecb	ENSDARG00000021987	Transcript	ENSDART00000160008	protein_coding	-	1936-04-01	-	-	-	-	-	-	-	-	-	1	-	ZFIN_ID	-	-	P1	-	-	-	-
27_80.017_78752_5972548	16:5972548-5972548	G	intron_variant	MODIFIER	trak1	ENSDARG00000041304	Transcript	ENSDART00000136936	protein_coding	-	2016-01-15	-	-	-	-	-	-	-	-	-	-1	-	ZFIN_ID	-	-	P5	-	-	-	-
8_82.29_9131_11248006	16:11248006-11248006	C	3_prime_UTR_variant	MODIFIER	erfl3	ENSDARG00000062801	Transcript	ENSDART00000091183	protein_coding	2016-05-05	-	-	-	3488	-	-	-	-	-	-	1	-	ZFIN_ID	-	-	P1	-	-	-	-
6_55.992_51505_11333235	16:11333235-11333235	T	downstream_gene_variant	MODIFIER	znf526	ENSDARG00000077143	Transcript	ENSDART00000112541	protein_coding	-	-	-	-	-	-	-	-	-	-	3083	-1	-	ZFIN_ID	-	-	P1	-	-	-	-
6_55.992_51505_11333235	16:11333235-11333235	T	downstream_gene_variant	MODIFIER	znf526	ENSDARG00000077143	Transcript	ENSDART00000134752	protein_coding	-	-	-	-	-	-	-	-	-	-	3109	-1	-	ZFIN_ID	-	-	P1	-	-	-	-
6_55.992_51505_11333235	16:11333235-11333235	T	downstream_gene_variant	MODIFIER	cicb	ENSDARG00000055502	Transcript	ENSDART00000140674	protein_coding	-	-	-	-	-	-	-	-	-	-	1312	1	-	ZFIN_ID	-	-	P1	-	-	-	-
24_31.971_61298_12970291	16:12970291-12970291	G	intron_variant	MODIFIER	cacng6b	ENSDARG00000046079	Transcript	ENSDART00000067741	protein_coding	-	2016-02-03	-	-	-	-	-	-	-	-	-	1	-	ZFIN_ID	-	-	P1	-	-	-	-
26_58.467_77127_14988042	16:14988042-14988042	T	intron_variant	MODIFIER	col14a1a	ENSDARG00000005762	Transcript	ENSDART00000027982	protein_coding	-	22/47	-	-	-	-	-	-	-	-	-	1	-	ZFIN_ID	-	-	P1	-	-	-	-
26_58.467_77127_14988042	16:14988042-14988042	T	intron_variant	MODIFIER	col14a1a	ENSDARG00000005762	Transcript	ENSDART00000134087	protein_coding	-	1936-11-01	-	-	-	-	-	-	-	-	-	1	cds_start_NF	ZFIN_ID	-	-	-	-	-	-	-
13_85.601_49779_17064094	16:17064094-17064094	T	intron_variant	MODIFIER	si:ch211-120k19.1	ENSDARG00000075517	Transcript	ENSDART00000111074	protein_coding	-	2016-03-05	-	-	-	-	-	-	-	-	-	1	-	ZFIN_ID	-	-	P1	-	-	-	-
4_16.535_55652_21593059	16:21593059-21593059	T	synonymous_variant	LOW	osbpl3b	ENSDARG00000040482	Transcript	ENSDART00000145886	protein_coding	19/23	-	-	-	2531	2016	672	F	ttC/ttT	-	-	1	-	ZFIN_ID	-	-	P1	-	-	-	-
8_92.278_44692_23286800	16:23286800-23286800	G	intergenic_variant	MODIFIER	-	-	-	-	-	-	-	-	-	-	-	-	-	-	-	-	-	-	-	-	-	-	-	-	-	-
2_93.571_6410_25352969	16:25352969-25352969	G	missense_variant	MODERATE	fbxo32	ENSDARG00000040277	Transcript	ENSDART00000058938	protein_coding	2016-06-09	-	-	-	628	511	171	M/V	Atg/Gtg	-	-	1	-	ZFIN_ID	-	-	P1	tolerated(0.07)	-	-	-
2_93.571_6410_25352969	16:25352969-25352969	G	non_coding_transcript_exon_variant,non_coding_transcript_variant	MODIFIER	fbxo32	ENSDARG00000040277	Transcript	ENSDART00000136336	processed_transcript	2016-02-04	-	-	-	196	-	-	-	-	-	-	1	-	ZFIN_ID	-	-	-	-	-	-	-
5_16.799_9542_26491212	16:26491212-26491212	T	intergenic_variant	MODIFIER	-	-	-	-	-	-	-	-	-	-	-	-	-	-	-	-	-	-	-	-	-	-	-	-	-	-
24_19.769_13548_27123109	16:27123109-27123109	T	intron_variant	MODIFIER	galnt1	ENSDARG00000061335	Transcript	ENSDART00000087368	protein_coding	-	2016-03-11	-	-	-	-	-	-	-	-	-	1	-	ZFIN_ID	-	-	P1	-	-	-	-
24_19.769_13548_27123109	16:27123109-27123109	T	intron_variant	MODIFIER	galnt1	ENSDARG00000061335	Transcript	ENSDART00000140673	protein_coding	-	2016-04-12	-	-	-	-	-	-	-	-	-	1	-	ZFIN_ID	-	-	P1	-	-	-	-
21_31.558_19267_28764716	16:28764716-28764716	G	intron_variant	MODIFIER	adam15	ENSDARG00000089213	Transcript	ENSDART00000127753	protein_coding	-	2016-02-24	-	-	-	-	-	-	-	-	-	-1	-	ZFIN_ID	-	-	P5	-	-	-	-
2_95.118_32801_29439214	16:29439214-29439214	T	upstream_gene_variant	MODIFIER	rrnad1	ENSDARG00000089033	Transcript	ENSDART00000050535	protein_coding	-	-	-	-	-	-	-	-	-	-	2973	1	-	ZFIN_ID	-	-	A2	-	-	-	-
2_95.118_32801_29439214	16:29439214-29439214	T	upstream_gene_variant	MODIFIER	rrnad1	ENSDARG00000089033	Transcript	ENSDART00000162502	protein_coding	-	-	-	-	-	-	-	-	-	-	2957	1	-	ZFIN_ID	-	-	P5	-	-	-	-
2_95.118_32801_29439214	16:29439214-29439214	T	missense_variant	MODERATE	isg20l2	ENSDARG00000102266	Transcript	ENSDART00000167132	protein_coding	2016-02-04	-	-	-	622	476	159	S/N	aGt/aAt	-	-	-1	-	ZFIN_ID	-	-	P1	deleterious(0)	-	-	-
2_95.118_32801_29439214	16:29439214-29439214	T	upstream_gene_variant	MODIFIER	rrnad1	ENSDARG00000089033	Transcript	ENSDART00000168856	protein_coding	-	-	-	-	-	-	-	-	-	-	2914	1	-	ZFIN_ID	-	-	A2	-	-	-	-
22_106.546_21637_31090947	16:31090947-31090947	T	intergenic_variant	MODIFIER	-	-	-	-	-	-	-	-	-	-	-	-	-	-	-	-	-	-	-	-	-	-	-	-	-	-
1_19.703_57280_31563723	16:31563723-31563723	T	downstream_gene_variant	MODIFIER	ndrg1b	ENSDARG00000010420	Transcript	ENSDART00000049420	protein_coding	-	-	-	-	-	-	-	-	-	-	4423	1	-	ZFIN_ID	-	-	P1	-	-	-	-
1_19.703_57280_31563723	16:31563723-31563723	T	stop_gained	HIGH	wisp1b	ENSDARG00000076685	Transcript	ENSDART00000109996	protein_coding	2016-04-05	-	-	-	844	657	219	W/*	tgG/tgA	-	-	-1	-	ZFIN_ID	-	-	P1	-	-	-	-
20_81.134_39219_32298901	16:32298901-32298901	C	intron_variant	MODIFIER	klhl32	ENSDARG00000003576	Transcript	ENSDART00000017562	protein_coding	-	2016-05-11	-	-	-	-	-	-	-	-	-	1	-	ZFIN_ID	-	-	P1	-	-	-	-
26_64.414_41706_33116336	16:33116336-33116336	G	intron_variant	MODIFIER	dopey1	ENSDARG00000019962	Transcript	ENSDART00000010778	protein_coding	-	29/36	-	-	-	-	-	-	-	-	-	-1	-	ZFIN_ID	-	-	P1	-	-	-	-
26_64.414_41706_33116336	16:33116336-33116336	G	intron_variant	MODIFIER	dopey1	ENSDARG00000019962	Transcript	ENSDART00000166617	protein_coding	-	30/37	-	-	-	-	-	-	-	-	-	-1	-	ZFIN_ID	-	-	P1	-	-	-	-
26_16.792_29130_33878716	16:33878716-33878716	G	intergenic_variant	MODIFIER	-	-	-	-	-	-	-	-	-	-	-	-	-	-	-	-	-	-	-	-	-	-	-	-	-	-
2_91.371_11937_34444590	16:34444590-34444590	G	downstream_gene_variant	MODIFIER	si:ch211-12b16.1	ENSDARG00000105308	Transcript	ENSDART00000172162	processed_transcript	-	-	-	-	-	-	-	-	-	-	2186	-1	-	ZFIN_ID	-	-	-	-	-	-	-
8_72.773_13472_35244490	16:35244490-35244490	G	intron_variant	MODIFIER	ptprub	ENSDARG00000101081	Transcript	ENSDART00000161729	protein_coding	-	2016-02-28	-	-	-	-	-	-	-	-	-	-1	-	ZFIN_ID	-	-	A2	-	-	-	-
8_72.773_13472_35244490	16:35244490-35244490	G	intron_variant	MODIFIER	ptprub	ENSDARG00000101081	Transcript	ENSDART00000162518	protein_coding	-	2016-02-29	-	-	-	-	-	-	-	-	-	-1	-	ZFIN_ID	-	-	P5	-	-	-	-
2_93.85_46865_36161155	16:36161155-36161155	T	missense_variant	MODERATE	capn7	ENSDARG00000102987	Transcript	ENSDART00000160042	protein_coding	21/21	-	-	-	2696	2404	802	D/N	Gac/Aac	-	-	-1	-	ZFIN_ID	-	-	P1	tolerated(0.4)	-	-	-
2_93.85_46865_36161155	16:36161155-36161155	T	missense_variant	MODERATE	capn7	ENSDARG00000102987	Transcript	ENSDART00000172324	protein_coding	22/22	-	-	-	2699	2407	803	D/N	Gac/Aac	-	-	-1	-	ZFIN_ID	-	-	-	tolerated(0.4)	-	-	-
21_26.408_18399_37950747	16:37950747-37950747	T	intron_variant	MODIFIER	cep162	ENSDARG00000087369	Transcript	ENSDART00000142104	protein_coding	-	2016-03-25	-	-	-	-	-	-	-	-	-	1	-	ZFIN_ID	-	-	P1	-	-	-	-
22_58.79_53617_40121611	16:40121611-40121611	T	intron_variant	MODIFIER	trmt11	ENSDARG00000040033	Transcript	ENSDART00000102552	protein_coding	-	2016-12-12	-	-	-	-	-	-	-	-	-	1	-	ZFIN_ID	-	-	A1	-	-	-	-
22_58.79_53617_40121611	16:40121611-40121611	T	intron_variant	MODIFIER	trmt11	ENSDARG00000040033	Transcript	ENSDART00000125484	protein_coding	-	2016-11-11	-	-	-	-	-	-	-	-	-	1	-	ZFIN_ID	-	-	-	-	-	-	-
22_58.79_53617_40121611	16:40121611-40121611	T	intron_variant	MODIFIER	trmt11	ENSDARG00000040033	Transcript	ENSDART00000167634	protein_coding	-	2016-12-12	-	-	-	-	-	-	-	-	-	1	-	ZFIN_ID	-	-	P5	-	-	-	-
11_87.784_7997_40169281	16:40169281-40169281	G	intergenic_variant	MODIFIER	-	-	-	-	-	-	-	-	-	-	-	-	-	-	-	-	-	-	-	-	-	-	-	-	-	-
7_60.6_21912_42063846	16:42063846-42063846	T	upstream_gene_variant	MODIFIER	etv2	ENSDARG00000053868	Transcript	ENSDART00000045403	protein_coding	-	-	-	-	-	-	-	-	-	-	20	-1	-	ZFIN_ID	-	-	P1	-	-	-	-
7_60.6_21912_42063846	16:42063846-42063846	T	upstream_gene_variant	MODIFIER	fli1b	ENSDARG00000040080	Transcript	ENSDART00000058613	protein_coding	-	-	-	-	-	-	-	-	-	-	4489	1	cds_start_NF	ZFIN_ID	-	-	A2	-	-	-	-
7_60.6_21912_42063846	16:42063846-42063846	T	upstream_gene_variant	MODIFIER	fli1b	ENSDARG00000040080	Transcript	ENSDART00000102789	protein_coding	-	-	-	-	-	-	-	-	-	-	4164	1	-	ZFIN_ID	-	-	A2	-	-	-	-
7_60.6_21912_42063846	16:42063846-42063846	T	upstream_gene_variant	MODIFIER	fli1b	ENSDARG00000040080	Transcript	ENSDART00000124717	protein_coding	-	-	-	-	-	-	-	-	-	-	4107	1	-	ZFIN_ID	-	-	P5	-	-	-	-
7_60.6_21912_42063846	16:42063846-42063846	T	upstream_gene_variant	MODIFIER	fli1b	ENSDARG00000040080	Transcript	ENSDART00000134010	protein_coding	-	-	-	-	-	-	-	-	-	-	4163	1	-	ZFIN_ID	-	-	A2	-	-	-	-
26_4.248_15058_43366258	16:43366258-43366258	T	intron_variant	MODIFIER	adam22	ENSDARG00000060532	Transcript	ENSDART00000125590	protein_coding	-	27/30	-	-	-	-	-	-	-	-	-	1	-	ZFIN_ID	-	-	P5	-	-	-	-
26_4.248_15058_43366258	16:43366258-43366258	T	intron_variant	MODIFIER	adam22	ENSDARG00000060532	Transcript	ENSDART00000159620	protein_coding	-	26/29	-	-	-	-	-	-	-	-	-	1	-	ZFIN_ID	-	-	A2	-	-	-	-
18_50.223_36165_46331085	16:46331085-46331085	C	intron_variant	MODIFIER	nr2f5	ENSDARG00000033172	Transcript	ENSDART00000040769	protein_coding	-	2016-01-03	-	-	-	-	-	-	-	-	-	1	-	ZFIN_ID	-	-	P1	-	-	-	-
7_73.064_24551_47309524	16:47309524-47309524	G	downstream_gene_variant	MODIFIER	ICA1	ENSDARG00000042608	Transcript	ENSDART00000062507	protein_coding	-	-	-	-	-	-	-	-	-	-	398	1	-	HGNC	HGNC:5343	-	P1	-	-	-	-
7_73.064_24551_47309524	16:47309524-47309524	G	downstream_gene_variant	MODIFIER	-	ENSDARG00000099978	Transcript	ENSDART00000168814	protein_coding	-	-	-	-	-	-	-	-	-	-	3121	-1	-	-	-	-	P1	-	-	-	-
8_70.506_68654_49242884	16:49242884-49242884	T	intron_variant	MODIFIER	SATB1	ENSDARG00000062621	Transcript	ENSDART00000101631	protein_coding	-	2016-06-11	-	-	-	-	-	-	-	-	-	-1	-	HGNC	HGNC:10541	-	-	-	-	-	-
8_70.506_68654_49242884	16:49242884-49242884	T	intron_variant	MODIFIER	SATB1	ENSDARG00000062621	Transcript	ENSDART00000160784	protein_coding	-	2016-05-09	-	-	-	-	-	-	-	-	-	-1	-	HGNC	HGNC:10541	-	P1	-	-	-	-
5_38.613_9989_51678692	16:51678692-51678692	G	intergenic_variant	MODIFIER	-	-	-	-	-	-	-	-	-	-	-	-	-	-	-	-	-	-	-	-	-	-	-	-	-	-
20_71.603_7950_149750	17:149750-149750	G	intergenic_variant	MODIFIER	-	-	-	-	-	-	-	-	-	-	-	-	-	-	-	-	-	-	-	-	-	-	-	-	-	-
7_41.19_55498_199853	17:199853-199853	T	intergenic_variant	MODIFIER	-	-	-	-	-	-	-	-	-	-	-	-	-	-	-	-	-	-	-	-	-	-	-	-	-	-
4_73.682_54694_880574	17:880574-880574	G	intron_variant	MODIFIER	dnajc17	ENSDARG00000104959	Transcript	ENSDART00000158619	protein_coding	-	2016-10-12	-	-	-	-	-	-	-	-	-	-1	-	ZFIN_ID	-	-	P1	-	-	-	-
4_73.682_54694_880574	17:880574-880574	G	intron_variant	MODIFIER	dnajc17	ENSDARG00000104959	Transcript	ENSDART00000161202	protein_coding	-	2016-11-11	-	-	-	-	-	-	-	-	-	-1	-	ZFIN_ID	-	-	-	-	-	-	-
2_115.367_8330_1378206	17:1378206-1378206	T	intergenic_variant	MODIFIER	-	-	-	-	-	-	-	-	-	-	-	-	-	-	-	-	-	-	-	-	-	-	-	-	-	-
8_81.478_71508_3937233	17:3937233-3937233	G	intergenic_variant	MODIFIER	-	-	-	-	-	-	-	-	-	-	-	-	-	-	-	-	-	-	-	-	-	-	-	-	-	-
20_76.952_12845_6213338	17:6213338-6213338	T	synonymous_variant	LOW	txlnbb	ENSDARG00000076241	Transcript	ENSDART00000115389	protein_coding	2016-05-11	-	-	-	594	414	138	L	ctG/ctA	-	-	-1	-	ZFIN_ID	-	-	P1	-	-	-	-
20_76.952_12845_6213338	17:6213338-6213338	T	synonymous_variant	LOW	txlnbb	ENSDARG00000076241	Transcript	ENSDART00000137389	protein_coding	2016-05-11	-	-	-	595	414	138	L	ctG/ctA	-	-	-1	-	ZFIN_ID	-	-	P1	-	-	-	-
6_24.037_13250_6847015	17:6847015-6847015	T	intron_variant	MODIFIER	SASH1	-	-	-	-	-	-	-	-	-	-	-	-	-	-	-	-	-	-	-	-	-	-	-	-	-
20_40.863_15666_7096249	17:7096249-7096249	G	missense_variant	MODERATE	stxbp5b	ENSDARG00000029234	Transcript	ENSDART00000098731	protein_coding	23/28	-	-	-	2620	2396	799	I/T	aTa/aCa	-	-	-1	-	ZFIN_ID	-	-	P1	deleterious(0.03)	-	-	-
20_69.475_11490_8031361	17:8031361-8031361	T	missense_variant,splice_region_variant	MODERATE	tulp4b	ENSDARG00000063056	Transcript	ENSDART00000091818	protein_coding	2016-02-15	-	-	-	508	22	8	P/S	Cct/Tct	-	-	1	-	ZFIN_ID	-	-	P5	-	-	-	-
20_69.475_11490_8031361	17:8031361-8031361	T	missense_variant,splice_region_variant	MODERATE	tulp4b	ENSDARG00000063056	Transcript	ENSDART00000155957	protein_coding	2016-03-17	-	-	-	475	22	8	P/S	Cct/Tct	-	-	1	-	ZFIN_ID	-	-	A2	-	-	-	-
14_32.315_43681_8940021	17:8940021-8940021	T	intron_variant	MODIFIER	akap6	ENSDARG00000077295	Transcript	ENSDART00000109573	protein_coding	-	2016-07-14	-	-	-	-	-	-	-	-	-	1	-	ZFIN_ID	-	-	P1	-	-	-	-
10_73.054_47212_9243316	17:9243316-9243316	G	intergenic_variant	MODIFIER	-	-	-	-	-	-	-	-	-	-	-	-	-	-	-	-	-	-	-	-	-	-	-	-	-	-
20_104.34_55938_12085835	17:12085835-12085835	G	synonymous_variant	LOW	ahctf1	ENSDARG00000077530	Transcript	ENSDART00000115321	protein_coding	1937-05-01	-	-	-	972	723	241	D	gaT/gaC	-	-	-1	-	ZFIN_ID	-	-	A2	-	-	-	-
20_104.34_55938_12085835	17:12085835-12085835	G	synonymous_variant	LOW	ahctf1	ENSDARG00000077530	Transcript	ENSDART00000155545	protein_coding	1936-05-01	-	-	-	1008	723	241	D	gaT/gaC	-	-	-1	-	ZFIN_ID	-	-	P5	-	-	-	-
9_75.089_78678_14005206	17:14005206-14005206	G	intron_variant,non_coding_transcript_variant	MODIFIER	si:ch73-259k18.1	ENSDARG00000098005	Transcript	ENSDART00000156604	processed_transcript	-	2016-02-03	-	-	-	-	-	-	-	-	-	-1	-	ZFIN_ID	-	-	-	-	-	-	-
20_103.938_10815_14812189	17:14812189-14812189	T	synonymous_variant	LOW	nid2a	ENSDARG00000075707	Transcript	ENSDART00000115064	protein_coding	13/24	-	-	-	2902	2829	943	G	ggC/ggA	-	-	-1	-	ZFIN_ID	-	-	P5	-	-	-	-
20_103.938_10815_14812189	17:14812189-14812189	T	upstream_gene_variant	MODIFIER	nid2a	ENSDARG00000075707	Transcript	ENSDART00000154473	protein_coding	-	-	-	-	-	-	-	-	-	-	4565	-1	cds_start_NF,cds_end_NF	ZFIN_ID	-	-	-	-	-	-	-
20_103.938_10815_14812189	17:14812189-14812189	T	synonymous_variant	LOW	nid2a	ENSDARG00000075707	Transcript	ENSDART00000155857	protein_coding	13/24	-	-	-	2855	2829	943	G	ggC/ggA	-	-	-1	-	ZFIN_ID	-	-	A2	-	-	-	-
20_103.938_10815_14812189	17:14812189-14812189	T	upstream_gene_variant	MODIFIER	nid2a	ENSDARG00000075707	Transcript	ENSDART00000155907	protein_coding	-	-	-	-	-	-	-	-	-	-	2664	-1	cds_start_NF,cds_end_NF	ZFIN_ID	-	-	-	-	-	-	-
20_103.938_10815_14812189	17:14812189-14812189	T	upstream_gene_variant	MODIFIER	nid2a	ENSDARG00000075707	Transcript	ENSDART00000156287	protein_coding	-	-	-	-	-	-	-	-	-	-	3624	-1	cds_start_NF,cds_end_NF	ZFIN_ID	-	-	-	-	-	-	-
20_103.938_10815_14812189	17:14812189-14812189	T	upstream_gene_variant	MODIFIER	nid2a	ENSDARG00000075707	Transcript	ENSDART00000156326	protein_coding	-	-	-	-	-	-	-	-	-	-	3657	-1	cds_start_NF,cds_end_NF	ZFIN_ID	-	-	-	-	-	-	-
20_103.938_10815_14812189	17:14812189-14812189	T	upstream_gene_variant	MODIFIER	nid2a	ENSDARG00000075707	Transcript	ENSDART00000156476	protein_coding	-	-	-	-	-	-	-	-	-	-	2554	-1	cds_start_NF,cds_end_NF	ZFIN_ID	-	-	-	-	-	-	-
20_103.938_10815_14812189	17:14812189-14812189	T	synonymous_variant	LOW	nid2a	ENSDARG00000075707	Transcript	ENSDART00000157051	protein_coding	2016-03-04	-	-	-	472	474	158	G	ggC/ggA	-	-	-1	cds_start_NF,cds_end_NF	ZFIN_ID	-	-	-	-	-	-	-
15_43.588_34430_15003726	17:15003726-15003726	G	intron_variant	MODIFIER	gpr137c	ENSDARG00000045289	Transcript	ENSDART00000066604	protein_coding	-	2016-06-06	-	-	-	-	-	-	-	-	-	1	-	ZFIN_ID	-	-	P1	-	-	-	-
15_63.455_13245_15076013	17:15076013-15076013	G	intron_variant	MODIFIER	samd4a	ENSDARG00000075759	Transcript	ENSDART00000108999	protein_coding	-	2016-02-11	-	-	-	-	-	-	-	-	-	1	-	ZFIN_ID	-	-	P1	-	-	-	-
15_63.455_13245_15076013	17:15076013-15076013	G	intron_variant	MODIFIER	samd4a	ENSDARG00000075759	Transcript	ENSDART00000154987	protein_coding	-	2016-03-12	-	-	-	-	-	-	-	-	-	1	-	ZFIN_ID	-	-	P1	-	-	-	-
8_84.246_20872_16338063	17:16338063-16338063	T	upstream_gene_variant	MODIFIER	kcnk13a	ENSDARG00000008212	Transcript	ENSDART00000017930	protein_coding	-	-	-	-	-	-	-	-	-	-	3608	-1	-	ZFIN_ID	-	-	P1	-	-	-	-
8_84.246_20872_16338063	17:16338063-16338063	T	downstream_gene_variant	MODIFIER	tdp1	ENSDARG00000073866	Transcript	ENSDART00000108712	protein_coding	-	-	-	-	-	-	-	-	-	-	2874	-1	-	ZFIN_ID	-	-	A2	-	-	-	-
8_84.246_20872_16338063	17:16338063-16338063	T	downstream_gene_variant	MODIFIER	tdp1	ENSDARG00000073866	Transcript	ENSDART00000150149	protein_coding	-	-	-	-	-	-	-	-	-	-	2834	-1	-	ZFIN_ID	-	-	P5	-	-	-	-
21_25.538_66689_17273535	17:17273535-17273535	G	intron_variant	MODIFIER	nrxn3a	ENSDARG00000043746	Transcript	ENSDART00000088179	protein_coding	-	1933-10-01	-	-	-	-	-	-	-	-	-	-1	-	ZFIN_ID	-	-	P5	-	-	-	-
21_25.538_66689_17273535	17:17273535-17273535	G	intron_variant	MODIFIER	nrxn3a	ENSDARG00000043746	Transcript	ENSDART00000109034	protein_coding	-	2016-10-29	-	-	-	-	-	-	-	-	-	-1	-	ZFIN_ID	-	-	P5	-	-	-	-
21_25.538_66689_17273535	17:17273535-17273535	G	intron_variant	MODIFIER	nrxn3a	ENSDARG00000043746	Transcript	ENSDART00000156928	protein_coding	-	2016-10-17	-	-	-	-	-	-	-	-	-	-1	cds_end_NF	ZFIN_ID	-	-	-	-	-	-	-
24_34.619_6686_17592820	17:17592820-17592820	T	intron_variant	MODIFIER	adck1	ENSDARG00000062561	Transcript	ENSDART00000123845	protein_coding	-	2016-04-10	-	-	-	-	-	-	-	-	-	-1	-	ZFIN_ID	-	-	P1	-	-	-	-
20_93.945_75577_19329956	17:19329956-19329956	G	upstream_gene_variant	MODIFIER	gsc	ENSDARG00000059073	Transcript	ENSDART00000082085	protein_coding	-	-	-	-	-	-	-	-	-	-	4271	-1	-	ZFIN_ID	-	-	P5	-	-	-	-
20_93.945_75577_19329956	17:19329956-19329956	G	upstream_gene_variant	MODIFIER	gsc	ENSDARG00000059073	Transcript	ENSDART00000138315	protein_coding	-	-	-	-	-	-	-	-	-	-	4793	-1	-	ZFIN_ID	-	-	A2	-	-	-	-
1_28.96_39733_20090410	17:20090410-20090410	G	missense_variant	MODERATE	ryr2b	ENSDARG00000003706	Transcript	ENSDART00000149737	protein_coding	8/104	-	-	-	656	656	219	I/T	aTt/aCt	-	-	-1	-	ZFIN_ID	-	-	-	-	-	-	-
1_28.96_39733_20090410	17:20090410-20090410	G	missense_variant	MODERATE	ryr2b	ENSDARG00000003706	Transcript	ENSDART00000165606	protein_coding	7/103	-	-	-	719	614	205	I/T	aTt/aCt	-	-	-1	-	ZFIN_ID	-	-	P1	tolerated(0.39)	-	-	-
15_45.53_19498_21081533	17:21081533-21081533	T	upstream_gene_variant	MODIFIER	entpd6	ENSDARG00000008757	Transcript	ENSDART00000035432	protein_coding	-	-	-	-	-	-	-	-	-	-	932	1	-	ZFIN_ID	-	-	P1	-	-	-	-
20_18.01_42540_21540569	17:21540569-21540569	G	splice_region_variant,intron_variant	LOW	chst15	ENSDARG00000074527	Transcript	ENSDART00000154633	protein_coding	-	2016-07-07	-	-	-	-	-	-	-	-	-	1	-	ZFIN_ID	-	-	P1	-	-	-	-
20_18.01_42540_21540569	17:21540569-21540569	G	upstream_gene_variant	MODIFIER	si:dkey-59k9.5	ENSDARG00000096844	Transcript	ENSDART00000154883	processed_transcript	-	-	-	-	-	-	-	-	-	-	4202	1	-	ZFIN_ID	-	-	-	-	-	-	-
20_18.01_42540_21540569	17:21540569-21540569	G	intron_variant	MODIFIER	hmx3a	ENSDARG00000070955	Transcript	ENSDART00000160296	protein_coding	-	2016-03-03	-	-	-	-	-	-	-	-	-	-1	-	ZFIN_ID	-	-	P1	-	-	-	-
9_55.424_20918_22509540	17:22509540-22509540	T	upstream_gene_variant	MODIFIER	edaradd	ENSDARG00000062289	Transcript	ENSDART00000089916	protein_coding	-	-	-	-	-	-	-	-	-	-	1444	1	-	ZFIN_ID	-	-	P1	-	-	-	-
23_14.054_77073_23112872	17:23112872-23112872	G	intron_variant	MODIFIER	rasgrp3	ENSDARG00000077864	Transcript	ENSDART00000138069	protein_coding	-	2016-01-04	-	-	-	-	-	-	-	-	-	1	-	ZFIN_ID	-	-	-	-	-	-	-
6_57.701_9198_23876595	17:23876595-23876595	G	upstream_gene_variant	MODIFIER	pdzd8	ENSDARG00000088699	Transcript	ENSDART00000122108	protein_coding	-	-	-	-	-	-	-	-	-	-	1593	-1	-	ZFIN_ID	-	-	P1	-	-	-	-
15_75.835_50318_25290082	17:25290082-25290082	T	missense_variant	MODERATE	pabpc4	ENSDARG00000059259	Transcript	ENSDART00000082327	protein_coding	2016-11-12	-	-	-	2032	1643	548	R/K	aGg/aAg	-	-	-1	cds_end_NF	ZFIN_ID	-	-	-	deleterious(0.03)	-	-	-
15_75.835_50318_25290082	17:25290082-25290082	T	missense_variant	MODERATE	pabpc4	ENSDARG00000059259	Transcript	ENSDART00000168822	protein_coding	2016-11-14	-	-	-	2030	1643	548	R/K	aGg/aAg	-	-	-1	-	ZFIN_ID	-	-	P1	deleterious(0.01)	-	-	-
12_72.971_75531_25624062	17:25624062-25624062	G	intron_variant	MODIFIER	ppp1cb	ENSDARG00000044153	Transcript	ENSDART00000130955	protein_coding	-	2016-01-07	-	-	-	-	-	-	-	-	-	-1	-	ZFIN_ID	-	-	P1	-	-	-	-
12_72.971_75531_25624062	17:25624062-25624062	G	intron_variant,non_coding_transcript_variant	MODIFIER	ppp1cb	ENSDARG00000044153	Transcript	ENSDART00000149060	retained_intron	-	2016-01-02	-	-	-	-	-	-	-	-	-	-1	-	ZFIN_ID	-	-	-	-	-	-	-
2_79.333_68374_27183004	17:27183004-27183004	T	intron_variant	MODIFIER	asap3	ENSDARG00000021896	Transcript	ENSDART00000130080	protein_coding	-	2016-10-25	-	-	-	-	-	-	-	-	-	-1	-	ZFIN_ID	-	-	P1	-	-	-	-
2_79.333_68374_27183004	17:27183004-27183004	T	downstream_gene_variant	MODIFIER	asap3	ENSDARG00000021896	Transcript	ENSDART00000138724	processed_transcript	-	-	-	-	-	-	-	-	-	-	1726	-1	-	ZFIN_ID	-	-	-	-	-	-	-
2_99.384_45812_29922197	17:29922197-29922197	T	intergenic_variant	MODIFIER	-	-	-	-	-	-	-	-	-	-	-	-	-	-	-	-	-	-	-	-	-	-	-	-	-	-
18_55.151_8982_30738600	17:30738600-30738600	T	intron_variant	MODIFIER	ldah	ENSDARG00000079796	Transcript	ENSDART00000115296	protein_coding	-	2016-02-06	-	-	-	-	-	-	-	-	-	1	cds_start_NF	ZFIN_ID	-	-	P1	-	-	-	-
18_55.151_8982_30738600	17:30738600-30738600	T	intron_variant	MODIFIER	ldah	ENSDARG00000079796	Transcript	ENSDART00000154184	protein_coding	-	2016-01-02	-	-	-	-	-	-	-	-	-	1	cds_start_NF	ZFIN_ID	-	-	-	-	-	-	-
3_32.303_7827_30909217	17:30909217-30909217	G	intron_variant	MODIFIER	evla	ENSDARG00000035650	Transcript	ENSDART00000051697	protein_coding	-	2016-03-12	-	-	-	-	-	-	-	-	-	-1	-	ZFIN_ID	-	-	P1	-	-	-	-
3_32.303_7827_30909217	17:30909217-30909217	G	intron_variant	MODIFIER	evla	ENSDARG00000035650	Transcript	ENSDART00000138346	protein_coding	-	2016-03-05	-	-	-	-	-	-	-	-	-	-1	cds_end_NF	ZFIN_ID	-	-	-	-	-	-	-
22_82.485_19986_32250004	17:32250004-32250004	A	intron_variant	MODIFIER	adam12	ENSDARG00000079068	Transcript	ENSDART00000108736	protein_coding	-	2016-03-22	-	-	-	-	-	-	-	-	-	1	-	ZFIN_ID	-	-	P5	-	-	-	-
20_43.859_64009_32526405	17:32526405-32526405	T	intergenic_variant	MODIFIER	-	-	-	-	-	-	-	-	-	-	-	-	-	-	-	-	-	-	-	-	-	-	-	-	-	-
26_63.006_22250_34922393	17:34922393-34922393	T	intron_variant	MODIFIER	kidins220a	ENSDARG00000031240	Transcript	ENSDART00000021128	protein_coding	-	22/30	-	-	-	-	-	-	-	-	-	-1	-	ZFIN_ID	-	-	P5	-	-	-	-
26_63.006_22250_34922393	17:34922393-34922393	T	intron_variant	MODIFIER	kidins220a	ENSDARG00000031240	Transcript	ENSDART00000145664	protein_coding	-	22/29	-	-	-	-	-	-	-	-	-	-1	-	ZFIN_ID	-	-	A2	-	-	-	-
10_81.202_81045_36518284	17:36518284-36518284	T	intron_variant,non_coding_transcript_variant	MODIFIER	si:dkey-25g12.2	ENSDARG00000097167	Transcript	ENSDART00000155117	lincRNA	-	2016-01-03	-	-	-	-	-	-	-	-	-	-1	-	ZFIN_ID	-	-	-	-	-	-	-
9_109.263_29584_37621443	17:37621443-37621443	T	intron_variant	MODIFIER	mta1	ENSDARG00000007198	Transcript	ENSDART00000045583	protein_coding	-	2016-03-17	-	-	-	-	-	-	-	rs500927104	-	1	-	ZFIN_ID	-	-	P1	-	-	-	-
9_109.263_29584_37621443	17:37621443-37621443	T	intron_variant,non_coding_transcript_variant	MODIFIER	mta1	ENSDARG00000007198	Transcript	ENSDART00000156281	retained_intron	-	2016-03-03	-	-	-	-	-	-	-	rs500927104	-	1	-	ZFIN_ID	-	-	-	-	-	-	-
5_88.666_2386_38536013	17:38536013-38536013	T	intron_variant	MODIFIER	stard9	ENSDARG00000091548	Transcript	ENSDART00000123298	protein_coding	-	2016-01-31	-	-	-	-	-	-	-	-	-	1	-	ZFIN_ID	-	-	A2	-	-	-	-
5_88.666_2386_38536013	17:38536013-38536013	T	intron_variant	MODIFIER	stard9	ENSDARG00000091548	Transcript	ENSDART00000163941	protein_coding	-	2016-01-31	-	-	-	-	-	-	-	-	-	1	-	ZFIN_ID	-	-	P5	-	-	-	-
26_0.142_8376_38991447	17:38991447-38991447	G	intron_variant	MODIFIER	crim1	ENSDARG00000029668	Transcript	ENSDART00000050534	protein_coding	-	13/16	-	-	-	-	-	-	-	-	-	-1	-	ZFIN_ID	-	-	P1	-	-	-	-
2_53.063_22368_41336521	17:41336521-41336521	C	intergenic_variant	MODIFIER	-	-	-	-	-	-	-	-	-	-	-	-	-	-	-	-	-	-	-	-	-	-	-	-	-	-
14_3.337_68891_44124837	17:44124837-44124837	T	intergenic_variant	MODIFIER	-	-	-	-	-	-	-	-	-	-	-	-	-	-	-	-	-	-	-	-	-	-	-	-	-	-
27_36.911_44540_46168105	17:46168105-46168105	C	intergenic_variant	MODIFIER	-	-	-	-	-	-	-	-	-	-	-	-	-	-	-	-	-	-	-	-	-	-	-	-	-	-
15_36.773_55945_46303323	17:46303323-46303323	C	intergenic_variant	MODIFIER	-	-	-	-	-	-	-	-	-	-	-	-	-	-	-	-	-	-	-	-	-	-	-	-	-	-
20_89.791_13576_51092212	17:51092212-51092212	T	intron_variant	MODIFIER	paplna	ENSDARG00000027867	Transcript	ENSDART00000088185	protein_coding	-	2016-06-28	-	-	-	-	-	-	-	-	-	-1	-	ZFIN_ID	-	-	P1	-	-	-	-
20_89.791_13576_51092212	17:51092212-51092212	T	intron_variant	MODIFIER	paplna	ENSDARG00000027867	Transcript	ENSDART00000154532	protein_coding	-	2016-06-21	-	-	-	-	-	-	-	-	-	-1	cds_end_NF	ZFIN_ID	-	-	-	-	-	-	-
23_8.212_28367_51544672	17:51544672-51544672	T	intron_variant	MODIFIER	zgc:113142	ENSDARG00000038969	Transcript	ENSDART00000056886	protein_coding	-	2016-03-04	-	-	-	-	-	-	-	-	-	1	-	ZFIN_ID	-	-	P1	-	-	-	-
8_78.348_41619_52791217	17:52791217-52791217	T	intron_variant	MODIFIER	meis2a	ENSDARG00000098240	Transcript	ENSDART00000161414	protein_coding	-	2016-08-12	-	-	-	-	-	-	-	-	-	1	-	ZFIN_ID	-	-	P1	-	-	-	-
20_56.857_43863_53003591	17:53003591-53003591	T	intergenic_variant	MODIFIER	-	-	-	-	-	-	-	-	-	-	-	-	-	-	-	-	-	-	-	-	-	-	-	-	-	-
15_46.836_63245_53304652	17:53304652-53304652	T	intron_variant	MODIFIER	CABZ01068209.1	ENSDARG00000005627	Transcript	ENSDART00000002562	protein_coding	-	2016-03-07	-	-	-	-	-	-	-	-	-	1	-	Clone_based_ensembl_gene	-	-	P1	-	-	-	-
15_46.836_63245_53304652	17:53304652-53304652	T	upstream_gene_variant	MODIFIER	CABZ01068208.1	ENSDARG00000034063	Transcript	ENSDART00000026879	protein_coding	-	-	-	-	-	-	-	-	-	-	2905	-1	-	Clone_based_ensembl_gene	-	-	P1	-	-	-	-
15_46.836_63245_53304652	17:53304652-53304652	T	upstream_gene_variant	MODIFIER	slc9a1	ENSDARG00000097339	Transcript	ENSDART00000157022	protein_coding	-	-	-	-	-	-	-	-	-	-	4827	1	cds_start_NF	ZFIN_ID	-	-	P1	-	-	-	-
16_89.941_57910_101091	18:101091-101091	C	synonymous_variant	LOW	usp8	ENSDARG00000063719	Transcript	ENSDART00000151550	protein_coding	2016-10-18	-	-	-	1689	1626	542	D	gaT/gaC	-	-	1	-	ZFIN_ID	-	-	P1	-	-	-	-
16_89.941_57910_101091	18:101091-101091	C	intron_variant	MODIFIER	gatm	ENSDARG00000036239	Transcript	ENSDART00000166522	protein_coding	-	2016-01-09	-	-	-	-	-	-	-	-	-	-1	-	ZFIN_ID	-	-	A1	-	-	-	-
12_42.187_65443_893873	18:893873-893873	C	upstream_gene_variant	MODIFIER	fam219b	ENSDARG00000104637	Transcript	ENSDART00000157801	protein_coding	-	-	-	-	-	-	-	-	-	-	3368	-1	-	ZFIN_ID	-	-	P1	-	-	-	-
12_42.187_65443_893873	18:893873-893873	C	intron_variant	MODIFIER	gpib	ENSDARG00000103826	Transcript	ENSDART00000162513	protein_coding	-	21/22	-	-	-	-	-	-	-	-	-	1	-	ZFIN_ID	-	-	P1	-	-	-	-
12_42.187_65443_893873	18:893873-893873	C	upstream_gene_variant	MODIFIER	fam219b	ENSDARG00000104637	Transcript	ENSDART00000168661	protein_coding	-	-	-	-	-	-	-	-	-	-	3368	-1	-	ZFIN_ID	-	-	P1	-	-	-	-
12_42.187_65443_893873	18:893873-893873	C	intron_variant	MODIFIER	cox5ab	ENSDARG00000099663	Transcript	ENSDART00000172518	protein_coding	-	2016-02-04	-	-	-	-	-	-	-	-	-	-1	-	ZFIN_ID	-	-	P1	-	-	-	-
19_24.84_53856_1015586	18:1015586-1015586	G	upstream_gene_variant	MODIFIER	pkma	ENSDARG00000099730	Transcript	ENSDART00000161206	protein_coding	-	-	-	-	-	-	-	-	-	-	3030	1	cds_end_NF	ZFIN_ID	-	-	-	-	-	-	-
19_24.84_53856_1015586	18:1015586-1015586	G	downstream_gene_variant	MODIFIER	gpib	ENSDARG00000103826	Transcript	ENSDART00000162513	protein_coding	-	-	-	-	-	-	-	-	-	-	4454	1	-	ZFIN_ID	-	-	P1	-	-	-	-
19_24.84_53856_1015586	18:1015586-1015586	G	upstream_gene_variant	MODIFIER	pkma	ENSDARG00000099730	Transcript	ENSDART00000167229	protein_coding	-	-	-	-	-	-	-	-	-	-	3089	1	-	ZFIN_ID	-	-	P5	-	-	-	-
19_24.84_53856_1015586	18:1015586-1015586	G	upstream_gene_variant	MODIFIER	pkma	ENSDARG00000099730	Transcript	ENSDART00000170888	protein_coding	-	-	-	-	-	-	-	-	-	-	3089	1	-	ZFIN_ID	-	-	P5	-	-	-	-
19_24.84_53856_1015586	18:1015586-1015586	G	intron_variant	MODIFIER	pkma	ENSDARG00000099730	Transcript	ENSDART00000171729	protein_coding	-	2016-01-02	-	-	-	-	-	-	-	-	-	1	cds_end_NF	ZFIN_ID	-	-	-	-	-	-	-
7_57.527_73043_1641543	18:1641543-1641543	G	intron_variant	MODIFIER	PEPD	ENSDARG00000102249	Transcript	ENSDART00000171881	protein_coding	-	14/15	-	-	-	-	-	-	-	-	-	-1	-	HGNC	HGNC:8840	-	P1	-	-	-	-
15_73.461_9413_1830247	18:1830247-1830247	A	intergenic_variant	MODIFIER	-	-	-	-	-	-	-	-	-	-	-	-	-	-	-	-	-	-	-	-	-	-	-	-	-	-
15_79.722_26742_4988966	18:4988966-4988966	T	synonymous_variant	LOW	pdcd10a	ENSDARG00000035054	Transcript	ENSDART00000046902	protein_coding	2016-04-08	-	-	-	437	249	83	A	gcG/gcA	-	-	-1	-	ZFIN_ID	-	-	P1	-	-	-	-
15_46.947_79655_5507645	18:5507645-5507645	G	intron_variant	MODIFIER	fbn1	ENSDARG00000105333	Transcript	ENSDART00000173057	protein_coding	-	22/28	-	-	-	-	-	-	-	-	-	-1	cds_start_NF,cds_end_NF	ZFIN_ID	-	-	P1	-	-	-	-
6_48.383_25034_5987715	18:5987715-5987715	T	missense_variant	MODERATE	si:ch1073-390k14.1	ENSDARG00000088549	Transcript	ENSDART00000125725	protein_coding	2016-02-09	-	-	-	464	182	61	R/L	cGa/cTa	-	-	1	-	ZFIN_ID	-	-	P1	-	-	-	-
5_38.267_78728_8766847	18:8766847-8766847	T	intergenic_variant	MODIFIER	-	-	-	-	-	-	-	-	-	-	-	-	-	-	-	-	-	-	-	-	-	-	-	-	-	-
7_14.461_63670_10555315	18:10555315-10555315	C	intergenic_variant	MODIFIER	-	-	-	-	-	-	-	-	-	-	-	-	-	-	-	-	-	-	-	-	-	-	-	-	-	-
27_74.844_63796_10966970	18:10966970-10966970	G	intron_variant	MODIFIER	ttc38	ENSDARG00000042188	Transcript	ENSDART00000061838	protein_coding	-	2016-07-13	-	-	-	-	-	-	-	-	-	1	-	ZFIN_ID	-	-	-	-	-	-	-
27_74.844_63796_10966970	18:10966970-10966970	G	intron_variant	MODIFIER	ttc38	ENSDARG00000042188	Transcript	ENSDART00000113146	protein_coding	-	2016-06-12	-	-	-	-	-	-	-	-	-	1	cds_start_NF	ZFIN_ID	-	-	-	-	-	-	-
27_74.844_63796_10966970	18:10966970-10966970	G	intron_variant	MODIFIER	ttc38	ENSDARG00000042188	Transcript	ENSDART00000166561	protein_coding	-	2016-07-13	-	-	-	-	-	-	-	-	-	1	-	ZFIN_ID	-	-	P1	-	-	-	-
9_56.052_68715_11179142	18:11179142-11179142	T	intron_variant	MODIFIER	tspan9a	ENSDARG00000025299	Transcript	ENSDART00000040500	protein_coding	-	2016-01-06	-	-	-	-	-	-	-	-	-	-1	-	ZFIN_ID	-	-	P1	-	-	-	-
19_12.227_55444_12378608	18:12378608-12378608	G	intergenic_variant	MODIFIER	-	-	-	-	-	-	-	-	-	-	-	-	-	-	-	-	-	-	-	-	-	-	-	-	-	-
24_59.755_8355_12870193	18:12870193-12870193	G	intron_variant	MODIFIER	tbxas1	ENSDARG00000002249	Transcript	ENSDART00000047555	protein_coding	-	15/15	-	-	-	-	-	-	-	-	-	1	-	ZFIN_ID	-	-	A2	-	-	-	-
24_59.755_8355_12870193	18:12870193-12870193	G	intron_variant	MODIFIER	tbxas1	ENSDARG00000002249	Transcript	ENSDART00000109497	protein_coding	-	15/15	-	-	-	-	-	-	-	-	-	1	-	ZFIN_ID	-	-	P5	-	-	-	-
24_59.755_8355_12870193	18:12870193-12870193	G	downstream_gene_variant	MODIFIER	parp12a	ENSDARG00000042496	Transcript	ENSDART00000130343	protein_coding	-	-	-	-	-	-	-	-	-	-	215	-1	-	ZFIN_ID	-	-	P1	-	-	-	-
24_59.755_8355_12870193	18:12870193-12870193	G	downstream_gene_variant	MODIFIER	tbxas1	ENSDARG00000002249	Transcript	ENSDART00000144246	protein_coding	-	-	-	-	-	-	-	-	-	-	4588	1	-	ZFIN_ID	-	-	A2	-	-	-	-
15_30.806_62255_13321246	18:13321246-13321246	G	stop_retained_variant	LOW	plcg2	ENSDARG00000068763	Transcript	ENSDART00000021399	protein_coding	27/32	-	-	-	3036	3018	1006	*	taA/taG	-	-	1	-	ZFIN_ID	-	-	P1	-	-	-	-
15_30.806_62255_13321246	18:13321246-13321246	G	stop_retained_variant	LOW	plcg2	ENSDARG00000068763	Transcript	ENSDART00000080709	protein_coding	28/33	-	-	-	3398	3018	1006	*	taA/taG	-	-	1	-	ZFIN_ID	-	-	P1	-	-	-	-
15_30.806_62255_13321246	18:13321246-13321246	G	upstream_gene_variant	MODIFIER	si:ch211-260p9.8	ENSDARG00000097661	Transcript	ENSDART00000153545	antisense	-	-	-	-	-	-	-	-	-	-	2107	-1	-	ZFIN_ID	-	-	-	-	-	-	-
12_15.679_16177_13767409	18:13767409-13767409	G	intergenic_variant	MODIFIER	-	-	-	-	-	-	-	-	-	-	-	-	-	-	-	-	-	-	-	-	-	-	-	-	-	-
12_16.644_55665_13767409	18:13767409-13767409	G	intergenic_variant	MODIFIER	-	-	-	-	-	-	-	-	-	-	-	-	-	-	-	-	-	-	-	-	-	-	-	-	-	-
22_39.002_22024_14035266	18:14035266-14035266	T	intron_variant	MODIFIER	cdh13	ENSDARG00000014215	Transcript	ENSDART00000136754	protein_coding	-	2016-05-11	-	-	-	-	-	-	-	-	-	1	cds_start_NF	ZFIN_ID	-	-	P1	-	-	-	-
22_39.002_22024_14035266	18:14035266-14035266	T	intron_variant	MODIFIER	cdh13	ENSDARG00000014215	Transcript	ENSDART00000169552	protein_coding	-	2016-03-09	-	-	-	-	-	-	-	-	-	1	-	ZFIN_ID	-	-	-	-	-	-	-
1_48.267_49449_16140093	18:16140093-16140093	G	3_prime_UTR_variant	MODIFIER	bhlhe41	ENSDARG00000041691	Transcript	ENSDART00000061106	protein_coding	2016-05-05	-	-	-	2149	-	-	-	-	-	-	1	-	ZFIN_ID	-	-	P1	-	-	-	-
1_48.267_49449_16140093	18:16140093-16140093	G	upstream_gene_variant	MODIFIER	ctsd	ENSDARG00000057698	Transcript	ENSDART00000080423	protein_coding	-	-	-	-	-	-	-	-	-	-	4436	1	-	ZFIN_ID	-	-	P5	-	-	-	-
1_48.267_49449_16140093	18:16140093-16140093	G	upstream_gene_variant	MODIFIER	ctsd	ENSDARG00000057698	Transcript	ENSDART00000148584	nonsense_mediated_decay	-	-	-	-	-	-	-	-	-	-	4525	1	-	ZFIN_ID	-	-	-	-	-	-	-
1_48.267_49449_16140093	18:16140093-16140093	G	upstream_gene_variant	MODIFIER	ctsd	ENSDARG00000057698	Transcript	ENSDART00000149598	retained_intron	-	-	-	-	-	-	-	-	-	-	4549	1	-	ZFIN_ID	-	-	-	-	-	-	-
1_48.267_49449_16140093	18:16140093-16140093	G	upstream_gene_variant	MODIFIER	ctsd	ENSDARG00000057698	Transcript	ENSDART00000158013	protein_coding	-	-	-	-	-	-	-	-	-	-	4504	1	-	ZFIN_ID	-	-	A2	-	-	-	-
16_89.263_80522_16896228	18:16896228-16896228	G	synonymous_variant	LOW	swap70b	ENSDARG00000057286	Transcript	ENSDART00000100105	protein_coding	2016-09-12	-	-	-	1369	1326	442	D	gaT/gaC	-	-	-1	-	ZFIN_ID	-	-	P5	-	-	-	-
16_89.263_80522_16896228	18:16896228-16896228	G	synonymous_variant	LOW	swap70b	ENSDARG00000057286	Transcript	ENSDART00000132778	protein_coding	2016-01-03	-	-	-	69	69	23	D	gaT/gaC	-	-	-1	cds_start_NF	ZFIN_ID	-	-	-	-	-	-	-
16_89.263_80522_16896228	18:16896228-16896228	G	synonymous_variant	LOW	swap70b	ENSDARG00000057286	Transcript	ENSDART00000163400	protein_coding	2016-10-13	-	-	-	1369	1326	442	D	gaT/gaC	-	-	-1	-	ZFIN_ID	-	-	P5	-	-	-	-
24_40.238_55491_17959418	18:17959418-17959418	G	intron_variant	MODIFIER	ZNF423	ENSDARG00000059707	Transcript	ENSDART00000083296	protein_coding	-	2016-05-07	-	-	-	-	-	-	-	-	-	1	-	HGNC	HGNC:16762	-	P1	-	-	-	-
22_45.888_17202_19120357	18:19120357-19120357	C	downstream_gene_variant	MODIFIER	si:dkey-242h9.4	ENSDARG00000094232	Transcript	ENSDART00000146392	processed_transcript	-	-	-	-	-	-	-	-	-	-	624	-1	-	ZFIN_ID	-	-	-	-	-	-	-
15_48.691_29441_20555778	18:20555778-20555778	G	downstream_gene_variant	MODIFIER	agk	ENSDARG00000009837	Transcript	ENSDART00000006109	protein_coding	-	-	-	-	-	-	-	-	-	-	4135	1	-	ZFIN_ID	-	-	P1	-	-	-	-
15_48.691_29441_20555778	18:20555778-20555778	G	missense_variant,NMD_transcript_variant	MODERATE	si:ch211-238n5.4	ENSDARG00000062381	Transcript	ENSDART00000077076	nonsense_mediated_decay	2016-07-09	-	-	-	1382	1203	401	E/D	gaG/gaC	-	-	-1	-	ZFIN_ID	-	-	-	tolerated(0.33)	-	-	-
15_48.691_29441_20555778	18:20555778-20555778	G	missense_variant	MODERATE	si:ch211-238n5.4	ENSDARG00000062381	Transcript	ENSDART00000090186	protein_coding	2016-07-10	-	-	-	1382	1203	401	E/D	gaG/gaC	-	-	-1	-	ZFIN_ID	-	-	P5	tolerated(0.42)	-	-	-
15_48.691_29441_20555778	18:20555778-20555778	G	missense_variant	MODERATE	si:ch211-238n5.4	ENSDARG00000062381	Transcript	ENSDART00000141367	protein_coding	2016-07-09	-	-	-	1399	1203	401	E/D	gaG/gaC	-	-	-1	-	ZFIN_ID	-	-	A2	tolerated(0.45)	-	-	-
15_53.749_65313_20641158	18:20641158-20641158	T	missense_variant	MODERATE	wnt2	ENSDARG00000041117	Transcript	ENSDART00000060259	protein_coding	2016-03-05	-	-	-	618	431	144	L/H	cTc/cAc	-	-	-1	-	ZFIN_ID	-	-	P1	tolerated(0.22)	-	-	-
15_53.749_65313_20641158	18:20641158-20641158	T	downstream_gene_variant	MODIFIER	5S_rRNA	ENSDARG00000083973	Transcript	ENSDART00000119373	rRNA	-	-	-	-	-	-	-	-	-	-	3565	-1	-	RFAM	-	-	-	-	-	-	-
2_132.51_57719_20903715	18:20903715-20903715	G	intron_variant	MODIFIER	igf1ra	ENSDARG00000027423	Transcript	ENSDART00000010189	protein_coding	-	19/20	-	-	-	-	-	-	-	-	-	-1	-	ZFIN_ID	-	-	P5	-	-	-	-
2_132.51_57719_20903715	18:20903715-20903715	G	intron_variant	MODIFIER	igf1ra	ENSDARG00000027423	Transcript	ENSDART00000162702	protein_coding	-	18/19	-	-	-	-	-	-	-	-	-	-1	-	ZFIN_ID	-	-	A2	-	-	-	-
15_46.512_26810_20912227	18:20912227-20912227	G	synonymous_variant	LOW	igf1ra	ENSDARG00000027423	Transcript	ENSDART00000010189	protein_coding	2016-11-21	-	-	-	3202	2415	805	D	gaT/gaC	-	-	-1	-	ZFIN_ID	-	-	P5	-	-	-	-
15_46.512_26810_20912227	18:20912227-20912227	G	synonymous_variant	LOW	igf1ra	ENSDARG00000027423	Transcript	ENSDART00000162702	protein_coding	2016-11-20	-	-	-	2479	2415	805	D	gaT/gaC	-	-	-1	-	ZFIN_ID	-	-	A2	-	-	-	-
15_49.032_31963_20912227	18:20912227-20912227	T	synonymous_variant	LOW	igf1ra	ENSDARG00000027423	Transcript	ENSDART00000010189	protein_coding	2016-11-21	-	-	-	3202	2415	805	E	gaG/gaA	-	-	-1	-	ZFIN_ID	-	-	P5	-	-	-	-
15_49.032_31963_20912227	18:20912227-20912227	T	synonymous_variant	LOW	igf1ra	ENSDARG00000027423	Transcript	ENSDART00000162702	protein_coding	2016-11-20	-	-	-	2479	2415	805	E	gaG/gaA	-	-	-1	-	ZFIN_ID	-	-	A2	-	-	-	-
15_63.006_29643_21626476	18:21626476-21626476	T	missense_variant	MODERATE	necab2	ENSDARG00000056745	Transcript	ENSDART00000140161	protein_coding	2016-12-13	-	-	-	1192	1178	393	T/I	aCt/aTt	-	-	1	-	ZFIN_ID	-	-	P1	deleterious(0)	-	-	-
15_54.324_54868_22690756	18:22690756-22690756	G	synonymous_variant	LOW	bcar1	ENSDARG00000056525	Transcript	ENSDART00000128965	protein_coding	2016-05-07	-	-	-	1831	1653	551	R	agA/agG	-	-	1	-	ZFIN_ID	-	-	P1	-	-	-	-
19_65.773_7704_25306815	18:25306815-25306815	T	intergenic_variant	MODIFIER	-	-	-	-	-	-	-	-	-	-	-	-	-	-	-	-	-	-	-	-	-	-	-	-	-	-
9_67.439_66007_25717167	18:25717167-25717167	G	intron_variant	MODIFIER	fkbp16	ENSDARG00000001976	Transcript	ENSDART00000007856	protein_coding	-	2016-03-07	-	-	-	-	-	-	-	-	-	1	cds_start_NF	ZFIN_ID	-	-	P1	-	-	-	-
6_35.459_15602_27001885	18:27001885-27001885	G	intergenic_variant	MODIFIER	-	-	-	-	-	-	-	-	-	-	-	-	-	-	-	-	-	-	-	-	-	-	-	-	-	-
7_56.68_39083_27926648	18:27926648-27926648	T	intron_variant	MODIFIER	hipk3b	ENSDARG00000062082	Transcript	ENSDART00000142336	protein_coding	-	2016-01-15	-	-	-	-	-	-	-	-	-	1	-	ZFIN_ID	-	-	P1	-	-	-	-
1_51.598_51088_28348498	18:28348498-28348498	G	upstream_gene_variant	MODIFIER	si:dkey-189d19.1	ENSDARG00000095317	Transcript	ENSDART00000133923	processed_transcript	-	-	-	-	-	-	-	-	-	-	2583	-1	-	ZFIN_ID	-	-	-	-	-	-	-
1_51.598_51088_28348498	18:28348498-28348498	G	upstream_gene_variant	MODIFIER	si:dkey-189d19.1	ENSDARG00000095317	Transcript	ENSDART00000147262	processed_transcript	-	-	-	-	-	-	-	-	-	-	2952	-1	-	ZFIN_ID	-	-	-	-	-	-	-
15_94.807_14529_30129941	18:30129941-30129941	T	intergenic_variant	MODIFIER	-	-	-	-	-	-	-	-	-	-	-	-	-	-	-	-	-	-	-	-	-	-	-	-	-	-
24_42.901_8163_30817437	18:30817437-30817437	T	intergenic_variant	MODIFIER	-	-	-	-	-	-	-	-	-	-	-	-	-	-	-	-	-	-	-	-	-	-	-	-	-	-
4_46.885_66197_30817437	18:30817437-30817437	T	intergenic_variant	MODIFIER	-	-	-	-	-	-	-	-	-	-	-	-	-	-	-	-	-	-	-	-	-	-	-	-	-	-
17_75.576_78164_31099880	18:31099880-31099880	T	downstream_gene_variant	MODIFIER	cyba	ENSDARG00000018283	Transcript	ENSDART00000023539	protein_coding	-	-	-	-	-	-	-	-	-	-	2593	1	-	ZFIN_ID	-	-	P1	-	-	-	-
17_75.576_78164_31099880	18:31099880-31099880	T	downstream_gene_variant	MODIFIER	cyba	ENSDARG00000018283	Transcript	ENSDART00000132978	processed_transcript	-	-	-	-	-	-	-	-	-	-	3196	1	-	ZFIN_ID	-	-	-	-	-	-	-
17_75.576_78164_31099880	18:31099880-31099880	T	downstream_gene_variant	MODIFIER	cyba	ENSDARG00000018283	Transcript	ENSDART00000139300	processed_transcript	-	-	-	-	-	-	-	-	-	-	3767	1	-	ZFIN_ID	-	-	-	-	-	-	-
17_75.576_78164_31099880	18:31099880-31099880	T	downstream_gene_variant	MODIFIER	cyba	ENSDARG00000018283	Transcript	ENSDART00000145795	processed_transcript	-	-	-	-	-	-	-	-	-	-	3423	1	-	ZFIN_ID	-	-	-	-	-	-	-
11_25.448_10583_33246548	18:33246548-33246548	T	downstream_gene_variant	MODIFIER	olfcd1	ENSDARG00000008095	Transcript	ENSDART00000028134	protein_coding	-	-	-	-	-	-	-	-	-	-	4386	1	cds_start_NF,cds_end_NF	ZFIN_ID	-	-	P1	-	-	-	-
11_25.448_10583_33246548	18:33246548-33246548	T	intron_variant	MODIFIER	v2rc1	ENSDARG00000094735	Transcript	ENSDART00000059497	protein_coding	-	2016-05-05	-	-	-	-	-	-	-	-	-	1	-	ZFIN_ID	-	-	P5	-	-	-	-
18_42.692_10639_33246550	18:33246550-33246550	G	downstream_gene_variant	MODIFIER	olfcd1	ENSDARG00000008095	Transcript	ENSDART00000028134	protein_coding	-	-	-	-	-	-	-	-	-	-	4388	1	cds_start_NF,cds_end_NF	ZFIN_ID	-	-	P1	-	-	-	-
18_42.692_10639_33246550	18:33246550-33246550	G	intron_variant	MODIFIER	v2rc1	ENSDARG00000094735	Transcript	ENSDART00000059497	protein_coding	-	2016-05-05	-	-	-	-	-	-	-	-	-	1	-	ZFIN_ID	-	-	P5	-	-	-	-
16_36.945_10581_33246568	18:33246568-33246568	T	downstream_gene_variant	MODIFIER	olfcd1	ENSDARG00000008095	Transcript	ENSDART00000028134	protein_coding	-	-	-	-	-	-	-	-	-	-	4406	1	cds_start_NF,cds_end_NF	ZFIN_ID	-	-	P1	-	-	-	-
16_36.945_10581_33246568	18:33246568-33246568	T	intron_variant	MODIFIER	v2rc1	ENSDARG00000094735	Transcript	ENSDART00000059497	protein_coding	-	2016-05-05	-	-	-	-	-	-	-	-	-	1	-	ZFIN_ID	-	-	P5	-	-	-	-
9_100.43_10576_33246568	18:33246568-33246568	T	downstream_gene_variant	MODIFIER	olfcd1	ENSDARG00000008095	Transcript	ENSDART00000028134	protein_coding	-	-	-	-	-	-	-	-	-	-	4406	1	cds_start_NF,cds_end_NF	ZFIN_ID	-	-	P1	-	-	-	-
9_100.43_10576_33246568	18:33246568-33246568	T	intron_variant	MODIFIER	v2rc1	ENSDARG00000094735	Transcript	ENSDART00000059497	protein_coding	-	2016-05-05	-	-	-	-	-	-	-	-	-	1	-	ZFIN_ID	-	-	P5	-	-	-	-
14_8.141_72614_34489249	18:34489249-34489249	C	intron_variant	MODIFIER	kcnab1a	ENSDARG00000008140	Transcript	ENSDART00000059394	protein_coding	-	2016-02-13	-	-	-	-	-	-	-	-	-	1	-	ZFIN_ID	-	-	-	-	-	-	-
14_8.141_72614_34489249	18:34489249-34489249	C	intron_variant	MODIFIER	kcnab1a	ENSDARG00000008140	Transcript	ENSDART00000131478	protein_coding	-	2016-02-13	-	-	-	-	-	-	-	-	-	1	-	ZFIN_ID	-	-	P1	-	-	-	-
9_15.694_11118_35628650	18:35628650-35628650	T	missense_variant	MODERATE	ryr1b	ENSDARG00000023797	Transcript	ENSDART00000036015	protein_coding	36/105	-	-	-	5677	5677	1893	E/K	Gaa/Aaa	-	-	-1	-	ZFIN_ID	-	-	P1	-	-	-	-
9_15.694_11118_35628650	18:35628650-35628650	T	missense_variant	MODERATE	ryr1b	ENSDARG00000023797	Transcript	ENSDART00000169963	protein_coding	23/92	-	-	-	4236	4237	1413	E/K	Gaa/Aaa	-	-	-1	cds_start_NF	ZFIN_ID	-	-	-	-	-	-	-
9_16.352_22270_35628650	18:35628650-35628650	G	stop_lost	HIGH	ryr1b	ENSDARG00000023797	Transcript	ENSDART00000036015	protein_coding	36/105	-	-	-	5677	5677	1893	*/Q	Taa/Caa	-	-	-1	-	ZFIN_ID	-	-	P1	-	-	-	-
9_16.352_22270_35628650	18:35628650-35628650	G	stop_lost	HIGH	ryr1b	ENSDARG00000023797	Transcript	ENSDART00000169963	protein_coding	23/92	-	-	-	4236	4237	1413	*/Q	Taa/Caa	-	-	-1	cds_start_NF	ZFIN_ID	-	-	-	-	-	-	-
16_44.766_52933_35700344	18:35700344-35700344	G	intron_variant	MODIFIER	ryr1b	ENSDARG00000023797	Transcript	ENSDART00000036015	protein_coding	-	1/104	-	-	-	-	-	-	-	-	-	-1	-	ZFIN_ID	-	-	P1	-	-	-	-
15_54.479_40070_35799196	18:35799196-35799196	C	synonymous_variant	LOW	rasgrp4	ENSDARG00000061796	Transcript	ENSDART00000088504	protein_coding	2016-09-16	-	-	-	1308	1083	361	A	gcA/gcC	-	-	1	-	ZFIN_ID	-	-	P5	-	-	-	-
15_54.479_40070_35799196	18:35799196-35799196	C	synonymous_variant	LOW	rasgrp4	ENSDARG00000061796	Transcript	ENSDART00000140386	protein_coding	2016-09-16	-	-	-	1308	1083	361	A	gcA/gcC	-	-	1	-	ZFIN_ID	-	-	P5	-	-	-	-
15_54.479_40070_35799196	18:35799196-35799196	C	synonymous_variant	LOW	rasgrp4	ENSDARG00000061796	Transcript	ENSDART00000157895	protein_coding	2016-10-17	-	-	-	1305	1065	355	A	gcA/gcC	-	-	1	-	ZFIN_ID	-	-	A2	-	-	-	-
13_52.543_5497_35853756	18:35853756-35853756	T	intron_variant	MODIFIER	hnrnpul1	ENSDARG00000040564	Transcript	ENSDART00000059360	protein_coding	-	2016-01-15	-	-	-	-	-	-	-	-	-	-1	-	ZFIN_ID	-	-	P1	-	-	-	-
13_52.543_5497_35853756	18:35853756-35853756	T	downstream_gene_variant	MODIFIER	opa3	ENSDARG00000061761	Transcript	ENSDART00000088488	protein_coding	-	-	-	-	-	-	-	-	-	-	3988	-1	-	ZFIN_ID	-	-	P1	-	-	-	-
15_52.373_44856_36093024	18:36093024-36093024	T	synonymous_variant	LOW	bckdha	ENSDARG00000040555	Transcript	ENSDART00000059347	protein_coding	2016-05-08	-	-	-	513	493	165	L	Ctg/Ttg	-	-	1	-	ZFIN_ID	-	-	P1	-	-	-	-
15_52.341_28758_36093062	18:36093062-36093062	G	synonymous_variant	LOW	bckdha	ENSDARG00000040555	Transcript	ENSDART00000059347	protein_coding	2016-05-08	-	-	-	551	531	177	A	gcA/gcG	-	-	1	-	ZFIN_ID	-	-	P1	-	-	-	-
15_65.301_64587_36973189	18:36973189-36973189	G	synonymous_variant	LOW	map3k10	ENSDARG00000055672	Transcript	ENSDART00000088309	protein_coding	2016-09-11	-	-	-	2376	2190	730	S	tcT/tcC	-	-	-1	-	ZFIN_ID	-	-	P5	-	-	-	-
15_65.301_64587_36973189	18:36973189-36973189	G	synonymous_variant	LOW	map3k10	ENSDARG00000055672	Transcript	ENSDART00000136432	protein_coding	2016-09-11	-	-	-	1957	1959	653	S	tcT/tcC	-	-	-1	cds_start_NF,cds_end_NF	ZFIN_ID	-	-	A2	-	-	-	-
15_57.279_47240_36982226	18:36982226-36982226	G	synonymous_variant	LOW	map3k10	ENSDARG00000055672	Transcript	ENSDART00000088309	protein_coding	2016-04-11	-	-	-	1509	1323	441	H	caT/caC	-	-	-1	-	ZFIN_ID	-	-	P5	-	-	-	-
15_57.279_47240_36982226	18:36982226-36982226	G	synonymous_variant	LOW	map3k10	ENSDARG00000055672	Transcript	ENSDART00000136432	protein_coding	2016-04-11	-	-	-	1090	1092	364	H	caT/caC	-	-	-1	cds_start_NF,cds_end_NF	ZFIN_ID	-	-	A2	-	-	-	-
9_90.23_37520_39017250	18:39017250-39017250	G	missense_variant	MODERATE	myo5aa	ENSDARG00000061635	Transcript	ENSDART00000088037	protein_coding	21/42	-	-	-	2795	2753	918	Y/C	tAc/tGc	-	-	1	-	ZFIN_ID	-	-	P5	deleterious(0.01)	-	-	-
9_90.23_37520_39017250	18:39017250-39017250	G	missense_variant	MODERATE	myo5aa	ENSDARG00000061635	Transcript	ENSDART00000133618	protein_coding	21/39	-	-	-	2816	2816	939	Y/C	tAc/tGc	-	-	1	-	ZFIN_ID	-	-	A2	deleterious(0.01)	-	-	-
9_90.23_37520_39017250	18:39017250-39017250	G	missense_variant	MODERATE	myo5aa	ENSDARG00000061635	Transcript	ENSDART00000148541	protein_coding	21/41	-	-	-	2858	2816	939	Y/C	tAc/tGc	-	-	1	-	ZFIN_ID	-	-	A2	deleterious(0.01)	-	-	-
9_90.23_37520_39017250	18:39017250-39017250	G	downstream_gene_variant	MODIFIER	myo5aa	ENSDARG00000061635	Transcript	ENSDART00000149059	processed_transcript	-	-	-	-	-	-	-	-	-	-	3491	1	-	ZFIN_ID	-	-	-	-	-	-	-
9_90.23_37520_39017250	18:39017250-39017250	G	missense_variant	MODERATE	myo5aa	ENSDARG00000061635	Transcript	ENSDART00000159202	protein_coding	21/40	-	-	-	2966	2750	917	Y/C	tAc/tGc	-	-	1	-	ZFIN_ID	-	-	A2	deleterious(0.02)	-	-	-
9_90.23_37520_39017250	18:39017250-39017250	G	missense_variant	MODERATE	myo5aa	ENSDARG00000061635	Transcript	ENSDART00000159834	protein_coding	22/43	-	-	-	2795	2753	918	Y/C	tAc/tGc	-	-	1	-	ZFIN_ID	-	-	P5	deleterious(0.01)	-	-	-
2_81.723_14198_40236087	18:40236087-40236087	C	intergenic_variant	MODIFIER	-	-	-	-	-	-	-	-	-	-	-	-	-	-	-	-	-	-	-	-	-	-	-	-	-	-
3_97.147_40541_40594152	18:40594152-40594152	T	5_prime_UTR_variant	MODIFIER	si:ch211-132b12.3	ENSDARG00000068363	Transcript	ENSDART00000087692	protein_coding	2016-01-14	-	-	-	57	-	-	-	-	-	-	1	-	ZFIN_ID	-	-	P1	-	-	-	-
3_97.147_40541_40594152	18:40594152-40594152	T	downstream_gene_variant	MODIFIER	si:ch211-132b12.2	ENSDARG00000094946	Transcript	ENSDART00000147003	protein_coding	-	-	-	-	-	-	-	-	-	-	1240	1	-	ZFIN_ID	-	-	P1	-	-	-	-
3_97.147_40541_40594152	18:40594152-40594152	T	5_prime_UTR_variant	MODIFIER	si:ch211-132b12.3	ENSDARG00000068363	Transcript	ENSDART00000167002	protein_coding	2016-01-16	-	-	-	37	-	-	-	-	-	-	1	-	ZFIN_ID	-	-	P1	-	-	-	-
15_40.799_28260_41350019	18:41350019-41350019	G	synonymous_variant	LOW	veph1	ENSDARG00000031095	Transcript	ENSDART00000048985	protein_coding	2016-03-14	-	-	-	482	282	94	L	ctA/ctG	-	-	1	-	ZFIN_ID	-	-	P1	-	-	-	-
15_40.676_45455_41350026	18:41350026-41350026	T	stop_gained	HIGH	veph1	ENSDARG00000031095	Transcript	ENSDART00000048985	protein_coding	2016-03-14	-	-	-	489	289	97	Q/*	Cag/Tag	-	-	1	-	ZFIN_ID	-	-	P1	-	-	-	-
13_41.109_49425_42168747	18:42168747-42168747	G	intron_variant	MODIFIER	cntn5	ENSDARG00000021584	Transcript	ENSDART00000098639	protein_coding	-	21/24	-	-	-	-	-	-	-	-	-	-1	-	ZFIN_ID	-	-	P1	-	-	-	-
13_41.109_49425_42168747	18:42168747-42168747	G	intron_variant	MODIFIER	cntn5	ENSDARG00000021584	Transcript	ENSDART00000098641	protein_coding	-	18/22	-	-	-	-	-	-	-	-	-	-1	-	ZFIN_ID	-	-	-	-	-	-	-
13_41.109_49425_42168747	18:42168747-42168747	G	intron_variant	MODIFIER	cntn5	ENSDARG00000021584	Transcript	ENSDART00000124211	protein_coding	-	2016-02-05	-	-	-	-	-	-	-	-	-	-1	cds_start_NF	ZFIN_ID	-	-	-	-	-	-	-
5_33.266_707_43021306	18:43021306-43021306	T	intergenic_variant	MODIFIER	-	-	-	-	-	-	-	-	-	-	-	-	-	-	-	-	-	-	-	-	-	-	-	-	-	-
15_80.696_80312_46076054	18:46076054-46076054	G	splice_region_variant,synonymous_variant	LOW	SPTBN4	ENSDARG00000092624	Transcript	ENSDART00000078561	protein_coding	2016-07-24	-	-	-	2533	2298	766	H	caT/caC	-	-	-1	-	HGNC	HGNC:14896	-	P1	-	-	-	-
2_106.146_63742_48977898	18:48977898-48977898	T	3_prime_UTR_variant	MODIFIER	SHKBP1	ENSDARG00000105050	Transcript	ENSDART00000158104	protein_coding	20/20	-	-	-	2704	-	-	-	-	-	-	1	-	HGNC	HGNC:19214	-	P1	-	-	-	-
16_91.795_20535_49551847	18:49551847-49551847	G	intergenic_variant	MODIFIER	-	-	-	-	-	-	-	-	-	-	-	-	-	-	-	-	-	-	-	-	-	-	-	-	-	-
20_77.923_73911_50475359	18:50475359-50475359	T	intron_variant	MODIFIER	cd276	ENSDARG00000003061	Transcript	ENSDART00000033591	protein_coding	-	2016-04-06	-	-	-	-	-	-	-	-	-	-1	-	ZFIN_ID	-	-	P1	-	-	-	-
20_77.923_73911_50475359	18:50475359-50475359	T	intron_variant	MODIFIER	cd276	ENSDARG00000003061	Transcript	ENSDART00000150013	protein_coding	-	2016-04-07	-	-	-	-	-	-	-	-	-	-1	-	ZFIN_ID	-	-	P1	-	-	-	-
10_32.303_28115_50574740	18:50574740-50574740	C	downstream_gene_variant	MODIFIER	-	ENSDARG00000100342	Transcript	ENSDART00000165130	protein_coding	-	-	-	-	-	-	-	-	-	-	3205	-1	cds_start_NF,cds_end_NF	-	-	-	-	-	-	-	-
10_32.303_28115_50574740	18:50574740-50574740	C	intron_variant	MODIFIER	-	ENSDARG00000100342	Transcript	ENSDART00000171599	protein_coding	-	2016-02-04	-	-	-	-	-	-	-	-	-	-1	-	-	-	-	P5	-	-	-	-
24_36.934_78621_50872024	18:50872024-50872024	G	missense_variant	MODERATE	-	ENSDARG00000098674	Transcript	ENSDART00000158768	protein_coding	2016-03-15	-	-	-	1126	341	114	M/T	aTg/aCg	-	-	-1	-	-	-	-	P1	deleterious(0)	-	-	-
24_36.934_78621_50872024	18:50872024-50872024	G	intron_variant	MODIFIER	taldo1	ENSDARG00000103369	Transcript	ENSDART00000167453	protein_coding	-	2016-06-06	-	-	-	-	-	-	-	-	-	1	-	ZFIN_ID	-	-	P1	-	-	-	-
9_117.245_80627_630981	19:630981-630981	G	downstream_gene_variant	MODIFIER	nupl2	ENSDARG00000029043	Transcript	ENSDART00000050125	protein_coding	-	-	-	-	-	-	-	-	-	-	3637	1	-	ZFIN_ID	-	-	P1	-	-	-	-
9_117.245_80627_630981	19:630981-630981	G	intron_variant	MODIFIER	slc6a18	ENSDARG00000068387	Transcript	ENSDART00000098881	protein_coding	-	2016-12-12	-	-	-	-	-	-	-	-	-	-1	-	ZFIN_ID	-	-	P1	-	-	-	-
9_117.245_80627_630981	19:630981-630981	G	synonymous_variant	LOW	tert	ENSDARG00000042637	Transcript	ENSDART00000098884	protein_coding	2016-04-19	-	-	-	1620	1620	540	T	acC/acG	-	-	1	-	ZFIN_ID	-	-	A2	-	-	-	-
9_117.245_80627_630981	19:630981-630981	G	synonymous_variant	LOW	tert	ENSDARG00000042637	Transcript	ENSDART00000148508	protein_coding	2016-03-16	-	-	-	1677	1641	547	T	acC/acG	-	-	1	-	ZFIN_ID	-	-	A2	-	-	-	-
9_117.245_80627_630981	19:630981-630981	G	upstream_gene_variant	MODIFIER	tert	ENSDARG00000042637	Transcript	ENSDART00000150137	retained_intron	-	-	-	-	-	-	-	-	-	-	4130	1	-	ZFIN_ID	-	-	-	-	-	-	-
9_117.245_80627_630981	19:630981-630981	G	synonymous_variant	LOW	tert	ENSDARG00000042637	Transcript	ENSDART00000163632	protein_coding	2016-03-16	-	-	-	1672	1644	548	T	acC/acG	-	-	1	-	ZFIN_ID	-	-	A2	-	-	-	-
9_117.245_80627_630981	19:630981-630981	G	synonymous_variant	LOW	tert	ENSDARG00000042637	Transcript	ENSDART00000170433	protein_coding	2016-03-15	-	-	-	1709	1641	547	T	acC/acG	-	-	1	-	ZFIN_ID	-	-	P5	-	-	-	-
15_59.279_13426_2730792	19:2730792-2730792	T	intron_variant	MODIFIER	fam126a	ENSDARG00000026762	Transcript	ENSDART00000033132	protein_coding	-	2016-10-10	-	-	-	-	-	-	-	-	-	1	-	ZFIN_ID	-	-	P1	-	-	-	-
9_95.682_63032_2750659	19:2750659-2750659	T	upstream_gene_variant	MODIFIER	tomm7	ENSDARG00000067717	Transcript	ENSDART00000097531	protein_coding	-	-	-	-	-	-	-	-	-	-	4286	1	-	ZFIN_ID	-	-	P1	-	-	-	-
9_95.682_63032_2750659	19:2750659-2750659	T	missense_variant	MODERATE	si:ch73-24k9.2	ENSDARG00000078912	Transcript	ENSDART00000105991	protein_coding	2016-09-10	-	-	-	3178	2783	928	S/L	tCa/tTa	-	-	1	-	ZFIN_ID	-	-	P5	-	-	-	-
9_95.682_63032_2750659	19:2750659-2750659	T	missense_variant	MODERATE	si:ch73-24k9.2	ENSDARG00000078912	Transcript	ENSDART00000152152	protein_coding	2016-08-10	-	-	-	2906	2474	825	S/L	tCa/tTa	-	-	1	-	ZFIN_ID	-	-	A2	-	-	-	-
9_95.682_63032_2750659	19:2750659-2750659	T	upstream_gene_variant	MODIFIER	tomm7	ENSDARG00000067717	Transcript	ENSDART00000160533	protein_coding	-	-	-	-	-	-	-	-	-	-	4236	1	cds_start_NF,cds_end_NF	ZFIN_ID	-	-	-	-	-	-	-
10_80.541_3893_3190249	19:3190249-3190249	T	upstream_gene_variant	MODIFIER	si:ch211-80h18.1	ENSDARG00000078522	Transcript	ENSDART00000134197	protein_coding	-	-	-	-	-	-	-	-	-	-	3857	-1	cds_end_NF	ZFIN_ID	-	-	A2	-	-	-	-
10_80.541_3893_3190249	19:3190249-3190249	T	intron_variant,non_coding_transcript_variant	MODIFIER	si:ch211-80h18.2	ENSDARG00000092300	Transcript	ENSDART00000134655	antisense	-	2016-02-04	-	-	-	-	-	-	-	-	-	1	-	ZFIN_ID	-	-	-	-	-	-	-
10_80.541_3893_3190249	19:3190249-3190249	T	upstream_gene_variant	MODIFIER	si:ch211-80h18.1	ENSDARG00000078522	Transcript	ENSDART00000146928	protein_coding	-	-	-	-	-	-	-	-	-	-	3876	-1	cds_end_NF	ZFIN_ID	-	-	A2	-	-	-	-
10_80.541_3893_3190249	19:3190249-3190249	T	upstream_gene_variant	MODIFIER	zgc:86598	ENSDARG00000014222	Transcript	ENSDART00000151301	processed_transcript	-	-	-	-	-	-	-	-	-	-	4124	1	-	ZFIN_ID	-	-	-	-	-	-	-
10_80.541_3893_3190249	19:3190249-3190249	T	downstream_gene_variant	MODIFIER	zgc:158445	ENSDARG00000071223	Transcript	ENSDART00000159003	protein_coding	-	-	-	-	-	-	-	-	-	-	885	-1	-	ZFIN_ID	-	-	P1	-	-	-	-
2_45.536_28039_4154436	19:4154436-4154436	G	downstream_gene_variant	MODIFIER	zgc:173581	ENSDARG00000100909	Transcript	ENSDART00000160633	protein_coding	-	-	-	-	-	-	-	-	-	-	1647	1	-	ZFIN_ID	-	-	P1	-	-	-	-
2_45.536_28039_4154436	19:4154436-4154436	G	downstream_gene_variant	MODIFIER	fhl3b	ENSDARG00000104315	Transcript	ENSDART00000169758	protein_coding	-	-	-	-	-	-	-	-	-	-	4232	-1	-	ZFIN_ID	-	-	P1	-	-	-	-
9_85.547_23315_4349028	19:4349028-4349028	G	missense_variant	MODERATE	TRAPPC9	ENSDARG00000099118	Transcript	ENSDART00000162913	protein_coding	16/20	-	-	-	2457	2347	783	I/V	Atc/Gtc	-	-	1	-	HGNC	HGNC:30832	-	P5	tolerated(0.22)	-	-	-
9_85.547_23315_4349028	19:4349028-4349028	G	missense_variant	MODERATE	TRAPPC9	ENSDARG00000099118	Transcript	ENSDART00000172524	protein_coding	16/17	-	-	-	2417	2347	783	I/V	Atc/Gtc	-	-	1	cds_end_NF	HGNC	HGNC:30832	-	A2	tolerated(0.15)	-	-	-
12_93.376_36168_4489251	19:4489251-4489251	T	intergenic_variant	MODIFIER	-	-	-	-	-	-	-	-	-	-	-	-	-	-	-	-	-	-	-	-	-	-	-	-	-	-
12_93.943_35384_4489251	19:4489251-4489251	G	intergenic_variant	MODIFIER	-	-	-	-	-	-	-	-	-	-	-	-	-	-	-	-	-	-	-	-	-	-	-	-	-	-
9_25.54_61155_4763275	19:4763275-4763275	G	intergenic_variant	MODIFIER	-	-	-	-	-	-	-	-	-	-	-	-	-	-	-	-	-	-	-	-	-	-	-	-	-	-
24_46.443_56507_6189646	19:6189646-6189646	G	intron_variant	MODIFIER	cica	ENSDARG00000071150	Transcript	ENSDART00000104978	protein_coding	-	2016-10-19	-	-	-	-	-	-	-	-	-	-1	-	ZFIN_ID	-	-	A2	-	-	-	-
24_46.443_56507_6189646	19:6189646-6189646	G	intron_variant	MODIFIER	cica	ENSDARG00000071150	Transcript	ENSDART00000140051	protein_coding	-	2016-10-19	-	-	-	-	-	-	-	-	-	-1	-	ZFIN_ID	-	-	P5	-	-	-	-
23_59.887_66087_7178469	19:7178469-7178469	G	synonymous_variant	LOW	mhc1uba	ENSDARG00000075963	Transcript	ENSDART00000009689	protein_coding	2016-03-08	-	-	-	466	393	131	G	ggA/ggG	-	-	1	-	ZFIN_ID	-	-	P1	-	-	-	-
23_59.887_66087_7178469	19:7178469-7178469	G	non_coding_transcript_exon_variant,non_coding_transcript_variant	MODIFIER	mhc1uba	ENSDARG00000075963	Transcript	ENSDART00000151233	retained_intron	2016-03-03	-	-	-	418	-	-	-	-	-	-	1	-	ZFIN_ID	-	-	-	-	-	-	-
4_46.679_78241_7255299	19:7255299-7255299	C	intron_variant	MODIFIER	hsd17b8	ENSDARG00000001169	Transcript	ENSDART00000001331	protein_coding	-	2016-01-08	-	-	-	-	-	-	-	-	-	1	-	ZFIN_ID	-	-	P1	-	-	-	-
4_46.679_78241_7255299	19:7255299-7255299	C	downstream_gene_variant	MODIFIER	brd2a	ENSDARG00000022280	Transcript	ENSDART00000035967	protein_coding	-	-	-	-	-	-	-	-	-	-	3550	1	-	ZFIN_ID	-	-	P5	-	-	-	-
4_46.679_78241_7255299	19:7255299-7255299	C	intron_variant,non_coding_transcript_variant	MODIFIER	hsd17b8	ENSDARG00000001169	Transcript	ENSDART00000123934	retained_intron	-	2016-01-06	-	-	-	-	-	-	-	-	-	1	-	ZFIN_ID	-	-	-	-	-	-	-
4_46.679_78241_7255299	19:7255299-7255299	C	upstream_gene_variant	MODIFIER	hsd17b8	ENSDARG00000001169	Transcript	ENSDART00000151220	nonsense_mediated_decay	-	-	-	-	-	-	-	-	-	-	479	1	cds_start_NF	ZFIN_ID	-	-	-	-	-	-	-
4_46.679_78241_7255299	19:7255299-7255299	C	downstream_gene_variant	MODIFIER	brd2a	ENSDARG00000022280	Transcript	ENSDART00000160894	protein_coding	-	-	-	-	-	-	-	-	-	-	4474	1	-	ZFIN_ID	-	-	A2	-	-	-	-
2_133.198_22088_10430653	19:10430653-10430653	G	splice_region_variant,intron_variant	LOW	rcvrn3	ENSDARG00000009637	Transcript	ENSDART00000011138	protein_coding	-	2016-02-03	-	-	-	-	-	-	-	-	-	1	-	ZFIN_ID	-	-	-	-	-	-	-
2_133.198_22088_10430653	19:10430653-10430653	G	splice_region_variant,intron_variant	LOW	rcvrn3	ENSDARG00000009637	Transcript	ENSDART00000128721	protein_coding	-	2016-02-02	-	-	-	-	-	-	-	-	-	1	-	ZFIN_ID	-	-	-	-	-	-	-
2_133.198_22088_10430653	19:10430653-10430653	G	splice_region_variant,intron_variant	LOW	rcvrn3	ENSDARG00000009637	Transcript	ENSDART00000151235	protein_coding	-	2016-03-03	-	-	-	-	-	-	-	-	-	1	cds_end_NF	ZFIN_ID	-	-	P1	-	-	-	-
2_133.198_22088_10430653	19:10430653-10430653	G	splice_region_variant,intron_variant	LOW	rcvrn3	ENSDARG00000009637	Transcript	ENSDART00000151808	protein_coding	-	2016-03-03	-	-	-	-	-	-	-	-	-	1	-	ZFIN_ID	-	-	-	-	-	-	-
2_133.609_36012_10430653	19:10430653-10430653	T	splice_region_variant,intron_variant	LOW	rcvrn3	ENSDARG00000009637	Transcript	ENSDART00000011138	protein_coding	-	2016-02-03	-	-	-	-	-	-	-	-	-	1	-	ZFIN_ID	-	-	-	-	-	-	-
2_133.609_36012_10430653	19:10430653-10430653	T	splice_region_variant,intron_variant	LOW	rcvrn3	ENSDARG00000009637	Transcript	ENSDART00000128721	protein_coding	-	2016-02-02	-	-	-	-	-	-	-	-	-	1	-	ZFIN_ID	-	-	-	-	-	-	-
2_133.609_36012_10430653	19:10430653-10430653	T	splice_region_variant,intron_variant	LOW	rcvrn3	ENSDARG00000009637	Transcript	ENSDART00000151235	protein_coding	-	2016-03-03	-	-	-	-	-	-	-	-	-	1	cds_end_NF	ZFIN_ID	-	-	P1	-	-	-	-
2_133.609_36012_10430653	19:10430653-10430653	T	splice_region_variant,intron_variant	LOW	rcvrn3	ENSDARG00000009637	Transcript	ENSDART00000151808	protein_coding	-	2016-03-03	-	-	-	-	-	-	-	-	-	1	-	ZFIN_ID	-	-	-	-	-	-	-
1_20.176_8384_10610933	19:10610933-10610933	T	downstream_gene_variant	MODIFIER	si:ch73-160i9.3	ENSDARG00000058547	Transcript	ENSDART00000003031	protein_coding	-	-	-	-	-	-	-	-	-	-	1493	1	-	ZFIN_ID	-	-	A2	-	-	-	-
1_20.176_8384_10610933	19:10610933-10610933	T	downstream_gene_variant	MODIFIER	si:ch73-160i9.3	ENSDARG00000058547	Transcript	ENSDART00000091914	protein_coding	-	-	-	-	-	-	-	-	-	-	1493	1	-	ZFIN_ID	-	-	P5	-	-	-	-
1_20.176_8384_10610933	19:10610933-10610933	T	downstream_gene_variant	MODIFIER	si:ch73-160i9.3	ENSDARG00000058547	Transcript	ENSDART00000091918	protein_coding	-	-	-	-	-	-	-	-	-	-	1514	1	cds_start_NF,cds_end_NF	ZFIN_ID	-	-	A2	-	-	-	-
19_46.966_29243_10643270	19:10643270-10643270	G	intron_variant	MODIFIER	usf2	ENSDARG00000020228	Transcript	ENSDART00000141292	protein_coding	-	2016-03-07	-	-	-	-	-	-	-	-	-	1	cds_end_NF	ZFIN_ID	-	-	-	-	-	-	-
19_46.966_29243_10643270	19:10643270-10643270	G	upstream_gene_variant	MODIFIER	usf2	ENSDARG00000020228	Transcript	ENSDART00000146007	retained_intron	-	-	-	-	-	-	-	-	-	-	3488	1	-	ZFIN_ID	-	-	-	-	-	-	-
19_46.966_29243_10643270	19:10643270-10643270	G	intron_variant	MODIFIER	usf2	ENSDARG00000020228	Transcript	ENSDART00000148353	protein_coding	-	2016-03-10	-	-	-	-	-	-	-	-	-	1	-	ZFIN_ID	-	-	P1	-	-	-	-
19_46.966_29243_10643270	19:10643270-10643270	G	intron_variant	MODIFIER	usf2	ENSDARG00000020228	Transcript	ENSDART00000151801	protein_coding	-	2016-03-06	-	-	-	-	-	-	-	-	-	1	cds_end_NF	ZFIN_ID	-	-	-	-	-	-	-
3_70.167_32599_12664194	19:12664194-12664194	G	intron_variant	MODIFIER	LDLRAD4	-	-	-	-	-	-	-	-	-	-	-	-	-	-	-	-	-	-	-	-	-	-	-	-	-
4_21.772_54821_12701220	19:12701220-12701220	T	missense_variant	MODERATE	LDLRAD4	-	-	-	-	-	-	-	-	-	-	-	-	-	-	-	-	-	-	-	-	-	-	-	-	-
21_53.142_44001_13106513	19:13106513-13106513	G	intergenic_variant	MODIFIER	-	-	-	-	-	-	-	-	-	-	-	-	-	-	-	-	-	-	-	-	-	-	-	-	-	-
9_67.07_79901_16194974	19:16194974-16194974	G	intergenic_variant	MODIFIER	-	-	-	-	-	-	-	-	-	-	-	-	-	-	-	-	-	-	-	-	-	-	-	-	-	-
6_56.494_75838_19215794	19:19215794-19215794	T	intergenic_variant	MODIFIER	-	-	-	-	-	-	-	-	-	-	-	-	-	-	-	-	-	-	-	-	-	-	-	-	-	-
4_53.879_68316_20162468	19:20162468-20162468	T	non_coding_transcript_exon_variant,non_coding_transcript_variant	MODIFIER	si:dkey-25e11.13	ENSDARG00000101330	Transcript	ENSDART00000158507	antisense	2016-03-03	-	-	-	195	-	-	-	-	-	-	-1	-	ZFIN_ID	-	-	-	-	-	-	-
4_53.879_68316_20162468	19:20162468-20162468	T	non_coding_transcript_exon_variant,non_coding_transcript_variant	MODIFIER	si:dkey-25e11.13	ENSDARG00000101330	Transcript	ENSDART00000159756	antisense	2016-02-02	-	-	-	173	-	-	-	-	-	-	-1	-	ZFIN_ID	-	-	-	-	-	-	-
4_53.879_68316_20162468	19:20162468-20162468	T	upstream_gene_variant	MODIFIER	hoxa11a	ENSDARG00000104162	Transcript	ENSDART00000160283	protein_coding	-	-	-	-	-	-	-	-	-	-	1795	1	-	ZFIN_ID	-	-	A2	-	-	-	-
4_53.879_68316_20162468	19:20162468-20162468	T	upstream_gene_variant	MODIFIER	hoxa11a	ENSDARG00000104162	Transcript	ENSDART00000169017	protein_coding	-	-	-	-	-	-	-	-	-	-	1881	1	-	ZFIN_ID	-	-	P5	-	-	-	-
4_53.879_68316_20162468	19:20162468-20162468	T	intron_variant	MODIFIER	evx1	ENSDARG00000099365	Transcript	ENSDART00000170980	protein_coding	-	2016-02-03	-	-	-	-	-	-	-	-	-	-1	-	ZFIN_ID	-	-	P1	-	-	-	-
4_53.879_68316_20162468	19:20162468-20162468	T	downstream_gene_variant	MODIFIER	hoxa13a	ENSDARG00000100312	Transcript	ENSDART00000171610	protein_coding	-	-	-	-	-	-	-	-	-	-	4128	1	-	ZFIN_ID	-	-	P1	-	-	-	-
4_53.879_68316_20162468	19:20162468-20162468	T	non_coding_transcript_exon_variant,non_coding_transcript_variant	MODIFIER	si:dkey-25e11.13	ENSDARG00000101330	Transcript	ENSDART00000172668	antisense	2016-02-02	-	-	-	119	-	-	-	-	-	-	-1	-	ZFIN_ID	-	-	-	-	-	-	-
21_62.619_64767_21743939	19:21743939-21743939	G	intergenic_variant	MODIFIER	-	-	-	-	-	-	-	-	-	-	-	-	-	-	rs508092110	-	-	-	-	-	-	-	-	-	-	-
26_63.278_53271_23335622	19:23335622-23335622	G	downstream_gene_variant	MODIFIER	pkhd1l1	ENSDARG00000091116	Transcript	ENSDART00000127517	protein_coding	-	-	-	-	-	-	-	-	-	-	375	1	-	ZFIN_ID	-	-	-	-	-	-	-
26_63.278_53271_23335622	19:23335622-23335622	G	downstream_gene_variant	MODIFIER	pkhd1l1	ENSDARG00000091116	Transcript	ENSDART00000130472	protein_coding	-	-	-	-	-	-	-	-	-	-	181	1	-	ZFIN_ID	-	-	P5	-	-	-	-
26_63.278_53271_23335622	19:23335622-23335622	G	downstream_gene_variant	MODIFIER	pkhd1l1	ENSDARG00000091116	Transcript	ENSDART00000164008	protein_coding	-	-	-	-	-	-	-	-	-	-	375	1	-	ZFIN_ID	-	-	A2	-	-	-	-
11_47.611_710_25144481	19:25144481-25144481	G	intron_variant	MODIFIER	MYO1G	ENSDARG00000036104	Transcript	ENSDART00000142774	protein_coding	-	2016-12-21	-	-	-	-	-	-	-	rs509713059	-	-1	cds_end_NF	HGNC	HGNC:13880	-	P1	-	-	-	-
15_77.133_58588_26190935	19:26190935-26190935	T	upstream_gene_variant	MODIFIER	pard6gb	ENSDARG00000036090	Transcript	ENSDART00000052393	protein_coding	-	-	-	-	-	-	-	-	-	-	2178	-1	-	ZFIN_ID	-	-	P1	-	-	-	-
7_28.182_51675_26228679	19:26228679-26228679	T	intergenic_variant	MODIFIER	-	-	-	-	-	-	-	-	-	-	-	-	-	-	-	-	-	-	-	-	-	-	-	-	-	-
13_34.606_29153_26852674	19:26852674-26852674	G	intron_variant	MODIFIER	npr1a	ENSDARG00000031751	Transcript	ENSDART00000136244	protein_coding	-	2016-02-21	-	-	-	-	-	-	-	-	-	1	-	ZFIN_ID	-	-	P1	-	-	-	-
13_39.64_17098_26950668	19:26950668-26950668	T	intron_variant	MODIFIER	npr1a	ENSDARG00000031751	Transcript	ENSDART00000136244	protein_coding	-	2016-05-21	-	-	-	-	-	-	-	-	-	1	-	ZFIN_ID	-	-	P1	-	-	-	-
6_37.768_60633_28874504	19:28874504-28874504	T	intergenic_variant	MODIFIER	-	-	-	-	-	-	-	-	-	-	-	-	-	-	-	-	-	-	-	-	-	-	-	-	-	-
8_81.045_56657_29732144	19:29732144-29732144	C	splice_region_variant,intron_variant	LOW	tmem57a	ENSDARG00000005625	Transcript	ENSDART00000009149	protein_coding	-	2016-06-10	-	-	-	-	-	-	-	-	-	1	-	ZFIN_ID	-	-	P1	-	-	-	-
8_81.045_56657_29732144	19:29732144-29732144	C	intron_variant,non_coding_transcript_variant	MODIFIER	tmem57a	ENSDARG00000005625	Transcript	ENSDART00000142694	processed_transcript	-	2016-01-02	-	-	-	-	-	-	-	-	-	1	-	ZFIN_ID	-	-	-	-	-	-	-
22_48.135_70188_31587004	19:31587004-31587004	T	intergenic_variant	MODIFIER	-	-	-	-	-	-	-	-	-	-	-	-	-	-	-	-	-	-	-	-	-	-	-	-	-	-
17_70.332_25001_33182162	19:33182162-33182162	G	3_prime_UTR_variant	MODIFIER	nt5c1aa	ENSDARG00000035883	Transcript	ENSDART00000052098	protein_coding	2016-06-06	-	-	-	2549	-	-	-	-	-	-	-1	-	ZFIN_ID	-	-	P5	-	-	-	-
17_70.332_25001_33182162	19:33182162-33182162	G	downstream_gene_variant	MODIFIER	nt5c1aa	ENSDARG00000035883	Transcript	ENSDART00000145790	protein_coding	-	-	-	-	-	-	-	-	-	-	1332	-1	cds_start_NF	ZFIN_ID	-	-	A2	-	-	-	-
2_115.8_37177_33553155	19:33553155-33553155	T	downstream_gene_variant	MODIFIER	fam91a1	ENSDARG00000003320	Transcript	ENSDART00000019459	protein_coding	-	-	-	-	-	-	-	-	-	-	2555	1	-	ZFIN_ID	-	-	P1	-	-	-	-
2_115.8_37177_33553155	19:33553155-33553155	T	synonymous_variant	LOW	fam84b	ENSDARG00000032859	Transcript	ENSDART00000043039	protein_coding	2016-01-01	-	-	-	1112	682	228	L	Ctg/Ttg	-	-	1	-	ZFIN_ID	-	-	P1	-	-	-	-
8_72.353_26501_34156469	19:34156469-34156469	T	intron_variant	MODIFIER	runx1t1	ENSDARG00000003680	Transcript	ENSDART00000123270	protein_coding	-	2016-01-05	-	-	-	-	-	-	-	-	-	1	-	ZFIN_ID	-	-	-	-	-	-	-
8_72.353_26501_34156469	19:34156469-34156469	T	intron_variant	MODIFIER	runx1t1	ENSDARG00000003680	Transcript	ENSDART00000147226	protein_coding	-	2016-01-10	-	-	-	-	-	-	-	-	-	1	-	ZFIN_ID	-	-	P1	-	-	-	-
8_72.353_26501_34156469	19:34156469-34156469	T	intron_variant	MODIFIER	runx1t1	ENSDARG00000003680	Transcript	ENSDART00000151192	protein_coding	-	2016-01-02	-	-	-	-	-	-	-	-	-	1	cds_end_NF	ZFIN_ID	-	-	-	-	-	-	-
8_72.353_26501_34156469	19:34156469-34156469	T	intron_variant,NMD_transcript_variant	MODIFIER	runx1t1	ENSDARG00000003680	Transcript	ENSDART00000151521	nonsense_mediated_decay	-	2016-01-03	-	-	-	-	-	-	-	-	-	1	-	ZFIN_ID	-	-	-	-	-	-	-
8_72.353_26501_34156469	19:34156469-34156469	T	intron_variant	MODIFIER	runx1t1	ENSDARG00000003680	Transcript	ENSDART00000162517	protein_coding	-	2016-01-10	-	-	-	-	-	-	-	-	-	1	-	ZFIN_ID	-	-	-	-	-	-	-
14_44.246_32691_34195463	19:34195463-34195463	C	synonymous_variant	LOW	runx1t1	ENSDARG00000003680	Transcript	ENSDART00000010294	protein_coding	2016-11-11	-	-	-	1521	1521	507	T	acT/acC	-	-	1	-	ZFIN_ID	-	-	-	-	-	-	-
14_44.246_32691_34195463	19:34195463-34195463	C	synonymous_variant	LOW	runx1t1	ENSDARG00000003680	Transcript	ENSDART00000147226	protein_coding	2016-11-11	-	-	-	1913	1521	507	T	acT/acC	-	-	1	-	ZFIN_ID	-	-	P1	-	-	-	-
14_44.246_32691_34195463	19:34195463-34195463	C	synonymous_variant	LOW	runx1t1	ENSDARG00000003680	Transcript	ENSDART00000162517	protein_coding	2016-11-11	-	-	-	1930	1530	510	T	acT/acC	-	-	1	-	ZFIN_ID	-	-	-	-	-	-	-
14_43.96_6395_34195491	19:34195491-34195491	G	missense_variant	MODERATE	runx1t1	ENSDARG00000003680	Transcript	ENSDART00000010294	protein_coding	2016-11-11	-	-	-	1549	1549	517	S/G	Agc/Ggc	-	-	1	-	ZFIN_ID	-	-	-	deleterious(0)	-	-	-
14_43.96_6395_34195491	19:34195491-34195491	G	missense_variant	MODERATE	runx1t1	ENSDARG00000003680	Transcript	ENSDART00000147226	protein_coding	2016-11-11	-	-	-	1941	1549	517	S/G	Agc/Ggc	-	-	1	-	ZFIN_ID	-	-	P1	deleterious(0)	-	-	-
14_43.96_6395_34195491	19:34195491-34195491	G	missense_variant	MODERATE	runx1t1	ENSDARG00000003680	Transcript	ENSDART00000162517	protein_coding	2016-11-11	-	-	-	1958	1558	520	S/G	Agc/Ggc	-	-	1	-	ZFIN_ID	-	-	-	deleterious(0)	-	-	-
22_41.169_10687_35250688	19:35250688-35250688	G	intron_variant	MODIFIER	ctnnal1	ENSDARG00000018162	Transcript	ENSDART00000016057	protein_coding	-	2016-01-18	-	-	-	-	-	-	-	-	-	-1	-	ZFIN_ID	-	-	P1	-	-	-	-
4_43.143_13404_35809728	19:35809728-35809728	T	intron_variant	MODIFIER	rnf19b	ENSDARG00000060926	Transcript	ENSDART00000148080	protein_coding	-	2016-01-08	-	-	-	-	-	-	-	-	-	-1	cds_start_NF	ZFIN_ID	-	-	P1	-	-	-	-
25_27.732_18371_35851499	19:35851499-35851499	G	intron_variant	MODIFIER	anln	ENSDARG00000060917	Transcript	ENSDART00000113574	protein_coding	-	20/23	-	-	-	-	-	-	-	-	-	-1	-	ZFIN_ID	-	-	P5	-	-	-	-
25_27.732_18371_35851499	19:35851499-35851499	G	intron_variant	MODIFIER	anln	ENSDARG00000060917	Transcript	ENSDART00000136895	protein_coding	-	18/21	-	-	-	-	-	-	-	-	-	-1	-	ZFIN_ID	-	-	A2	-	-	-	-
25_27.732_18371_35851499	19:35851499-35851499	G	intron_variant	MODIFIER	anln	ENSDARG00000060917	Transcript	ENSDART00000145883	protein_coding	-	2016-03-05	-	-	-	-	-	-	-	-	-	-1	cds_start_NF,cds_end_NF	ZFIN_ID	-	-	-	-	-	-	-
9_50.079_48347_38522420	19:38522420-38522420	T	intergenic_variant	MODIFIER	-	-	-	-	-	-	-	-	-	-	-	-	-	-	-	-	-	-	-	-	-	-	-	-	-	-
21_41.951_71975_41918743	19:41918743-41918743	T	downstream_gene_variant	MODIFIER	ago2	ENSDARG00000061268	Transcript	ENSDART00000087187	protein_coding	-	-	-	-	-	-	-	-	-	-	4153	1	-	ZFIN_ID	-	-	P1	-	-	-	-
4_15.845_12691_43645406	19:43645406-43645406	G	upstream_gene_variant	MODIFIER	gnrhr1	ENSDARG00000100593	Transcript	ENSDART00000164790	protein_coding	-	-	-	-	-	-	-	-	-	-	4846	-1	-	ZFIN_ID	-	-	A2	-	-	-	-
4_47.057_21799_44328229	19:44328229-44328229	G	synonymous_variant	LOW	ankib1a	ENSDARG00000060768	Transcript	ENSDART00000085980	protein_coding	2016-02-20	-	-	-	476	408	136	R	agA/agG	-	-	1	-	ZFIN_ID	-	-	A2	-	-	-	-
4_47.057_21799_44328229	19:44328229-44328229	G	synonymous_variant	LOW	ankib1a	ENSDARG00000060768	Transcript	ENSDART00000133628	protein_coding	2016-03-19	-	-	-	691	408	136	R	agA/agG	-	-	1	-	ZFIN_ID	-	-	A2	-	-	-	-
4_47.057_21799_44328229	19:44328229-44328229	G	synonymous_variant	LOW	ankib1a	ENSDARG00000060768	Transcript	ENSDART00000168725	protein_coding	2016-03-20	-	-	-	691	408	136	R	agA/agG	-	-	1	-	ZFIN_ID	-	-	P5	-	-	-	-
10_36.109_9211_45251619	19:45251619-45251619	G	intergenic_variant	MODIFIER	-	-	-	-	-	-	-	-	-	-	-	-	-	-	-	-	-	-	-	-	-	-	-	-	-	-
22_48.804_33822_46380214	19:46380214-46380214	C	synonymous_variant	LOW	si:ch211-153f2.7	ENSDARG00000104929	Transcript	ENSDART00000158781	protein_coding	2016-01-02	-	-	-	143	96	32	F	ttT/ttC	-	-	1	-	ZFIN_ID	-	-	P1	-	-	-	-
22_48.804_33822_46380214	19:46380214-46380214	C	downstream_gene_variant	MODIFIER	utp23	ENSDARG00000105012	Transcript	ENSDART00000169710	protein_coding	-	-	-	-	-	-	-	-	-	-	3116	1	-	ZFIN_ID	-	-	P1	-	-	-	-
19_70.469_21761_46866365	19:46866365-46866365	T	upstream_gene_variant	MODIFIER	ext1b	ENSDARG00000101019	Transcript	ENSDART00000166668	protein_coding	-	-	-	-	-	-	-	-	-	-	1014	-1	-	ZFIN_ID	-	-	P1	-	-	-	-
10_53.894_56267_47214920	19:47214920-47214920	G	intergenic_variant	MODIFIER	-	-	-	-	-	-	-	-	-	-	-	-	-	-	-	-	-	-	-	-	-	-	-	-	-	-
3_84.088_17173_47544383	19:47544383-47544383	G	intron_variant	MODIFIER	si:ch211-229b6.1	ENSDARG00000093422	Transcript	ENSDART00000139692	protein_coding	-	2016-01-01	-	-	-	-	-	-	-	-	-	1	-	ZFIN_ID	-	-	P1	-	-	-	-
3_84.088_17173_47544383	19:47544383-47544383	G	intron_variant,non_coding_transcript_variant	MODIFIER	si:ch211-229b6.2	ENSDARG00000096265	Transcript	ENSDART00000151201	antisense	-	2016-01-01	-	-	-	-	-	-	-	-	-	-1	-	ZFIN_ID	-	-	-	-	-	-	-
25_42.111_43887_48079717	19:48079717-48079717	C	intergenic_variant	MODIFIER	-	-	-	-	-	-	-	-	-	-	-	-	-	-	-	-	-	-	-	-	-	-	-	-	-	-
14_20.002_4200_45228	2:45228-45228	G	downstream_gene_variant	MODIFIER	cldn1	ENSDARG00000040045	Transcript	ENSDART00000058569	protein_coding	-	-	-	-	-	-	-	-	-	-	247	-1	-	ZFIN_ID	-	-	P5	-	-	-	-
14_20.002_4200_45228	2:45228-45228	G	downstream_gene_variant	MODIFIER	cldn1	ENSDARG00000040045	Transcript	ENSDART00000169097	protein_coding	-	-	-	-	-	-	-	-	-	-	247	-1	-	ZFIN_ID	-	-	A2	-	-	-	-
23_67.065_4163_678310	2:678310-678310	G	intergenic_variant	MODIFIER	-	-	-	-	-	-	-	-	-	-	-	-	-	-	-	-	-	-	-	-	-	-	-	-	-	-
9_25.845_16107_782942	2:782942-782942	G	intergenic_variant	MODIFIER	-	-	-	-	-	-	-	-	-	-	-	-	-	-	-	-	-	-	-	-	-	-	-	-	-	-
22_15.594_24904_1813269	2:1813269-1813269	G	stop_retained_variant	LOW	dspa	ENSDARG00000022309	Transcript	ENSDART00000029371	protein_coding	21/24	-	-	-	3073	2727	909	*	taA/taG	-	-	1	-	ZFIN_ID	-	-	P5	-	-	-	-
22_15.594_24904_1813269	2:1813269-1813269	G	stop_retained_variant	LOW	dspa	ENSDARG00000022309	Transcript	ENSDART00000148460	protein_coding	21/24	-	-	-	3257	3018	1006	*	taA/taG	-	-	1	-	ZFIN_ID	-	-	A2	-	-	-	-
22_15.594_24904_1813269	2:1813269-1813269	G	upstream_gene_variant	MODIFIER	dspa	ENSDARG00000022309	Transcript	ENSDART00000152960	processed_transcript	-	-	-	-	-	-	-	-	-	-	2910	1	-	ZFIN_ID	-	-	-	-	-	-	-
25_43.23_22728_2202808	2:2202808-2202808	T	non_coding_transcript_exon_variant,non_coding_transcript_variant	MODIFIER	si:ch73-305a18.1	ENSDARG00000097328	Transcript	ENSDART00000156951	lincRNA	2016-02-02	-	-	-	291	-	-	-	-	-	-	-1	-	ZFIN_ID	-	-	-	-	-	-	-
5_14.966_53529_4932651	2:4932651-4932651	T	downstream_gene_variant	MODIFIER	tnk2b	ENSDARG00000104409	Transcript	ENSDART00000157808	protein_coding	-	-	-	-	-	-	-	-	-	-	2532	-1	cds_end_NF	ZFIN_ID	-	-	-	-	-	-	-
5_14.966_53529_4932651	2:4932651-4932651	T	intron_variant	MODIFIER	tnk2b	ENSDARG00000104409	Transcript	ENSDART00000160663	protein_coding	-	2016-03-14	-	-	-	-	-	-	-	-	-	-1	-	ZFIN_ID	-	-	P1	-	-	-	-
27_97.125_20880_6774404	2:6774404-6774404	G	intergenic_variant	MODIFIER	-	-	-	-	-	-	-	-	-	-	-	-	-	-	-	-	-	-	-	-	-	-	-	-	-	-
1_26.947_59723_7986084	2:7986084-7986084	T	missense_variant	MODERATE	tbl1xr1b	ENSDARG00000008966	Transcript	ENSDART00000022663	protein_coding	2016-04-14	-	-	-	448	117	39	M/I	atG/atA	rs507394704	-	-1	-	ZFIN_ID	-	-	-	-	-	-	-
1_26.947_59723_7986084	2:7986084-7986084	T	missense_variant	MODERATE	tbl1xr1b	ENSDARG00000008966	Transcript	ENSDART00000146360	protein_coding	2016-04-16	-	-	-	474	117	39	M/I	atG/atA	rs507394704	-	-1	-	ZFIN_ID	-	-	P1	-	-	-	-
2_81.036_79936_8751264	2:8751264-8751264	T	intergenic_variant	MODIFIER	-	-	-	-	-	-	-	-	-	-	-	-	-	-	-	-	-	-	-	-	-	-	-	-	-	-
24_59.132_42701_10901476	2:10901476-10901476	G	downstream_gene_variant	MODIFIER	rpl5a	ENSDARG00000020197	Transcript	ENSDART00000005944	protein_coding	-	-	-	-	-	-	-	-	-	-	2201	-1	-	ZFIN_ID	-	-	P1	-	-	-	-
24_59.132_42701_10901476	2:10901476-10901476	G	synonymous_variant	LOW	fam69aa	ENSDARG00000062955	Transcript	ENSDART00000091570	protein_coding	2016-05-05	-	-	-	958	627	209	L	ctA/ctG	-	-	1	-	ZFIN_ID	-	-	P1	-	-	-	-
9_84.5_28945_14813274	2:14813274-14813274	G	intron_variant	MODIFIER	pde4bb	ENSDARG00000074233	Transcript	ENSDART00000085631	protein_coding	-	2016-03-15	-	-	-	-	-	-	-	-	-	-1	cds_end_NF	ZFIN_ID	-	-	A2	-	-	-	-
9_84.5_28945_14813274	2:14813274-14813274	G	intron_variant	MODIFIER	pde4bb	ENSDARG00000074233	Transcript	ENSDART00000170687	protein_coding	-	2016-04-16	-	-	-	-	-	-	-	-	-	-1	-	ZFIN_ID	-	-	P5	-	-	-	-
10_72.559_65465_15860666	2:15860666-15860666	G	intron_variant	MODIFIER	col11a1b	ENSDARG00000009014	Transcript	ENSDART00000049589	protein_coding	-	1966-04-01	-	-	-	-	-	-	-	-	-	-1	-	ZFIN_ID	-	-	A2	-	-	-	-
10_72.559_65465_15860666	2:15860666-15860666	G	intron_variant	MODIFIER	col11a1b	ENSDARG00000009014	Transcript	ENSDART00000172588	protein_coding	-	1968-06-01	-	-	-	-	-	-	-	-	-	-1	-	ZFIN_ID	-	-	P5	-	-	-	-
2_94.588_35735_16962832	2:16962832-16962832	G	synonymous_variant	LOW	xrn1	ENSDARG00000091652	Transcript	ENSDART00000125413	protein_coding	27/42	-	-	-	3271	3168	1056	V	gtA/gtG	-	-	1	-	ZFIN_ID	-	-	P1	-	-	-	-
4_14.779_81182_17456220	2:17456220-17456220	T	intergenic_variant	MODIFIER	-	-	-	-	-	-	-	-	-	-	-	-	-	-	-	-	-	-	-	-	-	-	-	-	-	-
25_33.891_55322_18185519	2:18185519-18185519	G	intron_variant,non_coding_transcript_variant	MODIFIER	ptprfb	ENSDARG00000005754	Transcript	ENSDART00000155124	retained_intron	-	2016-01-01	-	-	-	-	-	-	-	-	-	-1	-	ZFIN_ID	-	-	-	-	-	-	-
7_13.893_67923_18998788	2:18998788-18998788	G	intergenic_variant	MODIFIER	-	-	-	-	-	-	-	-	-	-	-	-	-	-	-	-	-	-	-	-	-	-	-	-	-	-
4_60.37_25261_19120821	2:19120821-19120821	G	intron_variant	MODIFIER	pbx1a	ENSDARG00000100494	Transcript	ENSDART00000165330	protein_coding	-	2016-02-07	-	-	-	-	-	-	-	-	-	-1	-	ZFIN_ID	-	-	A1	-	-	-	-
4_60.37_25261_19120821	2:19120821-19120821	G	intron_variant	MODIFIER	pbx1a	ENSDARG00000100494	Transcript	ENSDART00000165698	protein_coding	-	2016-02-08	-	-	-	-	-	-	-	-	-	-1	-	ZFIN_ID	-	-	P5	-	-	-	-
3_96.664_71523_20860739	2:20860739-20860739	G	synonymous_variant	LOW	agla	ENSDARG00000103811	Transcript	ENSDART00000157734	protein_coding	29/34	-	-	-	3882	3882	1294	L	ttA/ttG	-	-	1	-	ZFIN_ID	-	-	-	-	-	-	-
3_96.664_71523_20860739	2:20860739-20860739	G	synonymous_variant	LOW	agla	ENSDARG00000103811	Transcript	ENSDART00000165974	protein_coding	29/34	-	-	-	4011	3885	1295	L	ttA/ttG	-	-	1	-	ZFIN_ID	-	-	P5	-	-	-	-
3_96.664_71523_20860739	2:20860739-20860739	G	synonymous_variant	LOW	agla	ENSDARG00000103811	Transcript	ENSDART00000168537	protein_coding	29/34	-	-	-	4008	3882	1294	L	ttA/ttG	-	-	1	-	ZFIN_ID	-	-	A1	-	-	-	-
3_96.664_71523_20860739	2:20860739-20860739	G	synonymous_variant	LOW	agla	ENSDARG00000103811	Transcript	ENSDART00000170793	protein_coding	28/33	-	-	-	3951	3885	1295	L	ttA/ttG	-	-	1	-	ZFIN_ID	-	-	P5	-	-	-	-
13_41.369_74231_22950840	2:22950840-22950840	G	intron_variant	MODIFIER	2016-09-02	ENSDARG00000027590	Transcript	ENSDART00000038514	protein_coding	-	2016-03-07	-	-	-	-	-	-	-	-	-	1	cds_start_NF	ZFIN_ID	-	-	-	-	-	-	-
13_41.369_74231_22950840	2:22950840-22950840	G	intron_variant	MODIFIER	2016-09-02	ENSDARG00000027590	Transcript	ENSDART00000126891	protein_coding	-	2016-08-12	-	-	-	-	-	-	-	-	-	1	cds_start_NF	ZFIN_ID	-	-	P5	-	-	-	-
13_41.369_74231_22950840	2:22950840-22950840	G	intron_variant	MODIFIER	2016-09-02	ENSDARG00000027590	Transcript	ENSDART00000130603	protein_coding	-	2016-08-12	-	-	-	-	-	-	-	-	-	1	-	ZFIN_ID	-	-	A2	-	-	-	-
15_35.377_17640_23307531	2:23307531-23307531	G	intron_variant	MODIFIER	sap130b	ENSDARG00000079352	Transcript	ENSDART00000143412	protein_coding	-	2016-02-20	-	-	-	-	-	-	-	-	-	-1	-	ZFIN_ID	-	-	-	-	-	-	-
15_35.377_17640_23307531	2:23307531-23307531	G	downstream_gene_variant	MODIFIER	sap130b	ENSDARG00000079352	Transcript	ENSDART00000146014	protein_coding	-	-	-	-	-	-	-	-	-	-	1949	-1	cds_end_NF	ZFIN_ID	-	-	P1	-	-	-	-
18_77.811_755_24151034	2:24151034-24151034	T	upstream_gene_variant	MODIFIER	gorasp1a	ENSDARG00000003068	Transcript	ENSDART00000024619	protein_coding	-	-	-	-	-	-	-	-	-	-	1955	1	-	ZFIN_ID	-	-	A2	-	-	-	-
18_77.811_755_24151034	2:24151034-24151034	T	downstream_gene_variant	MODIFIER	csrnp1a	ENSDARG00000031426	Transcript	ENSDART00000041877	protein_coding	-	-	-	-	-	-	-	-	-	-	1546	1	-	ZFIN_ID	-	-	P1	-	-	-	-
18_77.811_755_24151034	2:24151034-24151034	T	upstream_gene_variant	MODIFIER	gorasp1a	ENSDARG00000003068	Transcript	ENSDART00000131030	protein_coding	-	-	-	-	-	-	-	-	-	-	1941	1	-	ZFIN_ID	-	-	P5	-	-	-	-
15_15.784_3087_24687236	2:24687236-24687236	T	upstream_gene_variant	MODIFIER	ano8a	ENSDARG00000076265	Transcript	ENSDART00000131621	processed_transcript	-	-	-	-	-	-	-	-	-	-	2031	-1	-	ZFIN_ID	-	-	-	-	-	-	-
15_15.784_3087_24687236	2:24687236-24687236	T	intron_variant	MODIFIER	ano8a	ENSDARG00000076265	Transcript	ENSDART00000136559	protein_coding	-	2016-03-16	-	-	-	-	-	-	-	-	-	-1	cds_end_NF	ZFIN_ID	-	-	P1	-	-	-	-
6_68.396_17761_24695723	2:24695723-24695723	G	upstream_gene_variant	MODIFIER	pimr68	ENSDARG00000038955	Transcript	ENSDART00000056864	protein_coding	-	-	-	-	-	-	-	-	-	-	1346	1	-	ZFIN_ID	-	-	P5	-	-	-	-
6_68.396_17761_24695723	2:24695723-24695723	G	upstream_gene_variant	MODIFIER	pimr68	ENSDARG00000038955	Transcript	ENSDART00000134909	protein_coding	-	-	-	-	-	-	-	-	-	-	1123	1	cds_end_NF	ZFIN_ID	-	-	A2	-	-	-	-
6_68.396_17761_24695723	2:24695723-24695723	G	upstream_gene_variant	MODIFIER	ano8a	ENSDARG00000076265	Transcript	ENSDART00000136559	protein_coding	-	-	-	-	-	-	-	-	-	-	2426	-1	cds_end_NF	ZFIN_ID	-	-	P1	-	-	-	-
6_68.396_17761_24695723	2:24695723-24695723	G	downstream_gene_variant	MODIFIER	si:dkey-208k22.1	ENSDARG00000093462	Transcript	ENSDART00000138368	processed_transcript	-	-	-	-	-	-	-	-	-	-	334	1	-	ZFIN_ID	-	-	-	-	-	-	-
3_103.983_48645_25439411	2:25439411-25439411	T	splice_region_variant,intron_variant	LOW	stag1a	ENSDARG00000061205	Transcript	ENSDART00000088110	protein_coding	-	22/32	-	-	-	-	-	-	-	-	-	1	-	ZFIN_ID	-	-	P1	-	-	-	-
3_103.983_48645_25439411	2:25439411-25439411	T	splice_region_variant,intron_variant	LOW	stag1a	ENSDARG00000061205	Transcript	ENSDART00000142601	protein_coding	-	23/32	-	-	-	-	-	-	-	-	-	1	-	ZFIN_ID	-	-	-	-	-	-	-
12_45.629_51047_26282857	2:26282857-26282857	C	intron_variant	MODIFIER	slc7a14a	ENSDARG00000010816	Transcript	ENSDART00000137746	protein_coding	-	2016-01-07	-	-	-	-	-	-	-	-	-	1	-	ZFIN_ID	-	-	P1	-	-	-	-
12_45.629_51047_26282857	2:26282857-26282857	C	intron_variant	MODIFIER	slc7a14a	ENSDARG00000010816	Transcript	ENSDART00000143517	protein_coding	-	2016-01-01	-	-	-	-	-	-	-	-	-	1	cds_end_NF	ZFIN_ID	-	-	-	-	-	-	-
12_45.629_51047_26282857	2:26282857-26282857	C	intron_variant	MODIFIER	slc2a2	ENSDARG00000056196	Transcript	ENSDART00000166916	protein_coding	-	2016-11-12	-	-	-	-	-	-	-	-	-	1	-	ZFIN_ID	-	-	P1	-	-	-	-
24_28.057_38372_27714788	2:27714788-27714788	T	synonymous_variant	LOW	tesk2	ENSDARG00000061450	Transcript	ENSDART00000087643	protein_coding	2016-09-11	-	-	-	1375	855	285	L	ctC/ctT	-	-	1	-	ZFIN_ID	-	-	P1	-	-	-	-
24_17.828_43383_28430433	2:28430433-28430433	G	intron_variant	MODIFIER	cdh6	ENSDARG00000014522	Transcript	ENSDART00000013638	protein_coding	-	2016-02-12	-	-	-	-	-	-	-	-	-	-1	-	ZFIN_ID	-	-	P1	-	-	-	-
24_17.828_43383_28430433	2:28430433-28430433	G	upstream_gene_variant	MODIFIER	cdh6	ENSDARG00000014522	Transcript	ENSDART00000131506	protein_coding	-	-	-	-	-	-	-	-	-	-	185	-1	-	ZFIN_ID	-	-	P1	-	-	-	-
2_101.963_13651_29194579	2:29194579-29194579	C	intergenic_variant	MODIFIER	-	-	-	-	-	-	-	-	-	-	-	-	-	-	-	-	-	-	-	-	-	-	-	-	-	-
14_56.357_4785_30596007	2:30596007-30596007	T	intron_variant	MODIFIER	ctnnd2b	ENSDARG00000003779	Transcript	ENSDART00000087270	protein_coding	-	2016-12-21	-	-	-	-	-	-	-	-	-	-1	-	ZFIN_ID	-	-	A2	-	-	-	-
14_56.357_4785_30596007	2:30596007-30596007	T	intron_variant	MODIFIER	ctnnd2b	ENSDARG00000003779	Transcript	ENSDART00000090292	protein_coding	-	2016-12-21	-	-	-	-	-	-	-	-	-	-1	-	ZFIN_ID	-	-	P5	-	-	-	-
14_56.357_4785_30596007	2:30596007-30596007	T	downstream_gene_variant	MODIFIER	ctnnd2b	ENSDARG00000003779	Transcript	ENSDART00000142500	protein_coding	-	-	-	-	-	-	-	-	-	-	305	-1	cds_end_NF,cds_start_NF	ZFIN_ID	-	-	-	-	-	-	-
16_41.509_42593_32602973	2:32602973-32602973	G	intron_variant	MODIFIER	fastk	ENSDARG00000077075	Transcript	ENSDART00000134125	protein_coding	-	2016-04-09	-	-	-	-	-	-	-	-	-	-1	-	ZFIN_ID	-	-	P1	-	-	-	-
22_48.532_10092_32797322	2:32797322-32797322	C	missense_variant	MODERATE	zgc:136930	ENSDARG00000055192	Transcript	ENSDART00000082250	protein_coding	2016-01-09	-	-	-	403	365	122	H/P	cAc/cCc	-	-	1	-	ZFIN_ID	-	-	P1	tolerated(0.12)	-	-	-
24_64.694_72042_34123428	2:34123428-34123428	G	intergenic_variant	MODIFIER	-	-	-	-	-	-	-	-	-	-	-	-	-	-	-	-	-	-	-	-	-	-	-	-	-	-
26_5.442_70600_35274043	2:35274043-35274043	G	intron_variant	MODIFIER	tnr	ENSDARG00000020771	Transcript	ENSDART00000015827	protein_coding	-	2016-01-23	-	-	-	-	-	-	-	-	-	1	-	ZFIN_ID	-	-	P1	-	-	-	-
18_61.857_4477_35426507	2:35426507-35426507	T	intron_variant	MODIFIER	tnr	ENSDARG00000020771	Transcript	ENSDART00000015827	protein_coding	-	2016-06-23	-	-	-	-	-	-	-	-	-	1	-	ZFIN_ID	-	-	P1	-	-	-	-
22_45.638_21177_36294643	2:36294643-36294643	G	synonymous_variant	LOW	si:ch211-106g8.11	ENSDARG00000098394	Transcript	ENSDART00000160625	TR_V_gene	2016-02-02	-	-	-	298	298	100	L	Ttg/Ctg	-	-	-1	cds_end_NF	ZFIN_ID	-	-	P1	-	-	-	-
22_45.638_21177_36294643	2:36294643-36294643	G	upstream_gene_variant	MODIFIER	si:ch211-106g8.42	ENSDARG00000103104	Transcript	ENSDART00000164489	TR_V_gene	-	-	-	-	-	-	-	-	-	-	3457	-1	cds_end_NF	ZFIN_ID	-	-	P1	-	-	-	-
22_45.638_21177_36294643	2:36294643-36294643	G	downstream_gene_variant	MODIFIER	si:ch211-106g8.10	ENSDARG00000098496	Transcript	ENSDART00000169436	TR_V_gene	-	-	-	-	-	-	-	-	-	-	1880	-1	cds_end_NF	ZFIN_ID	-	-	P1	-	-	-	-
22_48.18_21178_36294643	2:36294643-36294643	T	missense_variant	MODERATE	si:ch211-106g8.11	ENSDARG00000098394	Transcript	ENSDART00000160625	TR_V_gene	2016-02-02	-	-	-	298	298	100	V/M	Gtg/Atg	-	-	-1	cds_end_NF	ZFIN_ID	-	-	P1	deleterious(0.01)	-	-	-
22_48.18_21178_36294643	2:36294643-36294643	T	upstream_gene_variant	MODIFIER	si:ch211-106g8.42	ENSDARG00000103104	Transcript	ENSDART00000164489	TR_V_gene	-	-	-	-	-	-	-	-	-	-	3457	-1	cds_end_NF	ZFIN_ID	-	-	P1	-	-	-	-
22_48.18_21178_36294643	2:36294643-36294643	T	downstream_gene_variant	MODIFIER	si:ch211-106g8.10	ENSDARG00000098496	Transcript	ENSDART00000169436	TR_V_gene	-	-	-	-	-	-	-	-	-	-	1880	-1	cds_end_NF	ZFIN_ID	-	-	P1	-	-	-	-
22_50.48_21180_36294643	2:36294643-36294643	G	synonymous_variant	LOW	si:ch211-106g8.11	ENSDARG00000098394	Transcript	ENSDART00000160625	TR_V_gene	2016-02-02	-	-	-	298	298	100	L	Ttg/Ctg	-	-	-1	cds_end_NF	ZFIN_ID	-	-	P1	-	-	-	-
22_50.48_21180_36294643	2:36294643-36294643	G	upstream_gene_variant	MODIFIER	si:ch211-106g8.42	ENSDARG00000103104	Transcript	ENSDART00000164489	TR_V_gene	-	-	-	-	-	-	-	-	-	-	3457	-1	cds_end_NF	ZFIN_ID	-	-	P1	-	-	-	-
22_50.48_21180_36294643	2:36294643-36294643	G	downstream_gene_variant	MODIFIER	si:ch211-106g8.10	ENSDARG00000098496	Transcript	ENSDART00000169436	TR_V_gene	-	-	-	-	-	-	-	-	-	-	1880	-1	cds_end_NF	ZFIN_ID	-	-	P1	-	-	-	-
11_76.113_2167_36648824	2:36648824-36648824	T	synonymous_variant	LOW	pak2a	ENSDARG00000068177	Transcript	ENSDART00000098417	protein_coding	13/14	-	-	-	1517	1398	466	F	ttC/ttT	-	-	1	-	ZFIN_ID	-	-	-	-	-	-	-
11_76.113_2167_36648824	2:36648824-36648824	T	synonymous_variant	LOW	pak2a	ENSDARG00000068177	Transcript	ENSDART00000159541	protein_coding	13/15	-	-	-	1845	1398	466	F	ttC/ttT	-	-	1	-	ZFIN_ID	-	-	-	-	-	-	-
11_76.113_2167_36648824	2:36648824-36648824	T	synonymous_variant	LOW	pak2a	ENSDARG00000068177	Transcript	ENSDART00000169547	protein_coding	13/14	-	-	-	1520	1401	467	F	ttC/ttT	-	-	1	-	ZFIN_ID	-	-	P1	-	-	-	-
13_32.234_13347_38431373	2:38431373-38431373	G	intergenic_variant	MODIFIER	-	-	-	-	-	-	-	-	-	-	-	-	-	-	-	-	-	-	-	-	-	-	-	-	-	-
7_33.134_50542_39020068	2:39020068-39020068	T	missense_variant	MODERATE	-	ENSDARG00000026972	Transcript	ENSDART00000114085	protein_coding	2016-04-04	-	-	-	2135	1990	664	P/T	Ccg/Acg	-	-	-1	-	-	-	-	P1	tolerated(0.58)	-	-	-
7_33.134_50542_39020068	2:39020068-39020068	T	downstream_gene_variant	MODIFIER	-	ENSDARG00000026972	Transcript	ENSDART00000146812	protein_coding	-	-	-	-	-	-	-	-	-	-	1174	-1	cds_start_NF,cds_end_NF	-	-	-	-	-	-	-	-
19_88.128_60598_41218555	2:41218555-41218555	G	intergenic_variant	MODIFIER	-	-	-	-	-	-	-	-	-	-	-	-	-	-	-	-	-	-	-	-	-	-	-	-	-	-
8_100.277_40934_41763938	2:41763938-41763938	G	intron_variant	MODIFIER	SSBP4	-	-	-	-	-	-	-	-	-	-	-	-	-	-	-	-	-	-	-	-	-	-	-	-	-
8_54.81_37260_41763938	2:41763938-41763938	T	intron_variant	MODIFIER	SSBP4	-	-	-	-	-	-	-	-	-	-	-	-	-	-	-	-	-	-	-	-	-	-	-	-	-
10_59.656_43489_43285661	2:43285661-43285661	T	upstream_gene_variant	MODIFIER	ftr13	ENSDARG00000079537	Transcript	ENSDART00000039079	protein_coding	-	-	-	-	-	-	-	-	-	-	4080	-1	-	ZFIN_ID	-	-	P5	-	-	-	-
10_59.656_43489_43285661	2:43285661-43285661	T	upstream_gene_variant	MODIFIER	ftr13	ENSDARG00000079537	Transcript	ENSDART00000056162	protein_coding	-	-	-	-	-	-	-	-	-	-	4149	-1	cds_end_NF	ZFIN_ID	-	-	A2	-	-	-	-
10_59.656_43489_43285661	2:43285661-43285661	T	missense_variant	MODERATE	ftr14	ENSDARG00000053293	Transcript	ENSDART00000098284	protein_coding	2016-01-06	-	-	-	622	504	168	D/E	gaC/gaA	-	-	-1	-	ZFIN_ID	-	-	P1	deleterious(0)	-	-	-
10_44.314_43488_43285668	2:43285668-43285668	T	upstream_gene_variant	MODIFIER	ftr13	ENSDARG00000079537	Transcript	ENSDART00000039079	protein_coding	-	-	-	-	-	-	-	-	-	-	4087	-1	-	ZFIN_ID	-	-	P5	-	-	-	-
10_44.314_43488_43285668	2:43285668-43285668	T	upstream_gene_variant	MODIFIER	ftr13	ENSDARG00000079537	Transcript	ENSDART00000056162	protein_coding	-	-	-	-	-	-	-	-	-	-	4156	-1	cds_end_NF	ZFIN_ID	-	-	A2	-	-	-	-
10_44.314_43488_43285668	2:43285668-43285668	T	missense_variant	MODERATE	ftr14	ENSDARG00000053293	Transcript	ENSDART00000098284	protein_coding	2016-01-06	-	-	-	615	497	166	R/H	cGt/cAt	-	-	-1	-	ZFIN_ID	-	-	P1	deleterious(0.04)	-	-	-
14_45.573_6493_43330481	2:43330481-43330481	C	missense_variant	MODERATE	crema	ENSDARG00000023217	Transcript	ENSDART00000025254	protein_coding	2016-05-07	-	-	-	476	466	156	L/V	Tta/Gta	-	-	-1	-	ZFIN_ID	-	-	P5	tolerated(1)	-	-	-
14_45.573_6493_43330481	2:43330481-43330481	C	missense_variant	MODERATE	crema	ENSDARG00000023217	Transcript	ENSDART00000141087	protein_coding	2016-06-08	-	-	-	536	466	156	L/V	Tta/Gta	-	-	-1	cds_end_NF	ZFIN_ID	-	-	-	tolerated(1)	-	-	-
11_49.221_37877_43913632	2:43913632-43913632	T	intron_variant	MODIFIER	arhgap12a	ENSDARG00000008548	Transcript	ENSDART00000050403	protein_coding	-	2016-02-16	-	-	-	-	-	-	-	-	-	1	-	ZFIN_ID	-	-	A2	-	-	-	-
11_49.221_37877_43913632	2:43913632-43913632	T	intron_variant	MODIFIER	arhgap12a	ENSDARG00000008548	Transcript	ENSDART00000135836	protein_coding	-	2016-01-09	-	-	-	-	-	-	-	-	-	1	cds_start_NF,cds_end_NF	ZFIN_ID	-	-	-	-	-	-	-
11_49.221_37877_43913632	2:43913632-43913632	T	intron_variant	MODIFIER	arhgap12a	ENSDARG00000008548	Transcript	ENSDART00000138620	protein_coding	-	2016-01-06	-	-	-	-	-	-	-	-	-	1	cds_end_NF	ZFIN_ID	-	-	-	-	-	-	-
11_49.221_37877_43913632	2:43913632-43913632	T	intron_variant	MODIFIER	arhgap12a	ENSDARG00000008548	Transcript	ENSDART00000142804	protein_coding	-	2016-02-17	-	-	-	-	-	-	-	-	-	1	-	ZFIN_ID	-	-	P5	-	-	-	-
10_12.51_11216_44156593	2:44156593-44156593	T	intron_variant	MODIFIER	kirrelb	ENSDARG00000056998	Transcript	ENSDART00000079582	protein_coding	-	2016-01-14	-	-	-	-	-	-	-	-	-	-1	-	ZFIN_ID	-	-	P5	-	-	-	-
10_12.51_11216_44156593	2:44156593-44156593	T	intron_variant	MODIFIER	kirrelb	ENSDARG00000056998	Transcript	ENSDART00000146804	protein_coding	-	2016-01-14	-	-	-	-	-	-	-	-	-	-1	-	ZFIN_ID	-	-	A2	-	-	-	-
10_12.51_11216_44156593	2:44156593-44156593	T	intron_variant	MODIFIER	kirrelb	ENSDARG00000056998	Transcript	ENSDART00000171141	protein_coding	-	2016-01-15	-	-	-	-	-	-	-	-	-	-1	-	ZFIN_ID	-	-	A2	-	-	-	-
20_88.305_49855_45509843	2:45509843-45509843	G	intron_variant	MODIFIER	camsap2b	ENSDARG00000059965	Transcript	ENSDART00000083957	protein_coding	-	13/17	-	-	-	-	-	-	-	-	-	1	-	ZFIN_ID	-	-	A2	-	-	-	-
20_88.305_49855_45509843	2:45509843-45509843	G	intron_variant	MODIFIER	camsap2b	ENSDARG00000059965	Transcript	ENSDART00000139154	protein_coding	-	2016-01-05	-	-	-	-	-	-	-	-	-	1	cds_end_NF,cds_start_NF	ZFIN_ID	-	-	-	-	-	-	-
20_88.305_49855_45509843	2:45509843-45509843	G	intron_variant	MODIFIER	camsap2b	ENSDARG00000059965	Transcript	ENSDART00000160867	protein_coding	-	16/20	-	-	-	-	-	-	-	-	-	1	-	ZFIN_ID	-	-	P5	-	-	-	-
10_53.177_76209_46146319	2:46146319-46146319	G	intergenic_variant	MODIFIER	-	-	-	-	-	-	-	-	-	-	-	-	-	-	-	-	-	-	-	-	-	-	-	-	-	-
1_0_59599_48022948	2:48022948-48022948	T	upstream_gene_variant	MODIFIER	ftr96	ENSDARG00000078065	Transcript	ENSDART00000098052	protein_coding	-	-	-	-	-	-	-	-	-	-	4088	-1	-	ZFIN_ID	-	-	A2	-	-	-	-
1_0_59599_48022948	2:48022948-48022948	T	synonymous_variant	LOW	ftr19	ENSDARG00000052971	Transcript	ENSDART00000098057	protein_coding	2016-01-06	-	-	-	947	546	182	K	aaG/aaA	-	-	-1	-	ZFIN_ID	-	-	P1	-	-	-	-
1_0_59599_48022948	2:48022948-48022948	T	intron_variant	MODIFIER	ftr24	ENSDARG00000008396	Transcript	ENSDART00000162874	protein_coding	-	2016-04-06	-	-	-	-	-	-	-	-	-	-1	-	ZFIN_ID	-	-	P5	-	-	-	-
24_53.407_19563_50385084	2:50385084-50385084	T	synonymous_variant	LOW	exoc3	ENSDARG00000014582	Transcript	ENSDART00000009347	protein_coding	2016-04-13	-	-	-	794	582	194	V	gtG/gtA	-	-	-1	-	ZFIN_ID	-	-	P1	-	-	-	-
13_21.692_22687_50967399	2:50967399-50967399	G	downstream_gene_variant	MODIFIER	CABZ01053221.1	ENSDARG00000058774	Transcript	ENSDART00000081711	protein_coding	-	-	-	-	-	-	-	-	-	-	4880	-1	-	Clone_based_ensembl_gene	-	-	P1	-	-	-	-
13_21.692_22687_50967399	2:50967399-50967399	G	intron_variant	MODIFIER	CABZ01053219.1	ENSDARG00000089840	Transcript	ENSDART00000123781	protein_coding	-	2016-01-01	-	-	-	-	-	-	-	-	-	-1	-	Clone_based_ensembl_gene	-	-	P1	-	-	-	-
3_45.571_61798_51141785	2:51141785-51141785	G	intron_variant	MODIFIER	adcyap1r1a	ENSDARG00000105201	Transcript	ENSDART00000158847	protein_coding	-	2016-05-07	-	-	-	-	-	-	-	-	-	1	cds_start_NF	ZFIN_ID	-	-	-	-	-	-	-
3_45.571_61798_51141785	2:51141785-51141785	G	intron_variant,NMD_transcript_variant	MODIFIER	adcyap1r1a	ENSDARG00000105201	Transcript	ENSDART00000159195	nonsense_mediated_decay	-	2016-06-08	-	-	-	-	-	-	-	-	-	1	cds_start_NF	ZFIN_ID	-	-	-	-	-	-	-
3_45.571_61798_51141785	2:51141785-51141785	G	intron_variant	MODIFIER	adcyap1r1a	ENSDARG00000105201	Transcript	ENSDART00000159510	protein_coding	-	24/27	-	-	-	-	-	-	-	-	-	1	-	ZFIN_ID	-	-	-	-	-	-	-
3_45.571_61798_51141785	2:51141785-51141785	G	intron_variant	MODIFIER	adcyap1r1a	ENSDARG00000105201	Transcript	ENSDART00000160572	protein_coding	-	24/26	-	-	-	-	-	-	-	-	-	1	-	ZFIN_ID	-	-	P1	-	-	-	-
3_45.571_61798_51141785	2:51141785-51141785	G	intron_variant	MODIFIER	adcyap1r1a	ENSDARG00000105201	Transcript	ENSDART00000160900	protein_coding	-	2016-05-08	-	-	-	-	-	-	-	-	-	1	cds_start_NF	ZFIN_ID	-	-	-	-	-	-	-
3_45.571_61798_51141785	2:51141785-51141785	G	intron_variant	MODIFIER	adcyap1r1a	ENSDARG00000105201	Transcript	ENSDART00000163812	protein_coding	-	25/27	-	-	-	-	-	-	-	-	-	1	-	ZFIN_ID	-	-	-	-	-	-	-
3_45.571_61798_51141785	2:51141785-51141785	G	intron_variant	MODIFIER	adcyap1r1a	ENSDARG00000105201	Transcript	ENSDART00000169800	protein_coding	-	2016-05-08	-	-	-	-	-	-	-	-	-	1	cds_start_NF	ZFIN_ID	-	-	-	-	-	-	-
24_46.069_71271_51773292	2:51773292-51773292	G	downstream_gene_variant	MODIFIER	pigrl2.3	ENSDARG00000099599	Transcript	ENSDART00000160877	protein_coding	-	-	-	-	-	-	-	-	-	-	3008	-1	-	ZFIN_ID	-	-	A2	-	-	-	-
24_46.069_71271_51773292	2:51773292-51773292	G	intron_variant	MODIFIER	pigrl2.3	ENSDARG00000099599	Transcript	ENSDART00000161093	protein_coding	-	2016-03-08	-	-	-	-	-	-	-	-	-	-1	-	ZFIN_ID	-	-	P5	-	-	-	-
24_46.069_71271_51773292	2:51773292-51773292	G	missense_variant	MODERATE	pigrl2.3	ENSDARG00000099599	Transcript	ENSDART00000166605	protein_coding	2016-03-09	-	-	-	494	484	162	Y/H	Tat/Cat	-	-	-1	-	ZFIN_ID	-	-	A2	deleterious(0.02)	-	-	-
1_44.232_2577_52838449	2:52838449-52838449	T	intron_variant	MODIFIER	chico	ENSDARG00000019588	Transcript	ENSDART00000002241	protein_coding	-	2016-02-07	-	-	-	-	-	-	-	-	-	-1	-	ZFIN_ID	-	-	A1	-	-	-	-
1_44.232_2577_52838449	2:52838449-52838449	T	intron_variant	MODIFIER	chico	ENSDARG00000019588	Transcript	ENSDART00000160768	protein_coding	-	2016-01-06	-	-	-	-	-	-	-	-	-	-1	-	ZFIN_ID	-	-	P5	-	-	-	-
12_69.178_68725_53020967	2:53020967-53020967	G	intergenic_variant	MODIFIER	-	-	-	-	-	-	-	-	-	-	-	-	-	-	-	-	-	-	-	-	-	-	-	-	-	-
2_56.265_50696_54600816	2:54600816-54600816	G	intergenic_variant	MODIFIER	-	-	-	-	-	-	-	-	-	-	-	-	-	-	-	-	-	-	-	-	-	-	-	-	-	-
15_47.641_72181_56352807	2:56352807-56352807	G	missense_variant	MODERATE	rab11bb	ENSDARG00000090086	Transcript	ENSDART00000123392	protein_coding	2016-05-05	-	-	-	838	634	212	M/V	Atg/Gtg	-	-	1	-	ZFIN_ID	-	-	P1	tolerated_low_confidence(0.62)	-	-	-
15_47.641_72181_56352807	2:56352807-56352807	G	intron_variant	MODIFIER	rab11bb	ENSDARG00000090086	Transcript	ENSDART00000164970	protein_coding	-	2016-04-04	-	-	-	-	-	-	-	-	-	1	-	ZFIN_ID	-	-	-	-	-	-	-
15_47.641_72181_56352807	2:56352807-56352807	G	3_prime_UTR_variant,NMD_transcript_variant	MODIFIER	rab11bb	ENSDARG00000090086	Transcript	ENSDART00000165045	nonsense_mediated_decay	2016-04-04	-	-	-	598	-	-	-	-	-	-	1	-	ZFIN_ID	-	-	-	-	-	-	-
12_65.023_38046_58645988	2:58645988-58645988	T	intergenic_variant	MODIFIER	-	-	-	-	-	-	-	-	-	-	-	-	-	-	-	-	-	-	-	-	-	-	-	-	-	-
1_9.204_76038_3118795	20:3118795-3118795	C	downstream_gene_variant	MODIFIER	CEP170B	-	-	-	-	-	-	-	-	-	-	-	-	-	-	-	-	-	-	-	-	-	-	-	-	-
18_42.974_4635_3230355	20:3230355-3230355	G	intron_variant	MODIFIER	rps6kc1	ENSDARG00000104103	Transcript	ENSDART00000166831	protein_coding	-	2016-12-15	-	-	-	-	-	-	-	-	-	-1	-	ZFIN_ID	-	-	P1	-	-	-	-
9_18.225_10538_4354940	20:4354940-4354940	T	intergenic_variant	MODIFIER	-	-	-	-	-	-	-	-	-	-	-	-	-	-	-	-	-	-	-	-	-	-	-	-	-	-
12_64.233_12451_4704585	20:4704585-4704585	G	missense_variant	MODERATE	ak7a	ENSDARG00000019001	Transcript	ENSDART00000147071	protein_coding	15/18	-	-	-	1512	1514	505	V/A	gTa/gCa	-	-	-1	cds_start_NF	ZFIN_ID	-	-	P1	-	-	-	-
12_64.233_12451_4704585	20:4704585-4704585	G	downstream_gene_variant	MODIFIER	ak7a	ENSDARG00000019001	Transcript	ENSDART00000152398	protein_coding	-	-	-	-	-	-	-	-	-	-	2711	-1	cds_start_NF,cds_end_NF	ZFIN_ID	-	-	-	-	-	-	-
12_69.926_56238_6475864	20:6475864-6475864	T	synonymous_variant	LOW	TRAPPC8	ENSDARG00000038866	Transcript	ENSDART00000077095	protein_coding	1930-02-01	-	-	-	312	201	67	G	ggG/ggA	-	-	-1	-	HGNC	HGNC:29169	-	P1	-	-	-	-
12_59.264_69651_9977510	20:9977510-9977510	T	upstream_gene_variant	MODIFIER	cx35b	ENSDARG00000070781	Transcript	ENSDART00000104234	protein_coding	-	-	-	-	-	-	-	-	-	-	1037	-1	-	ZFIN_ID	-	-	P1	-	-	-	-
24_57.739_14104_11597352	20:11597352-11597352	G	intergenic_variant	MODIFIER	-	-	-	-	-	-	-	-	-	-	-	-	-	-	-	-	-	-	-	-	-	-	-	-	-	-
12_55.627_50041_16329003	20:16329003-16329003	T	intergenic_variant	MODIFIER	-	-	-	-	-	-	-	-	-	-	-	-	-	-	-	-	-	-	-	-	-	-	-	-	-	-
12_44.656_18001_16503977	20:16503977-16503977	G	missense_variant	MODERATE	LRRC52	-	-	-	-	-	-	-	-	-	-	-	-	-	-	-	-	-	-	-	-	-	-	-	-	-
7_42.071_70721_18241940	20:18241940-18241940	G	intergenic_variant	MODIFIER	-	-	-	-	-	-	-	-	-	-	-	-	-	-	-	-	-	-	-	-	-	-	-	-	-	-
6_91.618_2921_21654238	20:21654238-21654238	G	intergenic_variant	MODIFIER	-	-	-	-	-	-	-	-	-	-	-	-	-	-	-	-	-	-	-	-	-	-	-	-	-	-
4_57.681_1783_22275019	20:22275019-22275019	G	downstream_gene_variant	MODIFIER	clocka	ENSDARG00000011703	Transcript	ENSDART00000025575	protein_coding	-	-	-	-	-	-	-	-	-	-	186	1	-	ZFIN_ID	-	-	P1	-	-	-	-
4_57.681_1783_22275019	20:22275019-22275019	G	3_prime_UTR_variant	MODIFIER	clocka	ENSDARG00000011703	Transcript	ENSDART00000152636	protein_coding	24/24	-	-	-	5224	-	-	-	-	-	-	1	-	ZFIN_ID	-	-	P1	-	-	-	-
4_20.176_58508_22891600	20:22891600-22891600	T	intron_variant	MODIFIER	fip1l1a	ENSDARG00000043328	Transcript	ENSDART00000063609	protein_coding	-	2016-02-20	-	-	-	-	-	-	-	-	-	-1	-	ZFIN_ID	-	-	P5	-	-	-	-
4_20.176_58508_22891600	20:22891600-22891600	T	intron_variant	MODIFIER	fip1l1a	ENSDARG00000043328	Transcript	ENSDART00000148084	protein_coding	-	2016-02-15	-	-	-	-	-	-	-	-	-	-1	-	ZFIN_ID	-	-	A2	-	-	-	-
7_18.945_43459_22985378	20:22985378-22985378	G	intron_variant	MODIFIER	scfd2	ENSDARG00000040005	Transcript	ENSDART00000058527	protein_coding	-	2016-04-04	-	-	-	-	-	-	-	-	-	1	cds_end_NF	ZFIN_ID	-	-	A2	-	-	-	-
7_18.945_43459_22985378	20:22985378-22985378	G	intron_variant	MODIFIER	scfd2	ENSDARG00000040005	Transcript	ENSDART00000131132	protein_coding	-	2016-04-09	-	-	-	-	-	-	-	-	-	1	-	ZFIN_ID	-	-	P5	-	-	-	-
12_69.682_47997_26459494	20:26459494-26459494	G	synonymous_variant	LOW	syne1a	ENSDARG00000009499	Transcript	ENSDART00000015820	protein_coding	70/70	-	-	-	13404	12939	4313	V	gtA/gtG	-	-	1	-	ZFIN_ID	-	-	-	-	-	-	-
12_69.682_47997_26459494	20:26459494-26459494	G	downstream_gene_variant	MODIFIER	esr1	ENSDARG00000004111	Transcript	ENSDART00000024518	protein_coding	-	-	-	-	-	-	-	-	-	-	1172	-1	-	ZFIN_ID	-	-	P5	-	-	-	-
12_69.682_47997_26459494	20:26459494-26459494	G	downstream_gene_variant	MODIFIER	esr1	ENSDARG00000004111	Transcript	ENSDART00000087844	protein_coding	-	-	-	-	-	-	-	-	-	-	1172	-1	-	ZFIN_ID	-	-	A2	-	-	-	-
12_69.682_47997_26459494	20:26459494-26459494	G	synonymous_variant	LOW	syne1a	ENSDARG00000009499	Transcript	ENSDART00000139350	protein_coding	144/144	-	-	-	26107	25905	8635	V	gtA/gtG	-	-	1	-	ZFIN_ID	-	-	P1	-	-	-	-
12_69.682_47997_26459494	20:26459494-26459494	G	downstream_gene_variant	MODIFIER	syne1a	ENSDARG00000009499	Transcript	ENSDART00000152842	protein_coding	-	-	-	-	-	-	-	-	-	-	3431	1	cds_start_NF,cds_end_NF	ZFIN_ID	-	-	-	-	-	-	-
3_23.286_74832_27617256	20:27617256-27617256	T	intron_variant	MODIFIER	kif26aa	ENSDARG00000042368	Transcript	ENSDART00000002641	protein_coding	-	2016-04-14	-	-	-	-	-	-	-	-	-	1	-	ZFIN_ID	-	-	P5	-	-	-	-
3_23.286_74832_27617256	20:27617256-27617256	T	upstream_gene_variant	MODIFIER	kif26aa	ENSDARG00000042368	Transcript	ENSDART00000136251	protein_coding	-	-	-	-	-	-	-	-	-	-	3083	1	cds_start_NF	ZFIN_ID	-	-	A2	-	-	-	-
24_26.14_61306_27617257	20:27617257-27617257	T	intron_variant	MODIFIER	kif26aa	ENSDARG00000042368	Transcript	ENSDART00000002641	protein_coding	-	2016-04-14	-	-	-	-	-	-	-	-	-	1	-	ZFIN_ID	-	-	P5	-	-	-	-
24_26.14_61306_27617257	20:27617257-27617257	T	upstream_gene_variant	MODIFIER	kif26aa	ENSDARG00000042368	Transcript	ENSDART00000136251	protein_coding	-	-	-	-	-	-	-	-	-	-	3082	1	cds_start_NF	ZFIN_ID	-	-	A2	-	-	-	-
12_96.415_43080_28612016	20:28612016-28612016	T	synonymous_variant	LOW	rgs6	ENSDARG00000015627	Transcript	ENSDART00000075489	protein_coding	14/17	-	-	-	1199	1173	391	L	ctG/ctA	-	-	-1	-	ZFIN_ID	-	-	P1	-	-	-	-
12_96.415_43080_28612016	20:28612016-28612016	T	synonymous_variant	LOW	rgs6	ENSDARG00000015627	Transcript	ENSDART00000135513	protein_coding	15/18	-	-	-	1485	1173	391	L	ctG/ctA	-	-	-1	-	ZFIN_ID	-	-	P1	-	-	-	-
12_80.592_13291_30431177	20:30431177-30431177	G	intergenic_variant	MODIFIER	-	-	-	-	-	-	-	-	-	-	-	-	-	-	-	-	-	-	-	-	-	-	-	-	-	-
1_56.393_61195_31464706	20:31464706-31464706	T	intron_variant	MODIFIER	ust	ENSDARG00000006044	Transcript	ENSDART00000007735	protein_coding	-	2016-01-07	-	-	-	-	-	-	-	-	-	-1	-	ZFIN_ID	-	-	P1	-	-	-	-
10_60.206_12705_32477534	20:32477534-32477534	T	intron_variant	MODIFIER	lace1b	ENSDARG00000042902	Transcript	ENSDART00000062978	protein_coding	-	2016-07-12	-	-	-	-	-	-	-	-	-	-1	-	ZFIN_ID	-	-	P5	-	-	-	-
10_60.206_12705_32477534	20:32477534-32477534	T	intron_variant,non_coding_transcript_variant	MODIFIER	si:dkeyp-34a4.1	ENSDARG00000096677	Transcript	ENSDART00000152875	antisense	-	2016-03-03	-	-	-	-	-	-	-	-	-	1	-	ZFIN_ID	-	-	-	-	-	-	-
10_60.206_12705_32477534	20:32477534-32477534	T	intron_variant	MODIFIER	lace1b	ENSDARG00000042902	Transcript	ENSDART00000153411	protein_coding	-	2016-07-07	-	-	-	-	-	-	-	-	-	-1	cds_end_NF	ZFIN_ID	-	-	A2	-	-	-	-
17_80.519_12702_32477545	20:32477545-32477545	G	intron_variant	MODIFIER	lace1b	ENSDARG00000042902	Transcript	ENSDART00000062978	protein_coding	-	2016-07-12	-	-	-	-	-	-	-	-	-	-1	-	ZFIN_ID	-	-	P5	-	-	-	-
17_80.519_12702_32477545	20:32477545-32477545	G	intron_variant,non_coding_transcript_variant	MODIFIER	si:dkeyp-34a4.1	ENSDARG00000096677	Transcript	ENSDART00000152875	antisense	-	2016-03-03	-	-	-	-	-	-	-	-	-	1	-	ZFIN_ID	-	-	-	-	-	-	-
17_80.519_12702_32477545	20:32477545-32477545	G	intron_variant	MODIFIER	lace1b	ENSDARG00000042902	Transcript	ENSDART00000153411	protein_coding	-	2016-07-07	-	-	-	-	-	-	-	-	-	-1	cds_end_NF	ZFIN_ID	-	-	A2	-	-	-	-
16_101.323_71449_33907791	20:33907791-33907791	T	3_prime_UTR_variant	MODIFIER	atf6	ENSDARG00000012656	Transcript	ENSDART00000007700	protein_coding	16/16	-	-	-	2956	-	-	-	-	-	-	-1	-	ZFIN_ID	-	-	P1	-	-	-	-
16_101.323_71449_33907791	20:33907791-33907791	T	downstream_gene_variant	MODIFIER	olfml2ba	ENSDARG00000005716	Transcript	ENSDART00000147068	protein_coding	-	-	-	-	-	-	-	-	-	-	4162	1	-	ZFIN_ID	-	-	P1	-	-	-	-
23_21.442_9296_35162010	20:35162010-35162010	T	downstream_gene_variant	MODIFIER	hnrnpub	ENSDARG00000004735	Transcript	ENSDART00000006954	processed_transcript	-	-	-	-	-	-	-	-	-	-	908	1	-	ZFIN_ID	-	-	-	-	-	-	-
23_21.442_9296_35162010	20:35162010-35162010	T	intron_variant	MODIFIER	hnrnpub	ENSDARG00000004735	Transcript	ENSDART00000122696	protein_coding	-	2016-08-12	-	-	-	-	-	-	-	-	-	1	-	ZFIN_ID	-	-	P5	-	-	-	-
23_21.442_9296_35162010	20:35162010-35162010	T	intron_variant	MODIFIER	hnrnpub	ENSDARG00000004735	Transcript	ENSDART00000165899	protein_coding	-	2016-08-11	-	-	-	-	-	-	-	-	-	1	-	ZFIN_ID	-	-	A2	-	-	-	-
23_64.597_24593_35270632	20:35270632-35270632	T	intron_variant	MODIFIER	CDC42BPA	ENSDARG00000016464	Transcript	ENSDART00000040456	protein_coding	-	16/36	-	-	-	-	-	-	-	-	-	1	-	HGNC	HGNC:1737	-	P1	-	-	-	-
23_64.597_24593_35270632	20:35270632-35270632	T	intron_variant	MODIFIER	CDC42BPA	ENSDARG00000016464	Transcript	ENSDART00000113773	protein_coding	-	16/38	-	-	-	-	-	-	-	-	-	1	-	HGNC	HGNC:1737	-	-	-	-	-	-
23_64.597_24593_35270632	20:35270632-35270632	T	upstream_gene_variant	MODIFIER	CDC42BPA	ENSDARG00000016464	Transcript	ENSDART00000153313	retained_intron	-	-	-	-	-	-	-	-	-	-	2316	1	-	HGNC	HGNC:1737	-	-	-	-	-	-
9_29.015_8277_37445211	20:37445211-37445211	G	intron_variant	MODIFIER	vta1	ENSDARG00000013732	Transcript	ENSDART00000067053	protein_coding	-	2016-05-07	-	-	-	-	-	-	-	-	-	1	-	ZFIN_ID	-	-	P1	-	-	-	-
14_0_68533_40613173	20:40613173-40613173	T	intron_variant,non_coding_transcript_variant	MODIFIER	si:dkey-150h13.1	ENSDARG00000096673	Transcript	ENSDART00000152833	lincRNA	-	2016-02-02	-	-	-	-	-	-	-	-	-	1	-	ZFIN_ID	-	-	-	-	-	-	-
21_1.937_31629_41114966	20:41114966-41114966	G	intergenic_variant	MODIFIER	-	-	-	-	-	-	-	-	-	-	-	-	-	-	-	-	-	-	-	-	-	-	-	-	-	-
7_0_64310_41142848	20:41142848-41142848	T	intron_variant	MODIFIER	man1a1	ENSDARG00000005652	Transcript	ENSDART00000146052	protein_coding	-	2016-01-11	-	-	-	-	-	-	-	-	-	1	-	ZFIN_ID	-	-	P1	-	-	-	-
20_33.396_50315_42363654	20:42363654-42363654	T	intron_variant	MODIFIER	gopc	ENSDARG00000023117	Transcript	ENSDART00000061135	protein_coding	-	2016-01-08	-	-	-	-	-	-	-	-	-	1	-	ZFIN_ID	-	-	P5	-	-	-	-
20_33.396_50315_42363654	20:42363654-42363654	T	intron_variant	MODIFIER	gopc	ENSDARG00000023117	Transcript	ENSDART00000084642	protein_coding	-	2016-01-05	-	-	-	-	-	-	-	-	-	1	-	ZFIN_ID	-	-	A2	-	-	-	-
20_33.396_50315_42363654	20:42363654-42363654	T	intron_variant	MODIFIER	gopc	ENSDARG00000023117	Transcript	ENSDART00000160519	protein_coding	-	2016-01-09	-	-	-	-	-	-	-	-	-	1	-	ZFIN_ID	-	-	P5	-	-	-	-
20_33.396_50315_42363654	20:42363654-42363654	T	intron_variant	MODIFIER	gopc	ENSDARG00000023117	Transcript	ENSDART00000165631	protein_coding	-	2016-01-06	-	-	-	-	-	-	-	-	-	1	-	ZFIN_ID	-	-	A2	-	-	-	-
12_70.172_7530_43380440	20:43380440-43380440	T	intron_variant	MODIFIER	mllt4a	ENSDARG00000029472	Transcript	ENSDART00000126343	protein_coding	-	1933-02-01	-	-	-	-	-	-	-	-	-	-1	-	ZFIN_ID	-	-	P5	-	-	-	-
12_70.172_7530_43380440	20:43380440-43380440	T	intron_variant	MODIFIER	mllt4a	ENSDARG00000029472	Transcript	ENSDART00000152888	protein_coding	-	1933-01-01	-	-	-	-	-	-	-	-	-	-1	cds_start_NF	ZFIN_ID	-	-	A2	-	-	-	-
1_46.615_20631_43559757	20:43559757-43559757	G	downstream_gene_variant	MODIFIER	pimr133	ENSDARG00000092692	Transcript	ENSDART00000100697	protein_coding	-	-	-	-	-	-	-	-	-	-	715	-1	-	ZFIN_ID	-	-	P1	-	-	-	-
1_46.615_20631_43559757	20:43559757-43559757	G	downstream_gene_variant	MODIFIER	pimr133	ENSDARG00000092692	Transcript	ENSDART00000137422	protein_coding	-	-	-	-	-	-	-	-	-	-	590	-1	cds_start_NF	ZFIN_ID	-	-	-	-	-	-	-
1_46.615_20631_43559757	20:43559757-43559757	G	downstream_gene_variant	MODIFIER	pimr132	ENSDARG00000069276	Transcript	ENSDART00000170679	protein_coding	-	-	-	-	-	-	-	-	-	-	676	-1	-	ZFIN_ID	-	-	P5	-	-	-	-
9_40.8_12720_44278372	20:44278372-44278372	T	intergenic_variant	MODIFIER	-	-	-	-	-	-	-	-	-	-	-	-	-	-	-	-	-	-	-	-	-	-	-	-	-	-
12_61.453_32887_44954482	20:44954482-44954482	C	missense_variant	MODERATE	-	ENSDARG00000087688	Transcript	ENSDART00000124298	protein_coding	2016-10-13	-	-	-	2284	2006	669	M/R	aTg/aGg	-	-	-1	-	-	-	-	P1	-	-	-	-
22_117.503_4023_45118454	20:45118454-45118454	G	intron_variant	MODIFIER	-	ENSDARG00000087688	Transcript	ENSDART00000124298	protein_coding	-	2016-04-12	-	-	-	-	-	-	-	-	-	-1	-	-	-	-	P1	-	-	-	-
9_91.243_34230_48863261	20:48863261-48863261	G	downstream_gene_variant	MODIFIER	pax1b	ENSDARG00000073814	Transcript	ENSDART00000132835	protein_coding	-	-	-	-	-	-	-	-	-	-	704	-1	-	ZFIN_ID	-	-	P1	-	-	-	-
5_90.997_6660_49984160	20:49984160-49984160	T	intron_variant	MODIFIER	hmbox1b	ENSDARG00000018913	Transcript	ENSDART00000008808	protein_coding	-	2016-01-08	-	-	-	-	-	-	-	-	-	1	-	ZFIN_ID	-	-	P1	-	-	-	-
19_118.486_138_172741	21:172741-172741	C	intron_variant	MODIFIER	plgrkt	ENSDARG00000100789	Transcript	ENSDART00000157781	protein_coding	-	2016-05-06	-	-	-	-	-	-	-	-	-	-1	-	ZFIN_ID	-	-	P1	-	-	-	-
19_118.486_138_172741	21:172741-172741	C	downstream_gene_variant	MODIFIER	si:ch1073-398f15.1	ENSDARG00000100353	Transcript	ENSDART00000160005	protein_coding	-	-	-	-	-	-	-	-	-	-	3020	-1	-	ZFIN_ID	-	-	P1	-	-	-	-
19_118.486_138_172741	21:172741-172741	C	downstream_gene_variant	MODIFIER	zer1	ENSDARG00000105123	Transcript	ENSDART00000161382	protein_coding	-	-	-	-	-	-	-	-	-	-	2423	1	-	ZFIN_ID	-	-	A2	-	-	-	-
19_118.486_138_172741	21:172741-172741	C	downstream_gene_variant	MODIFIER	zer1	ENSDARG00000105123	Transcript	ENSDART00000162755	protein_coding	-	-	-	-	-	-	-	-	-	-	2423	1	-	ZFIN_ID	-	-	P5	-	-	-	-
23_23.252_29612_357003	21:357003-357003	T	intron_variant	MODIFIER	TMEM38B	ENSDARG00000100549	Transcript	ENSDART00000168983	protein_coding	-	2016-06-10	-	-	-	-	-	-	-	-	-	1	-	HGNC	HGNC:25535	-	P1	-	-	-	-
4_83.119_77002_1317915	21:1317915-1317915	T	intergenic_variant	MODIFIER	-	-	-	-	-	-	-	-	-	-	-	-	-	-	-	-	-	-	-	-	-	-	-	-	-	-
24_52.555_58993_1324546	21:1324546-1324546	T	intergenic_variant	MODIFIER	-	-	-	-	-	-	-	-	-	-	-	-	-	-	-	-	-	-	-	-	-	-	-	-	-	-
17_42.237_2917_1801389	21:1801389-1801389	G	intergenic_variant	MODIFIER	-	-	-	-	-	-	-	-	-	-	-	-	-	-	-	-	-	-	-	-	-	-	-	-	-	-
19_58.357_1276_2608811	21:2608811-2608811	G	intergenic_variant	MODIFIER	-	-	-	-	-	-	-	-	-	-	-	-	-	-	-	-	-	-	-	-	-	-	-	-	-	-
4_45.208_12161_3127413	21:3127413-3127413	G	intron_variant	MODIFIER	CTIF	ENSDARG00000090617	Transcript	ENSDART00000127740	protein_coding	-	2016-06-12	-	-	-	-	-	-	-	-	-	1	-	HGNC	HGNC:23925	-	P1	-	-	-	-
17_86.782_78079_3647892	21:3647892-3647892	G	upstream_gene_variant	MODIFIER	nsa2	ENSDARG00000007708	Transcript	ENSDART00000021976	protein_coding	-	-	-	-	-	-	-	-	-	-	2852	-1	-	ZFIN_ID	-	-	P1	-	-	-	-
17_86.782_78079_3647892	21:3647892-3647892	G	missense_variant	MODERATE	zgc:101748	ENSDARG00000019707	Transcript	ENSDART00000099535	protein_coding	2016-05-12	-	-	-	510	445	149	M/V	Atg/Gtg	-	-	1	-	ZFIN_ID	-	-	-	deleterious(0)	-	-	-
17_86.782_78079_3647892	21:3647892-3647892	G	non_coding_transcript_exon_variant,non_coding_transcript_variant	MODIFIER	zgc:101748	ENSDARG00000019707	Transcript	ENSDART00000139462	retained_intron	2016-04-07	-	-	-	514	-	-	-	-	-	-	1	-	ZFIN_ID	-	-	-	-	-	-	-
17_86.782_78079_3647892	21:3647892-3647892	G	intron_variant	MODIFIER	zgc:101748	ENSDARG00000019707	Transcript	ENSDART00000144515	protein_coding	-	2016-05-08	-	-	-	-	-	-	-	-	-	1	cds_end_NF,cds_start_NF	ZFIN_ID	-	-	P1	-	-	-	-
17_86.782_78079_3647892	21:3647892-3647892	G	missense_variant	MODERATE	zgc:101748	ENSDARG00000019707	Transcript	ENSDART00000146754	protein_coding	2016-06-10	-	-	-	530	445	149	M/V	Atg/Gtg	-	-	1	cds_end_NF	ZFIN_ID	-	-	-	deleterious(0)	-	-	-
23_62.651_53166_3743371	21:3743371-3743371	G	intron_variant	MODIFIER	dolpp1	ENSDARG00000036915	Transcript	ENSDART00000053609	protein_coding	-	2016-03-06	-	-	-	-	-	-	-	-	-	1	cds_start_NF	ZFIN_ID	-	-	-	-	-	-	-
23_62.651_53166_3743371	21:3743371-3743371	G	intron_variant	MODIFIER	dolpp1	ENSDARG00000036915	Transcript	ENSDART00000170653	protein_coding	-	2016-04-07	-	-	-	-	-	-	-	-	-	1	-	ZFIN_ID	-	-	P1	-	-	-	-
9_59.73_74259_4597763	21:4597763-4597763	G	intron_variant	MODIFIER	camsap1a	ENSDARG00000019208	Transcript	ENSDART00000102643	protein_coding	-	2016-01-18	-	-	-	-	-	-	-	-	-	-1	-	ZFIN_ID	-	-	P5	-	-	-	-
9_59.73_74259_4597763	21:4597763-4597763	G	intron_variant	MODIFIER	camsap1a	ENSDARG00000019208	Transcript	ENSDART00000129355	protein_coding	-	2016-01-12	-	-	-	-	-	-	-	-	-	-1	cds_end_NF	ZFIN_ID	-	-	-	-	-	-	-
9_59.73_74259_4597763	21:4597763-4597763	G	downstream_gene_variant	MODIFIER	notch1a	ENSDARG00000103554	Transcript	ENSDART00000158232	protein_coding	-	-	-	-	-	-	-	-	-	-	3916	-1	cds_start_NF	ZFIN_ID	-	-	-	-	-	-	-
9_59.73_74259_4597763	21:4597763-4597763	G	downstream_gene_variant	MODIFIER	notch1a	ENSDARG00000103554	Transcript	ENSDART00000160208	protein_coding	-	-	-	-	-	-	-	-	-	-	3912	-1	-	ZFIN_ID	-	-	P1	-	-	-	-
9_59.73_74259_4597763	21:4597763-4597763	G	downstream_gene_variant	MODIFIER	notch1a	ENSDARG00000103554	Transcript	ENSDART00000168930	protein_coding	-	-	-	-	-	-	-	-	-	-	4796	-1	-	ZFIN_ID	-	-	P1	-	-	-	-
17_80.066_59177_4631008	21:4631008-4631008	G	upstream_gene_variant	MODIFIER	notch1a	ENSDARG00000103554	Transcript	ENSDART00000158232	protein_coding	-	-	-	-	-	-	-	-	-	-	1887	-1	cds_start_NF	ZFIN_ID	-	-	-	-	-	-	-
17_80.066_59177_4631008	21:4631008-4631008	G	missense_variant	MODERATE	notch1a	ENSDARG00000103554	Transcript	ENSDART00000160208	protein_coding	13/33	-	-	-	2494	2303	768	I/T	aTa/aCa	-	-	-1	-	ZFIN_ID	-	-	P1	tolerated(0.43)	-	-	-
17_80.066_59177_4631008	21:4631008-4631008	G	missense_variant	MODERATE	notch1a	ENSDARG00000103554	Transcript	ENSDART00000168930	protein_coding	13/33	-	-	-	2460	2303	768	I/T	aTa/aCa	-	-	-1	-	ZFIN_ID	-	-	P1	tolerated(0.43)	-	-	-
17_80.847_21318_4813334	21:4813334-4813334	T	missense_variant	MODERATE	rnf165a	ENSDARG00000077906	Transcript	ENSDART00000097796	protein_coding	2016-04-08	-	-	-	516	484	162	V/M	Gtg/Atg	-	-	-1	-	ZFIN_ID	-	-	P1	deleterious(0.02)	-	-	-
17_63.477_68919_7609003	21:7609003-7609003	T	non_coding_transcript_exon_variant,non_coding_transcript_variant	MODIFIER	fam69b	ENSDARG00000101856	Transcript	ENSDART00000167893	antisense	2016-01-02	-	-	-	14	-	-	-	-	-	-	1	-	Clone_based_vega_gene	-	-	-	-	-	-	-
17_63.477_68919_7609003	21:7609003-7609003	T	synonymous_variant	LOW	fam69b	ENSDARG00000101394	Transcript	ENSDART00000170166	protein_coding	2016-02-05	-	-	-	584	138	46	V	gtG/gtA	-	-	-1	-	ZFIN_ID	-	-	P1	-	-	-	-
17_69.482_15301_13308056	21:13308056-13308056	G	splice_region_variant,intron_variant	LOW	zgc:113162	ENSDARG00000052923	Transcript	ENSDART00000134347	protein_coding	-	2016-02-09	-	-	-	-	-	-	-	-	-	1	-	ZFIN_ID	-	-	P1	-	-	-	-
17_69.482_15301_13308056	21:13308056-13308056	G	splice_region_variant,intron_variant	LOW	zgc:113162	ENSDARG00000052923	Transcript	ENSDART00000151268	protein_coding	-	2016-01-01	-	-	-	-	-	-	-	-	-	1	cds_end_NF	ZFIN_ID	-	-	-	-	-	-	-
17_69.482_15301_13308056	21:13308056-13308056	G	splice_region_variant,intron_variant	LOW	zgc:113162	ENSDARG00000052923	Transcript	ENSDART00000151345	protein_coding	-	2016-05-08	-	-	-	-	-	-	-	-	-	1	cds_end_NF	ZFIN_ID	-	-	-	-	-	-	-
17_69.482_15301_13308056	21:13308056-13308056	G	splice_region_variant,intron_variant	LOW	zgc:113162	ENSDARG00000052923	Transcript	ENSDART00000159544	protein_coding	-	2016-01-08	-	-	-	-	-	-	-	-	-	1	-	ZFIN_ID	-	-	P1	-	-	-	-
2_97.601_20549_13383394	21:13383394-13383394	C	intron_variant	MODIFIER	nsmfa	ENSDARG00000060025	Transcript	ENSDART00000139568	protein_coding	-	2016-05-13	-	-	-	-	-	-	-	-	-	-1	-	ZFIN_ID	-	-	P1	-	-	-	-
17_71.029_51697_13396916	21:13396916-13396916	T	synonymous_variant	LOW	nsmfa	ENSDARG00000060025	Transcript	ENSDART00000139568	protein_coding	2016-03-14	-	-	-	460	378	126	Q	caG/caA	-	-	-1	-	ZFIN_ID	-	-	P1	-	-	-	-
19_71.16_61993_15991777	21:15991777-15991777	T	downstream_gene_variant	MODIFIER	zgc:193801	ENSDARG00000076552	Transcript	ENSDART00000113899	protein_coding	-	-	-	-	-	-	-	-	-	-	1632	-1	-	ZFIN_ID	-	-	P5	-	-	-	-
19_71.16_61993_15991777	21:15991777-15991777	T	intron_variant	MODIFIER	mzt2b	ENSDARG00000057928	Transcript	ENSDART00000135605	protein_coding	-	2016-01-03	-	-	-	-	-	-	-	-	-	-1	-	ZFIN_ID	-	-	A2	-	-	-	-
19_71.16_61993_15991777	21:15991777-15991777	T	upstream_gene_variant	MODIFIER	mzt2b	ENSDARG00000057928	Transcript	ENSDART00000139935	retained_intron	-	-	-	-	-	-	-	-	-	-	2119	-1	-	ZFIN_ID	-	-	-	-	-	-	-
19_71.16_61993_15991777	21:15991777-15991777	T	intron_variant	MODIFIER	mzt2b	ENSDARG00000057928	Transcript	ENSDART00000144955	protein_coding	-	2016-01-04	-	-	-	-	-	-	-	-	-	-1	-	ZFIN_ID	-	-	P5	-	-	-	-
4_48.94_41702_16402402	21:16402402-16402402	G	intergenic_variant	MODIFIER	-	-	-	-	-	-	-	-	-	-	-	-	-	-	-	-	-	-	-	-	-	-	-	-	-	-
11_74.093_24698_17748006	21:17748006-17748006	T	intron_variant	MODIFIER	rxraa	ENSDARG00000057737	Transcript	ENSDART00000124173	protein_coding	-	2016-01-10	-	-	-	-	-	-	-	-	-	1	-	ZFIN_ID	-	-	P5	-	-	-	-
11_74.093_24698_17748006	21:17748006-17748006	T	intron_variant	MODIFIER	rxraa	ENSDARG00000057737	Transcript	ENSDART00000141380	protein_coding	-	2016-01-04	-	-	-	-	-	-	-	-	-	1	cds_end_NF	ZFIN_ID	-	-	-	-	-	-	-
16_98.565_39536_18074277	21:18074277-18074277	T	intron_variant	MODIFIER	vav2	ENSDARG00000044718	Transcript	ENSDART00000065717	protein_coding	-	2016-02-29	-	-	-	-	-	-	-	-	-	-1	-	ZFIN_ID	-	-	P1	-	-	-	-
17_52.013_40276_19869228	21:19869228-19869228	T	downstream_gene_variant	MODIFIER	eri1	ENSDARG00000044692	Transcript	ENSDART00000065671	protein_coding	-	-	-	-	-	-	-	-	-	-	1895	-1	-	ZFIN_ID	-	-	A2	-	-	-	-
17_52.013_40276_19869228	21:19869228-19869228	T	synonymous_variant	LOW	mfhas1	ENSDARG00000079104	Transcript	ENSDART00000114969	protein_coding	2016-01-02	-	-	-	943	525	175	L	ctG/ctA	-	-	-1	-	ZFIN_ID	-	-	P5	-	-	-	-
17_52.013_40276_19869228	21:19869228-19869228	T	synonymous_variant	LOW	mfhas1	ENSDARG00000079104	Transcript	ENSDART00000136084	protein_coding	2016-01-03	-	-	-	923	525	175	L	ctG/ctA	-	-	-1	-	ZFIN_ID	-	-	A2	-	-	-	-
17_52.013_40276_19869228	21:19869228-19869228	T	downstream_gene_variant	MODIFIER	eri1	ENSDARG00000044692	Transcript	ENSDART00000164317	protein_coding	-	-	-	-	-	-	-	-	-	-	1899	-1	-	ZFIN_ID	-	-	P5	-	-	-	-
9_78.786_77515_20026620	21:20026620-20026620	T	intron_variant	MODIFIER	tnks	ENSDARG00000077650	Transcript	ENSDART00000111694	protein_coding	-	2016-02-17	-	-	-	-	-	-	-	-	-	1	-	ZFIN_ID	-	-	-	-	-	-	-
9_78.786_77515_20026620	21:20026620-20026620	T	intron_variant	MODIFIER	tnks	ENSDARG00000077650	Transcript	ENSDART00000132653	protein_coding	-	2016-11-26	-	-	-	-	-	-	-	-	-	1	-	ZFIN_ID	-	-	P1	-	-	-	-
17_70.815_44505_20678546	21:20678546-20678546	T	stop_gained	HIGH	gadd45gb.1	ENSDARG00000016725	Transcript	ENSDART00000015224	protein_coding	2016-01-03	-	-	-	163	91	31	Q/*	Caa/Taa	-	-	1	-	ZFIN_ID	-	-	P1	-	-	-	-
17_70.815_44505_20678546	21:20678546-20678546	T	upstream_gene_variant	MODIFIER	GADD45G	-	-	-	-	-	-	-	-	-	-	-	-	-	-	-	-	-	-	-	-	-	-	-	-	-
17_71.642_539_21296474	21:21296474-21296474	T	missense_variant	MODERATE	qpctlb	ENSDARG00000062293	Transcript	ENSDART00000089898	protein_coding	2016-05-07	-	-	-	852	852	284	E/D	gaG/gaT	-	-	1	-	ZFIN_ID	-	-	P1	-	-	-	-
15_28.006_8407_22961140	21:22961140-22961140	T	intron_variant	MODIFIER	rb1	ENSDARG00000006782	Transcript	ENSDART00000024309	protein_coding	-	17/26	-	-	-	-	-	-	-	-	-	-1	-	ZFIN_ID	-	-	P1	-	-	-	-
15_28.006_8407_22961140	21:22961140-22961140	T	downstream_gene_variant	MODIFIER	CU694531.2	ENSDARG00000101477	Transcript	ENSDART00000165445	protein_coding	-	-	-	-	-	-	-	-	-	-	1908	1	-	Clone_based_ensembl_gene	-	-	P1	-	-	-	-
17_60.671_68097_24191853	21:24191853-24191853	G	intron_variant	MODIFIER	cadm1a	ENSDARG00000031075	Transcript	ENSDART00000065599	protein_coding	-	2016-01-09	-	-	-	-	-	-	-	-	-	1	cds_start_NF	ZFIN_ID	-	-	A2	-	-	-	-
17_60.671_68097_24191853	21:24191853-24191853	G	intron_variant	MODIFIER	cadm1a	ENSDARG00000031075	Transcript	ENSDART00000112869	protein_coding	-	2016-01-10	-	-	-	-	-	-	-	-	-	1	cds_start_NF	ZFIN_ID	-	-	A2	-	-	-	-
17_60.671_68097_24191853	21:24191853-24191853	G	intron_variant	MODIFIER	cadm1a	ENSDARG00000031075	Transcript	ENSDART00000145541	protein_coding	-	2016-01-11	-	-	-	-	-	-	-	-	-	1	cds_start_NF	ZFIN_ID	-	-	P5	-	-	-	-
24_43.116_9985_25118155	21:25118155-25118155	T	intron_variant,non_coding_transcript_variant	MODIFIER	ddx10	ENSDARG00000061865	Transcript	ENSDART00000149323	processed_transcript	-	2016-03-03	-	-	-	-	-	-	-	-	-	1	-	ZFIN_ID	-	-	-	-	-	-	-
24_43.116_9985_25118155	21:25118155-25118155	T	intron_variant	MODIFIER	ddx10	ENSDARG00000061865	Transcript	ENSDART00000149507	protein_coding	-	16/17	-	-	-	-	-	-	-	-	-	1	-	ZFIN_ID	-	-	P1	-	-	-	-
19_70.818_18142_25312710	21:25312710-25312710	T	upstream_gene_variant	MODIFIER	or132-4	ENSDARG00000094153	Transcript	ENSDART00000133406	protein_coding	-	-	-	-	-	-	-	-	-	-	4919	1	-	ZFIN_ID	-	-	P1	-	-	-	-
19_70.818_18142_25312710	21:25312710-25312710	T	downstream_gene_variant	MODIFIER	si:dkey-92k1.9	ENSDARG00000092866	Transcript	ENSDART00000147079	protein_coding	-	-	-	-	-	-	-	-	-	-	3849	1	-	ZFIN_ID	-	-	P1	-	-	-	-
16_59.481_9434_25433231	21:25433231-25433231	C	intron_variant	MODIFIER	cnksr2b	ENSDARG00000073707	Transcript	ENSDART00000110923	protein_coding	-	2016-05-21	-	-	-	-	-	-	-	-	-	-1	-	ZFIN_ID	-	-	P1	-	-	-	-
16_59.481_9434_25433231	21:25433231-25433231	C	intron_variant	MODIFIER	cnksr2b	ENSDARG00000073707	Transcript	ENSDART00000162711	protein_coding	-	2016-05-21	-	-	-	-	-	-	-	-	-	-1	-	ZFIN_ID	-	-	-	-	-	-	-
9_31.861_8492_25531859	21:25531859-25531859	T	downstream_gene_variant	MODIFIER	npas4b	ENSDARG00000087753	Transcript	ENSDART00000124669	protein_coding	-	-	-	-	-	-	-	-	-	-	349	-1	-	ZFIN_ID	-	-	P5	-	-	-	-
9_31.861_8492_25531859	21:25531859-25531859	T	downstream_gene_variant	MODIFIER	npas4b	ENSDARG00000087753	Transcript	ENSDART00000134310	protein_coding	-	-	-	-	-	-	-	-	-	-	1564	-1	cds_end_NF	ZFIN_ID	-	-	A2	-	-	-	-
9_31.861_8492_25531859	21:25531859-25531859	T	upstream_gene_variant	MODIFIER	MRPS12	ENSDARG00000089836	Transcript	ENSDART00000144917	protein_coding	-	-	-	-	-	-	-	-	-	-	3072	-1	-	HGNC	HGNC:10380	-	P1	-	-	-	-
8_108.859_22356_25733719	21:25733719-25733719	G	downstream_gene_variant	MODIFIER	zgc:112437	ENSDARG00000009215	Transcript	ENSDART00000002128	protein_coding	-	-	-	-	-	-	-	-	-	-	3206	-1	-	ZFIN_ID	-	-	P1	-	-	-	-
8_108.859_22356_25733719	21:25733719-25733719	G	downstream_gene_variant	MODIFIER	cldnb	ENSDARG00000009544	Transcript	ENSDART00000021664	protein_coding	-	-	-	-	-	-	-	-	-	-	3484	1	-	ZFIN_ID	-	-	P1	-	-	-	-
8_108.859_22356_25733719	21:25733719-25733719	G	upstream_gene_variant	MODIFIER	CR847847.1	ENSDARG00000087096	Transcript	ENSDART00000129298	protein_coding	-	-	-	-	-	-	-	-	-	-	1652	1	-	Clone_based_ensembl_gene	-	-	P1	-	-	-	-
23_59.163_32647_30176231	21:30176231-30176231	T	intron_variant	MODIFIER	-	ENSDARG00000055999	Transcript	ENSDART00000078403	protein_coding	-	2016-12-19	-	-	-	-	-	-	-	-	-	1	-	-	-	-	P5	-	-	-	-
23_59.163_32647_30176231	21:30176231-30176231	T	intron_variant	MODIFIER	-	ENSDARG00000055999	Transcript	ENSDART00000137023	protein_coding	-	2016-12-19	-	-	-	-	-	-	-	-	-	1	-	-	-	-	A2	-	-	-	-
23_59.163_32647_30176231	21:30176231-30176231	T	upstream_gene_variant	MODIFIER	-	ENSDARG00000055999	Transcript	ENSDART00000144895	retained_intron	-	-	-	-	-	-	-	-	-	-	2959	1	-	-	-	-	-	-	-	-	-
8_76.091_72443_31173894	21:31173894-31173894	G	intron_variant	MODIFIER	zgc:152891	ENSDARG00000016789	Transcript	ENSDART00000011572	protein_coding	-	2016-01-14	-	-	-	-	-	-	-	-	-	-1	-	ZFIN_ID	-	-	P1	-	-	-	-
25_52.317_67642_34353695	21:34353695-34353695	G	synonymous_variant	LOW	dacha	ENSDARG00000010132	Transcript	ENSDART00000023038	protein_coding	2016-10-12	-	-	-	1760	1611	537	H	caT/caC	-	-	-1	-	ZFIN_ID	-	-	P1	-	-	-	-
17_71.986_45286_35332919	21:35332919-35332919	T	synonymous_variant	LOW	rars	ENSDARG00000054530	Transcript	ENSDART00000130626	protein_coding	14/15	-	-	-	1823	1698	566	I	atC/atT	-	-	1	-	ZFIN_ID	-	-	P1	-	-	-	-
26_77.599_33227_36211041	21:36211041-36211041	T	intergenic_variant	MODIFIER	-	-	-	-	-	-	-	-	-	-	-	-	-	-	-	-	-	-	-	-	-	-	-	-	-	-
26_78.009_23428_36211041	21:36211041-36211041	T	intergenic_variant	MODIFIER	-	-	-	-	-	-	-	-	-	-	-	-	-	-	-	-	-	-	-	-	-	-	-	-	-	-
20_56.201_70954_37831518	21:37831518-37831518	G	intron_variant	MODIFIER	amot	ENSDARG00000078335	Transcript	ENSDART00000114778	protein_coding	-	2016-05-12	-	-	-	-	-	-	-	-	-	1	-	ZFIN_ID	-	-	P1	-	-	-	-
20_56.201_70954_37831518	21:37831518-37831518	G	intron_variant	MODIFIER	amot	ENSDARG00000078335	Transcript	ENSDART00000141096	protein_coding	-	2016-04-06	-	-	-	-	-	-	-	-	-	1	cds_end_NF	ZFIN_ID	-	-	-	-	-	-	-
19_59.286_8960_38077752	21:38077752-38077752	T	downstream_gene_variant	MODIFIER	klf18	ENSDARG00000018757	Transcript	ENSDART00000151226	protein_coding	-	-	-	-	-	-	-	-	-	-	3419	-1	-	ZFIN_ID	-	-	P1	-	-	-	-
18_20.862_6582_40808762	21:40808762-40808762	T	intron_variant	MODIFIER	limk1b	ENSDARG00000003022	Transcript	ENSDART00000004686	protein_coding	-	2016-01-14	-	-	-	-	-	-	-	-	-	-1	-	ZFIN_ID	-	-	P1	-	-	-	-
18_20.862_6582_40808762	21:40808762-40808762	T	intron_variant	MODIFIER	limk1b	ENSDARG00000003022	Transcript	ENSDART00000148513	protein_coding	-	2016-01-05	-	-	-	-	-	-	-	-	-	-1	cds_end_NF	ZFIN_ID	-	-	-	-	-	-	-
21_13.476_43351_43885737	21:43885737-43885737	C	upstream_gene_variant	MODIFIER	sra1	ENSDARG00000053619	Transcript	ENSDART00000075672	protein_coding	-	-	-	-	-	-	-	-	-	-	1361	1	-	ZFIN_ID	-	-	P1	-	-	-	-
21_13.476_43351_43885737	21:43885737-43885737	C	3_prime_UTR_variant	MODIFIER	csf1rb	ENSDARG00000053624	Transcript	ENSDART00000075675	protein_coding	21/21	-	-	-	6470	-	-	-	-	-	-	1	-	ZFIN_ID	-	-	A2	-	-	-	-
21_13.476_43351_43885737	21:43885737-43885737	C	downstream_gene_variant	MODIFIER	csf1rb	ENSDARG00000053624	Transcript	ENSDART00000142718	protein_coding	-	-	-	-	-	-	-	-	-	-	3485	1	cds_start_NF	ZFIN_ID	-	-	P5	-	-	-	-
13_14.509_60948_45863641	21:45863641-45863641	T	intron_variant	MODIFIER	slc22a4	ENSDARG00000005335	Transcript	ENSDART00000024342	protein_coding	-	2016-07-09	-	-	-	-	-	-	-	-	-	1	-	ZFIN_ID	-	-	P1	-	-	-	-
13_14.509_60948_45863641	21:45863641-45863641	T	upstream_gene_variant	MODIFIER	slc22a21	ENSDARG00000094112	Transcript	ENSDART00000135034	protein_coding	-	-	-	-	-	-	-	-	-	-	2968	1	cds_end_NF	ZFIN_ID	-	-	A2	-	-	-	-
13_14.509_60948_45863641	21:45863641-45863641	T	downstream_gene_variant	MODIFIER	slc22a4	ENSDARG00000005335	Transcript	ENSDART00000138828	retained_intron	-	-	-	-	-	-	-	-	-	-	2292	1	-	ZFIN_ID	-	-	-	-	-	-	-
13_14.509_60948_45863641	21:45863641-45863641	T	downstream_gene_variant	MODIFIER	slc22a4	ENSDARG00000005335	Transcript	ENSDART00000145081	retained_intron	-	-	-	-	-	-	-	-	-	-	2195	1	-	ZFIN_ID	-	-	-	-	-	-	-
13_14.509_60948_45863641	21:45863641-45863641	T	upstream_gene_variant	MODIFIER	slc22a21	ENSDARG00000094112	Transcript	ENSDART00000159841	protein_coding	-	-	-	-	-	-	-	-	-	-	2933	1	-	ZFIN_ID	-	-	P5	-	-	-	-
13_30.682_63672_45863641	21:45863641-45863641	T	intron_variant	MODIFIER	slc22a4	ENSDARG00000005335	Transcript	ENSDART00000024342	protein_coding	-	2016-07-09	-	-	-	-	-	-	-	-	-	1	-	ZFIN_ID	-	-	P1	-	-	-	-
13_30.682_63672_45863641	21:45863641-45863641	T	upstream_gene_variant	MODIFIER	slc22a21	ENSDARG00000094112	Transcript	ENSDART00000135034	protein_coding	-	-	-	-	-	-	-	-	-	-	2968	1	cds_end_NF	ZFIN_ID	-	-	A2	-	-	-	-
13_30.682_63672_45863641	21:45863641-45863641	T	downstream_gene_variant	MODIFIER	slc22a4	ENSDARG00000005335	Transcript	ENSDART00000138828	retained_intron	-	-	-	-	-	-	-	-	-	-	2292	1	-	ZFIN_ID	-	-	-	-	-	-	-
13_30.682_63672_45863641	21:45863641-45863641	T	downstream_gene_variant	MODIFIER	slc22a4	ENSDARG00000005335	Transcript	ENSDART00000145081	retained_intron	-	-	-	-	-	-	-	-	-	-	2195	1	-	ZFIN_ID	-	-	-	-	-	-	-
13_30.682_63672_45863641	21:45863641-45863641	T	upstream_gene_variant	MODIFIER	slc22a21	ENSDARG00000094112	Transcript	ENSDART00000159841	protein_coding	-	-	-	-	-	-	-	-	-	-	2933	1	-	ZFIN_ID	-	-	P5	-	-	-	-
27_113.298_39205_60600	22:60600-60600	G	upstream_gene_variant	MODIFIER	sdhb	ENSDARG00000075768	Transcript	ENSDART00000062264	protein_coding	-	-	-	-	-	-	-	-	-	-	2068	1	-	ZFIN_ID	-	-	P1	-	-	-	-
27_113.298_39205_60600	22:60600-60600	G	synonymous_variant	LOW	mrpl20	ENSDARG00000090462	Transcript	ENSDART00000125700	protein_coding	2016-04-04	-	-	-	513	438	146	T	acT/acC	-	-	-1	-	ZFIN_ID	-	-	P1	-	-	-	-
27_113.298_39205_60600	22:60600-60600	G	upstream_gene_variant	MODIFIER	atad3b	ENSDARG00000086848	Transcript	ENSDART00000127829	protein_coding	-	-	-	-	-	-	-	-	-	-	2168	-1	-	ZFIN_ID	-	-	P1	-	-	-	-
27_113.298_39205_60600	22:60600-60600	G	synonymous_variant	LOW	mrpl20	ENSDARG00000090462	Transcript	ENSDART00000166010	protein_coding	2016-04-06	-	-	-	513	438	146	T	acT/acC	-	-	-1	-	ZFIN_ID	-	-	P1	-	-	-	-
27_113.931_49413_60600	22:60600-60600	T	upstream_gene_variant	MODIFIER	sdhb	ENSDARG00000075768	Transcript	ENSDART00000062264	protein_coding	-	-	-	-	-	-	-	-	-	-	2068	1	-	ZFIN_ID	-	-	P1	-	-	-	-
27_113.931_49413_60600	22:60600-60600	T	synonymous_variant	LOW	mrpl20	ENSDARG00000090462	Transcript	ENSDART00000125700	protein_coding	2016-04-04	-	-	-	513	438	146	T	acG/acA	-	-	-1	-	ZFIN_ID	-	-	P1	-	-	-	-
27_113.931_49413_60600	22:60600-60600	T	upstream_gene_variant	MODIFIER	atad3b	ENSDARG00000086848	Transcript	ENSDART00000127829	protein_coding	-	-	-	-	-	-	-	-	-	-	2168	-1	-	ZFIN_ID	-	-	P1	-	-	-	-
27_113.931_49413_60600	22:60600-60600	T	synonymous_variant	LOW	mrpl20	ENSDARG00000090462	Transcript	ENSDART00000166010	protein_coding	2016-04-06	-	-	-	513	438	146	T	acG/acA	-	-	-1	-	ZFIN_ID	-	-	P1	-	-	-	-
27_112.969_58152_79767	22:79767-79767	G	downstream_gene_variant	MODIFIER	mfap2	ENSDARG00000059367	Transcript	ENSDART00000082471	protein_coding	-	-	-	-	-	-	-	-	-	-	4194	1	-	ZFIN_ID	-	-	P1	-	-	-	-
27_114.667_47727_214697	22:214697-214697	T	synonymous_variant	LOW	SLC25A34	ENSDARG00000087401	Transcript	ENSDART00000124535	protein_coding	2016-01-08	-	-	-	377	249	83	G	ggG/ggA	-	-	-1	-	HGNC	HGNC:27653	-	P5	-	-	-	-
27_114.667_47727_214697	22:214697-214697	T	synonymous_variant	LOW	SLC25A34	ENSDARG00000087401	Transcript	ENSDART00000125391	protein_coding	2016-01-06	-	-	-	377	258	86	G	ggG/ggA	-	-	-1	-	HGNC	HGNC:27653	-	A2	-	-	-	-
27_114.667_47727_214697	22:214697-214697	T	downstream_gene_variant	MODIFIER	fbxo42	ENSDARG00000087545	Transcript	ENSDART00000131067	protein_coding	-	-	-	-	-	-	-	-	-	-	4205	-1	-	ZFIN_ID	-	-	P1	-	-	-	-
27_114.667_47727_214697	22:214697-214697	T	synonymous_variant	LOW	SLC25A34	ENSDARG00000087401	Transcript	ENSDART00000170463	protein_coding	2016-01-07	-	-	-	377	258	86	G	ggG/ggA	-	-	-1	-	HGNC	HGNC:27653	-	A2	-	-	-	-
27_112.367_6663_214700	22:214700-214700	G	synonymous_variant	LOW	SLC25A34	ENSDARG00000087401	Transcript	ENSDART00000124535	protein_coding	2016-01-08	-	-	-	374	246	82	D	gaT/gaC	-	-	-1	-	HGNC	HGNC:27653	-	P5	-	-	-	-
27_112.367_6663_214700	22:214700-214700	G	synonymous_variant	LOW	SLC25A34	ENSDARG00000087401	Transcript	ENSDART00000125391	protein_coding	2016-01-06	-	-	-	374	255	85	D	gaT/gaC	-	-	-1	-	HGNC	HGNC:27653	-	A2	-	-	-	-
27_112.367_6663_214700	22:214700-214700	G	downstream_gene_variant	MODIFIER	fbxo42	ENSDARG00000087545	Transcript	ENSDART00000131067	protein_coding	-	-	-	-	-	-	-	-	-	-	4202	-1	-	ZFIN_ID	-	-	P1	-	-	-	-
27_112.367_6663_214700	22:214700-214700	G	synonymous_variant	LOW	SLC25A34	ENSDARG00000087401	Transcript	ENSDART00000170463	protein_coding	2016-01-07	-	-	-	374	255	85	D	gaT/gaC	-	-	-1	-	HGNC	HGNC:27653	-	A2	-	-	-	-
27_116.611_61865_970578	22:970578-970578	T	stop_gained	HIGH	def6b	ENSDARG00000044524	Transcript	ENSDART00000065377	protein_coding	2016-07-11	-	-	-	1113	1084	362	Q/*	Cag/Tag	-	-	1	-	ZFIN_ID	-	-	P5	-	-	-	-
27_116.611_61865_970578	22:970578-970578	T	downstream_gene_variant	MODIFIER	def6b	ENSDARG00000044524	Transcript	ENSDART00000148981	protein_coding	-	-	-	-	-	-	-	-	-	-	88	1	cds_start_NF,cds_end_NF	ZFIN_ID	-	-	A2	-	-	-	-
27_116.611_61865_970578	22:970578-970578	T	upstream_gene_variant	MODIFIER	def6b	ENSDARG00000044524	Transcript	ENSDART00000149486	protein_coding	-	-	-	-	-	-	-	-	-	-	312	1	cds_start_NF	ZFIN_ID	-	-	-	-	-	-	-
22_20.221_58980_2810093	22:2810093-2810093	G	intron_variant	MODIFIER	si:dkey-20i20.2	ENSDARG00000071719	Transcript	ENSDART00000106221	protein_coding	-	2016-01-03	-	-	-	-	-	-	-	-	-	1	-	ZFIN_ID	-	-	P5	-	-	-	-
22_20.221_58980_2810093	22:2810093-2810093	G	upstream_gene_variant	MODIFIER	znf983	ENSDARG00000071714	Transcript	ENSDART00000106237	protein_coding	-	-	-	-	-	-	-	-	-	-	4356	1	-	ZFIN_ID	-	-	P1	-	-	-	-
22_20.221_58980_2810093	22:2810093-2810093	G	downstream_gene_variant	MODIFIER	si:dkey-20i20.3	ENSDARG00000092246	Transcript	ENSDART00000131234	protein_coding	-	-	-	-	-	-	-	-	-	-	4338	1	cds_end_NF	ZFIN_ID	-	-	P1	-	-	-	-
22_20.221_58980_2810093	22:2810093-2810093	G	upstream_gene_variant	MODIFIER	znf983	ENSDARG00000071714	Transcript	ENSDART00000145463	protein_coding	-	-	-	-	-	-	-	-	-	-	4344	1	cds_end_NF	ZFIN_ID	-	-	-	-	-	-	-
22_20.221_58980_2810093	22:2810093-2810093	G	intron_variant	MODIFIER	zgc:174224	ENSDARG00000076222	Transcript	ENSDART00000160188	protein_coding	-	2016-01-01	-	-	-	-	-	-	-	-	-	1	-	ZFIN_ID	-	-	P1	-	-	-	-
22_20.221_58980_2810093	22:2810093-2810093	G	intron_variant	MODIFIER	zgc:174224	ENSDARG00000076222	Transcript	ENSDART00000161580	protein_coding	-	2016-01-01	-	-	-	-	-	-	-	-	-	1	-	ZFIN_ID	-	-	P1	-	-	-	-
22_20.221_58980_2810093	22:2810093-2810093	G	intron_variant	MODIFIER	si:dkey-20i20.2	ENSDARG00000071719	Transcript	ENSDART00000171567	protein_coding	-	2016-01-02	-	-	-	-	-	-	-	-	-	1	-	ZFIN_ID	-	-	P5	-	-	-	-
12_66.16_27212_3083799	22:3083799-3083799	G	intergenic_variant	MODIFIER	-	-	-	-	-	-	-	-	-	-	-	-	-	-	-	-	-	-	-	-	-	-	-	-	-	-
16_44.555_35770_3117623	22:3117623-3117623	G	synonymous_variant	LOW	lmnb2	ENSDARG00000101624	Transcript	ENSDART00000170983	protein_coding	2016-06-12	-	-	-	1038	831	277	D	gaT/gaC	-	-	-1	-	ZFIN_ID	-	-	P1	-	-	-	-
13_41.937_24197_3669994	22:3669994-3669994	T	intron_variant	MODIFIER	ptprsa	ENSDARG00000059738	Transcript	ENSDART00000083308	protein_coding	-	1933-02-01	-	-	-	-	-	-	-	-	-	-1	-	ZFIN_ID	-	-	P1	-	-	-	-
6_43.454_79245_5366959	22:5366959-5366959	T	intergenic_variant	MODIFIER	-	-	-	-	-	-	-	-	-	-	-	-	-	-	-	-	-	-	-	-	-	-	-	-	-	-
23_69.99_46827_7462006	22:7462006-7462006	G	missense_variant	MODERATE	CELA1	-	-	-	-	-	-	-	-	-	-	-	-	-	-	-	-	-	-	-	-	-	-	-	-	-
3_98.879_28826_7625250	22:7625250-7625250	T	intergenic_variant	MODIFIER	-	-	-	-	-	-	-	-	-	-	-	-	-	-	-	-	-	-	-	-	-	-	-	-	-	-
13_55.661_68198_8132048	22:8132048-8132048	G	synonymous_variant	LOW	si:ch73-44m9.3	ENSDARG00000100357	Transcript	ENSDART00000156571	protein_coding	2016-03-07	-	-	-	767	570	190	H	caT/caC	-	-	-1	-	ZFIN_ID	-	-	P1	-	-	-	-
19_98.626_76107_9344349	22:9344349-9344349	C	non_coding_transcript_exon_variant,non_coding_transcript_variant	MODIFIER	si:ch211-250k18.8	ENSDARG00000079986	Transcript	ENSDART00000147731	unprocessed_pseudogene	13/27	-	-	-	3880	-	-	-	-	-	-	1	-	ZFIN_ID	-	-	-	-	-	-	-
4_49.664_51277_10685943	22:10685943-10685943	T	intron_variant	MODIFIER	hiat1b	ENSDARG00000043055	Transcript	ENSDART00000063207	protein_coding	-	2016-01-12	-	-	-	-	-	-	-	-	-	1	-	ZFIN_ID	-	-	-	-	-	-	-
4_49.664_51277_10685943	22:10685943-10685943	T	intron_variant	MODIFIER	hiat1b	ENSDARG00000043055	Transcript	ENSDART00000122349	protein_coding	-	2016-01-11	-	-	-	-	-	-	-	-	-	1	-	ZFIN_ID	-	-	P1	-	-	-	-
16_21.083_63381_10902372	22:10902372-10902372	G	synonymous_variant	LOW	insrb	ENSDARG00000071524	Transcript	ENSDART00000105823	protein_coding	2016-11-21	-	-	-	3490	2394	798	N	aaT/aaC	-	-	-1	-	ZFIN_ID	-	-	A2	-	-	-	-
16_21.083_63381_10902372	22:10902372-10902372	G	synonymous_variant	LOW	insrb	ENSDARG00000071524	Transcript	ENSDART00000159995	protein_coding	2016-11-22	-	-	-	3490	2394	798	N	aaT/aaC	-	-	-1	-	ZFIN_ID	-	-	P5	-	-	-	-
9_72.947_684_11147346	22:11147346-11147346	G	intron_variant	MODIFIER	bcor	ENSDARG00000017798	Transcript	ENSDART00000047442	protein_coding	-	2016-08-12	-	-	-	-	-	-	-	-	-	1	-	ZFIN_ID	-	-	A2	-	-	-	-
9_72.947_684_11147346	22:11147346-11147346	G	intron_variant	MODIFIER	bcor	ENSDARG00000017798	Transcript	ENSDART00000102106	protein_coding	-	2016-09-13	-	-	-	-	-	-	-	-	-	1	-	ZFIN_ID	-	-	P5	-	-	-	-
16_46.791_46371_14463926	22:14463926-14463926	A	intron_variant	MODIFIER	lrp1ba	ENSDARG00000004789	Transcript	ENSDART00000133385	protein_coding	-	50/53	-	-	-	-	-	-	-	-	-	-1	cds_start_NF,cds_end_NF	ZFIN_ID	-	-	P1	-	-	-	-
16_46.791_46371_14463926	22:14463926-14463926	A	upstream_gene_variant	MODIFIER	si:ch211-102g22.3	ENSDARG00000093872	Transcript	ENSDART00000141862	transcribed_unprocessed_pseudogene	-	-	-	-	-	-	-	-	-	-	1257	1	-	ZFIN_ID	-	-	-	-	-	-	-
16_46.791_46371_14463926	22:14463926-14463926	A	upstream_gene_variant	MODIFIER	si:ch211-102g22.3	ENSDARG00000093872	Transcript	ENSDART00000144593	transcribed_unprocessed_pseudogene	-	-	-	-	-	-	-	-	-	-	1257	1	-	ZFIN_ID	-	-	-	-	-	-	-
16_41.061_76756_15941311	22:15941311-15941311	T	missense_variant	MODERATE	stil	ENSDARG00000024904	Transcript	ENSDART00000033617	protein_coding	2016-11-16	-	-	-	2494	2222	741	P/L	cCt/cTt	-	-	1	-	ZFIN_ID	-	-	P1	deleterious(0.01)	-	-	-
7_63.952_22229_16304342	22:16304342-16304342	G	stop_lost	HIGH	osbpl1a	ENSDARG00000105147	Transcript	ENSDART00000164161	protein_coding	13/29	-	-	-	1273	986	329	*/W	tAg/tGg	-	-	1	-	ZFIN_ID	-	-	P1	-	-	-	-
7_25.69_50104_17029626	22:17029626-17029626	C	upstream_gene_variant	MODIFIER	nfia	ENSDARG00000062420	Transcript	ENSDART00000138382	protein_coding	-	-	-	-	-	-	-	-	-	-	3515	-1	cds_end_NF	ZFIN_ID	-	-	-	-	-	-	-
16_50.699_81046_17967348	22:17967348-17967348	T	intron_variant	MODIFIER	ncanb	ENSDARG00000005783	Transcript	ENSDART00000005724	protein_coding	-	2016-10-27	-	-	-	-	-	-	-	-	-	-1	-	ZFIN_ID	-	-	P1	-	-	-	-
16_34.798_28729_18863673	22:18863673-18863673	T	intron_variant	MODIFIER	fstl3	ENSDARG00000025670	Transcript	ENSDART00000034851	protein_coding	-	2016-02-04	-	-	-	-	-	-	-	-	-	1	-	ZFIN_ID	-	-	P5	-	-	-	-
16_34.798_28729_18863673	22:18863673-18863673	T	intron_variant	MODIFIER	fstl3	ENSDARG00000025670	Transcript	ENSDART00000144402	protein_coding	-	2016-01-02	-	-	-	-	-	-	-	-	-	1	cds_start_NF,cds_end_NF	ZFIN_ID	-	-	A2	-	-	-	-
5_73.292_54177_19485580	22:19485580-19485580	G	intergenic_variant	MODIFIER	-	-	-	-	-	-	-	-	-	-	-	-	-	-	-	-	-	-	-	-	-	-	-	-	-	-
1_44.658_59552_19993824	22:19993824-19993824	C	intergenic_variant	MODIFIER	-	-	-	-	-	-	-	-	-	-	-	-	-	-	-	-	-	-	-	-	-	-	-	-	-	-
11_33.253_13368_21696009	22:21696009-21696009	T	intron_variant	MODIFIER	si:dkey-42p8.3	ENSDARG00000008767	Transcript	ENSDART00000105561	protein_coding	-	2016-03-19	-	-	-	-	-	-	-	-	-	-1	-	ZFIN_ID	-	-	A2	-	-	-	-
11_33.253_13368_21696009	22:21696009-21696009	T	intron_variant	MODIFIER	si:dkey-42p8.3	ENSDARG00000008767	Transcript	ENSDART00000149635	protein_coding	-	2016-03-19	-	-	-	-	-	-	-	-	-	-1	-	ZFIN_ID	-	-	P5	-	-	-	-
17_37.856_61275_22943003	22:22943003-22943003	G	downstream_gene_variant	MODIFIER	5S_rRNA	ENSDARG00000085861	Transcript	ENSDART00000121261	rRNA	-	-	-	-	-	-	-	-	-	-	1934	1	-	RFAM	-	-	-	-	-	-	-
18_71.95_61282_22943003	22:22943003-22943003	T	downstream_gene_variant	MODIFIER	5S_rRNA	ENSDARG00000085861	Transcript	ENSDART00000121261	rRNA	-	-	-	-	-	-	-	-	-	-	1934	1	-	RFAM	-	-	-	-	-	-	-
24_13.807_61281_22943003	22:22943003-22943003	C	downstream_gene_variant	MODIFIER	5S_rRNA	ENSDARG00000085861	Transcript	ENSDART00000121261	rRNA	-	-	-	-	-	-	-	-	-	-	1934	1	-	RFAM	-	-	-	-	-	-	-
27_53.424_61258_22943003	22:22943003-22943003	T	downstream_gene_variant	MODIFIER	5S_rRNA	ENSDARG00000085861	Transcript	ENSDART00000121261	rRNA	-	-	-	-	-	-	-	-	-	-	1934	1	-	RFAM	-	-	-	-	-	-	-
22_57.203_39574_28584668	22:28584668-28584668	T	intergenic_variant	MODIFIER	-	-	-	-	-	-	-	-	-	-	-	-	-	-	-	-	-	-	-	-	-	-	-	-	-	-
3_105.733_11172_29497550	22:29497550-29497550	C	intergenic_variant	MODIFIER	-	-	-	-	-	-	-	-	-	-	-	-	-	-	-	-	-	-	-	-	-	-	-	-	-	-
25_59.786_71149_29834312	22:29834312-29834312	G	intron_variant,non_coding_transcript_variant	MODIFIER	si:ch211-223c9.2	ENSDARG00000092881	Transcript	ENSDART00000125017	processed_transcript	-	2016-01-13	-	-	-	-	-	-	-	-	-	-1	-	ZFIN_ID	-	-	-	-	-	-	-
5_42.638_43912_30131605	22:30131605-30131605	G	intron_variant	MODIFIER	add3a	ENSDARG00000040874	Transcript	ENSDART00000040538	protein_coding	-	2016-03-17	-	-	-	-	-	-	-	-	-	1	-	ZFIN_ID	-	-	P5	-	-	-	-
5_42.638_43912_30131605	22:30131605-30131605	G	intron_variant,non_coding_transcript_variant	MODIFIER	add3a	ENSDARG00000040874	Transcript	ENSDART00000134834	processed_transcript	-	2016-01-01	-	-	-	-	-	-	-	-	-	1	-	ZFIN_ID	-	-	-	-	-	-	-
5_42.638_43912_30131605	22:30131605-30131605	G	intron_variant	MODIFIER	add3a	ENSDARG00000040874	Transcript	ENSDART00000140015	protein_coding	-	2016-01-06	-	-	-	-	-	-	-	-	-	1	cds_end_NF	ZFIN_ID	-	-	-	-	-	-	-
5_42.638_43912_30131605	22:30131605-30131605	G	intron_variant	MODIFIER	add3a	ENSDARG00000040874	Transcript	ENSDART00000141247	protein_coding	-	2016-02-04	-	-	-	-	-	-	-	-	-	1	cds_end_NF	ZFIN_ID	-	-	-	-	-	-	-
5_42.638_43912_30131605	22:30131605-30131605	G	intron_variant	MODIFIER	add3a	ENSDARG00000040874	Transcript	ENSDART00000142857	protein_coding	-	2016-02-04	-	-	-	-	-	-	-	-	-	1	cds_end_NF	ZFIN_ID	-	-	-	-	-	-	-
12_71.755_37031_32136150	22:32136150-32136150	T	intergenic_variant	MODIFIER	-	-	-	-	-	-	-	-	-	-	-	-	-	-	-	-	-	-	-	-	-	-	-	-	-	-
17_83.084_25466_34403631	22:34403631-34403631	T	intron_variant	MODIFIER	rnf123	ENSDARG00000031269	Transcript	ENSDART00000044429	protein_coding	-	22/23	-	-	-	-	-	-	-	-	-	-1	-	ZFIN_ID	-	-	P5	-	-	-	-
17_83.084_25466_34403631	22:34403631-34403631	T	intron_variant	MODIFIER	rnf123	ENSDARG00000031269	Transcript	ENSDART00000148147	protein_coding	-	16/17	-	-	-	-	-	-	-	-	-	-1	cds_start_NF	ZFIN_ID	-	-	A2	-	-	-	-
25_20.909_22944_37248968	22:37248968-37248968	G	intergenic_variant	MODIFIER	-	-	-	-	-	-	-	-	-	-	-	-	-	-	-	-	-	-	-	-	-	-	-	-	-	-
2_12.129_59083_37681546	22:37681546-37681546	G	upstream_gene_variant	MODIFIER	ttc14	ENSDARG00000013845	Transcript	ENSDART00000028085	protein_coding	-	-	-	-	-	-	-	-	-	-	4783	-1	-	ZFIN_ID	-	-	P1	-	-	-	-
13_0.891_5109_37805649	22:37805649-37805649	T	missense_variant	MODERATE	acap2	ENSDARG00000060783	Transcript	ENSDART00000085931	protein_coding	19/24	-	-	-	2065	1760	587	R/K	aGg/aAg	-	-	-1	-	ZFIN_ID	-	-	P1	tolerated(1)	-	-	-
13_0.891_5109_37805649	22:37805649-37805649	T	upstream_gene_variant	MODIFIER	acap2	ENSDARG00000060783	Transcript	ENSDART00000143190	protein_coding	-	-	-	-	-	-	-	-	-	-	2454	-1	cds_start_NF	ZFIN_ID	-	-	-	-	-	-	-
12_85.622_17919_37842054	22:37842054-37842054	G	intron_variant	MODIFIER	acap2	ENSDARG00000060783	Transcript	ENSDART00000085931	protein_coding	-	2016-03-23	-	-	-	-	-	-	-	-	-	-1	-	ZFIN_ID	-	-	P1	-	-	-	-
12_85.622_17919_37842054	22:37842054-37842054	G	intron_variant	MODIFIER	acap2	ENSDARG00000060783	Transcript	ENSDART00000124742	protein_coding	-	2016-03-16	-	-	-	-	-	-	-	-	-	-1	cds_end_NF	ZFIN_ID	-	-	-	-	-	-	-
16_40.422_68985_38263558	22:38263558-38263558	C	stop_lost	HIGH	hps3	ENSDARG00000015749	Transcript	ENSDART00000015103	protein_coding	2016-08-19	-	-	-	1380	1279	427	*/E	Tag/Gag	-	-	-1	-	ZFIN_ID	-	-	A2	-	-	-	-
16_40.422_68985_38263558	22:38263558-38263558	C	stop_lost	HIGH	hps3	ENSDARG00000015749	Transcript	ENSDART00000059690	protein_coding	2016-08-11	-	-	-	1404	1279	427	*/E	Tag/Gag	-	-	-1	-	ZFIN_ID	-	-	A2	-	-	-	-
16_40.422_68985_38263558	22:38263558-38263558	C	stop_lost	HIGH	hps3	ENSDARG00000015749	Transcript	ENSDART00000140968	protein_coding	2016-08-18	-	-	-	1410	1411	471	*/E	Tag/Gag	-	-	-1	cds_start_NF	ZFIN_ID	-	-	P5	-	-	-	-
16_40.422_68985_38263558	22:38263558-38263558	C	stop_lost	HIGH	hps3	ENSDARG00000015749	Transcript	ENSDART00000165430	protein_coding	2016-08-18	-	-	-	1404	1279	427	*/E	Tag/Gag	-	-	-1	-	ZFIN_ID	-	-	A2	-	-	-	-
19_41.89_6815_38478376	22:38478376-38478376	G	downstream_gene_variant	MODIFIER	soul4	ENSDARG00000101008	Transcript	ENSDART00000171704	protein_coding	-	-	-	-	-	-	-	-	-	-	3374	-1	-	ZFIN_ID	-	-	P1	-	-	-	-
18_27.057_3197_1148831	23:1148831-1148831	G	intergenic_variant	MODIFIER	-	-	-	-	-	-	-	-	-	-	-	-	-	-	rs502415608	-	-	-	-	-	-	-	-	-	-	-
19_60.528_79265_1204223	23:1204223-1204223	G	upstream_gene_variant	MODIFIER	utrn	ENSDARG00000100222	Transcript	ENSDART00000165957	protein_coding	-	-	-	-	-	-	-	-	-	-	2885	1	cds_start_NF,cds_end_NF	ZFIN_ID	-	-	-	-	-	-	-
19_60.528_79265_1204223	23:1204223-1204223	G	missense_variant	MODERATE	utrn	ENSDARG00000100222	Transcript	ENSDART00000170942	protein_coding	1949-07-01	-	-	-	1428	1195	399	M/V	Atg/Gtg	-	-	1	-	ZFIN_ID	-	-	P1	-	-	-	-
17_104.375_69481_2224815	23:2224815-2224815	C	intron_variant	MODIFIER	CPEB2	ENSDARG00000052604	Transcript	ENSDART00000085290	protein_coding	-	2016-07-08	-	-	-	-	-	-	-	-	-	1	-	HGNC	HGNC:21745	-	A2	-	-	-	-
17_104.375_69481_2224815	23:2224815-2224815	C	intron_variant	MODIFIER	CPEB2	ENSDARG00000052604	Transcript	ENSDART00000092757	protein_coding	-	2016-06-07	-	-	-	-	-	-	-	-	-	1	-	HGNC	HGNC:21745	-	A2	-	-	-	-
17_104.375_69481_2224815	23:2224815-2224815	C	intron_variant	MODIFIER	CPEB2	ENSDARG00000052604	Transcript	ENSDART00000106336	protein_coding	-	2016-09-10	-	-	-	-	-	-	-	-	-	1	-	HGNC	HGNC:21745	-	P5	-	-	-	-
7_15.109_18868_5989151	23:5989151-5989151	T	intron_variant	MODIFIER	NAV1	-	-	-	-	-	-	-	-	-	-	-	-	-	-	-	-	-	-	-	-	-	-	-	-	-
12_58.045_38013_7259780	23:7259780-7259780	G	intron_variant,non_coding_transcript_variant	MODIFIER	si:dkey-53i3.1	ENSDARG00000096997	Transcript	ENSDART00000156369	lincRNA	-	2016-02-02	-	-	-	-	-	-	-	-	-	-1	-	ZFIN_ID	-	-	-	-	-	-	-
25_47.171_52328_14427039	23:14427039-14427039	G	downstream_gene_variant	MODIFIER	cacnb3a	ENSDARG00000001881	Transcript	ENSDART00000087280	protein_coding	-	-	-	-	-	-	-	-	-	-	2809	1	-	ZFIN_ID	-	-	P1	-	-	-	-
13_92.05_8679_17316526	23:17316526-17316526	G	intron_variant	MODIFIER	nol4lb	ENSDARG00000037607	Transcript	ENSDART00000054761	protein_coding	-	2016-01-07	-	-	-	-	-	-	-	-	-	1	-	ZFIN_ID	-	-	P1	-	-	-	-
24_62.065_72796_17317048	23:17317048-17317048	G	intron_variant	MODIFIER	nol4lb	ENSDARG00000037607	Transcript	ENSDART00000054761	protein_coding	-	2016-01-07	-	-	-	-	-	-	-	-	-	1	-	ZFIN_ID	-	-	P1	-	-	-	-
27_107.131_38042_17413175	23:17413175-17413175	G	intron_variant	MODIFIER	nol4lb	ENSDARG00000037607	Transcript	ENSDART00000054761	protein_coding	-	2016-03-07	-	-	-	-	-	-	-	-	-	1	-	ZFIN_ID	-	-	P1	-	-	-	-
6_101.676_80422_18464255	23:18464255-18464255	G	3_prime_UTR_variant	MODIFIER	fam120c	ENSDARG00000019205	Transcript	ENSDART00000135430	protein_coding	16/16	-	-	-	5311	-	-	-	-	-	-	-1	-	ZFIN_ID	-	-	P1	-	-	-	-
19_35.03_59290_18606196	23:18606196-18606196	T	splice_region_variant,intron_variant	LOW	avpr2ab	ENSDARG00000029219	Transcript	ENSDART00000104545	protein_coding	-	2016-01-06	-	-	-	-	-	-	-	-	-	1	-	ZFIN_ID	-	-	P5	-	-	-	-
19_35.03_59290_18606196	23:18606196-18606196	T	splice_region_variant,intron_variant	LOW	avpr2ab	ENSDARG00000029219	Transcript	ENSDART00000148769	protein_coding	-	2016-01-05	-	-	-	-	-	-	-	-	-	1	cds_start_NF	ZFIN_ID	-	-	A2	-	-	-	-
19_51.687_12123_18815991	23:18815991-18815991	T	synonymous_variant	LOW	myh7bb	ENSDARG00000035322	Transcript	ENSDART00000025057	protein_coding	16/31	-	-	-	2503	2479	827	L	Ctg/Ttg	-	-	1	-	ZFIN_ID	-	-	-	-	-	-	-
19_51.687_12123_18815991	23:18815991-18815991	T	synonymous_variant	LOW	myh7bb	ENSDARG00000035322	Transcript	ENSDART00000137438	protein_coding	28/43	-	-	-	3711	3631	1211	L	Ctg/Ttg	-	-	1	-	ZFIN_ID	-	-	P1	-	-	-	-
19_33.708_63220_18839735	23:18839735-18839735	G	synonymous_variant	LOW	trpc4apb	ENSDARG00000020647	Transcript	ENSDART00000006482	protein_coding	2016-11-24	-	-	-	1340	1311	437	H	caT/caC	-	-	-1	-	ZFIN_ID	-	-	A2	-	-	-	-
19_33.708_63220_18839735	23:18839735-18839735	G	synonymous_variant	LOW	trpc4apb	ENSDARG00000020647	Transcript	ENSDART00000169180	polymorphic_pseudogene	2016-11-19	-	-	-	1340	1311	437	H	caT/caC	-	-	-1	-	ZFIN_ID	-	-	P5	-	-	-	-
7_48.082_66043_18853187	23:18853187-18853187	G	upstream_gene_variant	MODIFIER	trpc4apb	ENSDARG00000020647	Transcript	ENSDART00000006482	protein_coding	-	-	-	-	-	-	-	-	-	-	1573	-1	-	ZFIN_ID	-	-	A2	-	-	-	-
7_48.082_66043_18853187	23:18853187-18853187	G	intron_variant	MODIFIER	emp3b	ENSDARG00000101461	Transcript	ENSDART00000158267	protein_coding	-	2016-01-04	-	-	-	-	-	-	-	-	-	1	-	ZFIN_ID	-	-	P1	-	-	-	-
7_48.082_66043_18853187	23:18853187-18853187	G	upstream_gene_variant	MODIFIER	trpc4apb	ENSDARG00000020647	Transcript	ENSDART00000169180	polymorphic_pseudogene	-	-	-	-	-	-	-	-	-	-	1573	-1	-	ZFIN_ID	-	-	P5	-	-	-	-
19_52.903_4319_19591682	23:19591682-19591682	T	missense_variant	MODERATE	dnah12	ENSDARG00000059987	Transcript	ENSDART00000084477	protein_coding	61/75	-	-	-	10199	9819	3273	M/I	atG/atA	-	-	-1	-	ZFIN_ID	-	-	P1	-	-	-	-
19_52.903_4319_19591682	23:19591682-19591682	T	missense_variant	MODERATE	dnah12	ENSDARG00000059987	Transcript	ENSDART00000134012	protein_coding	61/74	-	-	-	9895	9786	3262	M/I	atG/atA	-	-	-1	-	ZFIN_ID	-	-	-	-	-	-	-
10_91.23_61324_19937464	23:19937464-19937464	T	intron_variant	MODIFIER	atp2b3b	ENSDARG00000023445	Transcript	ENSDART00000092725	protein_coding	-	18/20	-	-	-	-	-	-	-	-	-	-1	-	ZFIN_ID	-	-	P1	-	-	-	-
10_91.23_61324_19937464	23:19937464-19937464	T	intron_variant	MODIFIER	atp2b3b	ENSDARG00000023445	Transcript	ENSDART00000153828	protein_coding	-	19/21	-	-	-	-	-	-	-	-	-	-1	-	ZFIN_ID	-	-	-	-	-	-	-
27_90.982_16245_21179316	23:21179316-21179316	T	intron_variant,NMD_transcript_variant	MODIFIER	kcnab2b	ENSDARG00000062134	Transcript	ENSDART00000086117	nonsense_mediated_decay	-	2016-09-14	-	-	-	-	-	-	-	-	-	1	-	ZFIN_ID	-	-	-	-	-	-	-
27_90.982_16245_21179316	23:21179316-21179316	T	intron_variant	MODIFIER	kcnab2b	ENSDARG00000062134	Transcript	ENSDART00000125074	protein_coding	-	2016-06-11	-	-	-	-	-	-	-	-	-	1	-	ZFIN_ID	-	-	-	-	-	-	-
27_90.982_16245_21179316	23:21179316-21179316	T	intron_variant	MODIFIER	kcnab2b	ENSDARG00000062134	Transcript	ENSDART00000132066	protein_coding	-	2016-09-14	-	-	-	-	-	-	-	-	-	1	-	ZFIN_ID	-	-	P1	-	-	-	-
19_26.011_7608_21532618	23:21532618-21532618	G	downstream_gene_variant	MODIFIER	her4.4	ENSDARG00000009822	Transcript	ENSDART00000079265	protein_coding	-	-	-	-	-	-	-	-	-	-	2852	-1	-	ZFIN_ID	-	-	P5	-	-	-	-
19_26.011_7608_21532618	23:21532618-21532618	G	upstream_gene_variant	MODIFIER	her4.3	ENSDARG00000070770	Transcript	ENSDART00000104209	protein_coding	-	-	-	-	-	-	-	-	-	-	94	1	-	ZFIN_ID	-	-	P1	-	-	-	-
19_26.011_7608_21532618	23:21532618-21532618	G	downstream_gene_variant	MODIFIER	her4.2	ENSDARG00000094426	Transcript	ENSDART00000137573	protein_coding	-	-	-	-	-	-	-	-	-	-	2227	1	-	ZFIN_ID	-	-	P1	-	-	-	-
19_26.011_7608_21532618	23:21532618-21532618	G	intron_variant	MODIFIER	her4.2	ENSDARG00000094426	Transcript	ENSDART00000158511	protein_coding	-	2016-03-03	-	-	-	-	-	-	-	-	-	1	-	ZFIN_ID	-	-	P1	-	-	-	-
19_26.011_7608_21532618	23:21532618-21532618	G	intron_variant	MODIFIER	her4.2	ENSDARG00000094426	Transcript	ENSDART00000160731	protein_coding	-	2016-02-03	-	-	-	-	-	-	-	-	-	1	-	ZFIN_ID	-	-	P1	-	-	-	-
19_26.011_7608_21532618	23:21532618-21532618	G	downstream_gene_variant	MODIFIER	her4.4	ENSDARG00000009822	Transcript	ENSDART00000161321	protein_coding	-	-	-	-	-	-	-	-	-	-	3817	-1	-	ZFIN_ID	-	-	P5	-	-	-	-
19_24.204_17353_22922825	23:22922825-22922825	T	intron_variant	MODIFIER	rerea	ENSDARG00000077353	Transcript	ENSDART00000111345	protein_coding	-	2016-03-21	-	-	-	-	-	-	-	-	-	1	-	ZFIN_ID	-	-	P5	-	-	-	-
24_24.191_13273_26170583	23:26170583-26170583	G	downstream_gene_variant	MODIFIER	atp6ap1b	ENSDARG00000037153	Transcript	ENSDART00000054013	protein_coding	-	-	-	-	-	-	-	-	-	-	2947	1	-	ZFIN_ID	-	-	P1	-	-	-	-
24_24.191_13273_26170583	23:26170583-26170583	G	intron_variant	MODIFIER	rca2.1	ENSDARG00000056075	Transcript	ENSDART00000103872	protein_coding	-	2016-12-12	-	-	-	-	-	-	-	-	-	-1	-	ZFIN_ID	-	-	A2	-	-	-	-
24_24.191_13273_26170583	23:26170583-26170583	G	downstream_gene_variant	MODIFIER	atp6ap1b	ENSDARG00000037153	Transcript	ENSDART00000129617	protein_coding	-	-	-	-	-	-	-	-	-	-	2946	1	-	ZFIN_ID	-	-	P1	-	-	-	-
24_24.191_13273_26170583	23:26170583-26170583	G	intron_variant	MODIFIER	rca2.1	ENSDARG00000056075	Transcript	ENSDART00000133372	protein_coding	-	2016-11-11	-	-	-	-	-	-	-	-	-	-1	-	ZFIN_ID	-	-	A2	-	-	-	-
24_24.191_13273_26170583	23:26170583-26170583	G	upstream_gene_variant	MODIFIER	si:dkey-78k11.4	ENSDARG00000094399	Transcript	ENSDART00000139488	protein_coding	-	-	-	-	-	-	-	-	-	-	4904	1	cds_start_NF	ZFIN_ID	-	-	P1	-	-	-	-
24_24.191_13273_26170583	23:26170583-26170583	G	intron_variant	MODIFIER	rca2.1	ENSDARG00000056075	Transcript	ENSDART00000164032	protein_coding	-	13/13	-	-	-	-	-	-	-	-	-	-1	-	ZFIN_ID	-	-	P5	-	-	-	-
13_77.357_53395_27150991	23:27150991-27150991	G	downstream_gene_variant	MODIFIER	stat6	ENSDARG00000015902	Transcript	ENSDART00000023218	protein_coding	-	-	-	-	-	-	-	-	-	-	1334	-1	-	ZFIN_ID	-	-	A2	-	-	-	-
13_77.357_53395_27150991	23:27150991-27150991	G	downstream_gene_variant	MODIFIER	mipa	ENSDARG00000037285	Transcript	ENSDART00000054238	protein_coding	-	-	-	-	-	-	-	-	-	-	4758	1	-	ZFIN_ID	-	-	P1	-	-	-	-
13_77.357_53395_27150991	23:27150991-27150991	G	downstream_gene_variant	MODIFIER	stat6	ENSDARG00000015902	Transcript	ENSDART00000059346	protein_coding	-	-	-	-	-	-	-	-	-	-	1334	-1	-	ZFIN_ID	-	-	A2	-	-	-	-
13_77.357_53395_27150991	23:27150991-27150991	G	downstream_gene_variant	MODIFIER	stat6	ENSDARG00000015902	Transcript	ENSDART00000139231	protein_coding	-	-	-	-	-	-	-	-	-	-	1581	-1	cds_start_NF	ZFIN_ID	-	-	-	-	-	-	-
13_77.357_53395_27150991	23:27150991-27150991	G	downstream_gene_variant	MODIFIER	stat6	ENSDARG00000015902	Transcript	ENSDART00000168175	protein_coding	-	-	-	-	-	-	-	-	-	-	1334	-1	-	ZFIN_ID	-	-	P5	-	-	-	-
6_44.902_61692_27257888	23:27257888-27257888	T	intron_variant	MODIFIER	wu:fc13c02	ENSDARG00000057062	Transcript	ENSDART00000134418	protein_coding	-	2016-02-04	-	-	-	-	-	-	-	-	-	-1	-	ZFIN_ID	-	-	P1	-	-	-	-
19_8.243_5088_27534769	23:27534769-27534769	G	synonymous_variant	LOW	atf7a	ENSDARG00000011298	Transcript	ENSDART00000013563	protein_coding	2016-04-11	-	-	-	393	369	123	S	tcT/tcC	-	-	-1	-	ZFIN_ID	-	-	P1	-	-	-	-
19_8.243_5088_27534769	23:27534769-27534769	G	synonymous_variant	LOW	atf7a	ENSDARG00000011298	Transcript	ENSDART00000166257	protein_coding	2016-05-13	-	-	-	437	369	123	S	tcT/tcC	-	-	-1	-	ZFIN_ID	-	-	-	-	-	-	-
19_8.243_5088_27534769	23:27534769-27534769	G	synonymous_variant	LOW	atf7a	ENSDARG00000011298	Transcript	ENSDART00000167494	protein_coding	2016-05-12	-	-	-	406	369	123	S	tcT/tcC	-	-	-1	-	ZFIN_ID	-	-	P1	-	-	-	-
19_16.238_20588_30175143	23:30175143-30175143	T	intron_variant	MODIFIER	camta1a	ENSDARG00000077428	Transcript	ENSDART00000046059	protein_coding	-	2016-06-17	-	-	-	-	-	-	-	-	-	-1	-	ZFIN_ID	-	-	A2	-	-	-	-
19_16.238_20588_30175143	23:30175143-30175143	T	intron_variant	MODIFIER	camta1a	ENSDARG00000077428	Transcript	ENSDART00000146633	protein_coding	-	2016-08-18	-	-	-	-	-	-	-	-	-	-1	cds_start_NF	ZFIN_ID	-	-	P5	-	-	-	-
19_16.238_20588_30175143	23:30175143-30175143	T	downstream_gene_variant	MODIFIER	mxra8b	ENSDARG00000062129	Transcript	ENSDART00000166747	protein_coding	-	-	-	-	-	-	-	-	-	-	1822	1	-	ZFIN_ID	-	-	P5	-	-	-	-
19_5.002_66961_32391387	23:32391387-32391387	T	stop_gained,splice_region_variant	HIGH	rnf41	ENSDARG00000036831	Transcript	ENSDART00000053472	protein_coding	2016-04-07	-	-	-	636	360	120	W/*	tgG/tgA	-	-	-1	-	ZFIN_ID	-	-	P1	-	-	-	-
19_47.23_57421_32817789	23:32817789-32817789	G	stop_lost	HIGH	plxna2	ENSDARG00000060372	Transcript	ENSDART00000147998	protein_coding	1931-04-01	-	-	-	1401	1401	467	*/Y	taG/taC	-	-	-1	cds_start_NF	ZFIN_ID	-	-	P1	-	-	-	-
2_80.009_63990_33446468	23:33446468-33446468	C	intergenic_variant	MODIFIER	-	-	-	-	-	-	-	-	-	-	-	-	-	-	-	-	-	-	-	-	-	-	-	-	-	-
20_99.681_62724_33627631	23:33627631-33627631	G	intron_variant	MODIFIER	itga5	ENSDARG00000006353	Transcript	ENSDART00000018301	protein_coding	-	2016-01-29	-	-	-	-	-	-	-	-	-	-1	-	ZFIN_ID	-	-	A2	-	-	-	-
20_99.681_62724_33627631	23:33627631-33627631	G	intron_variant	MODIFIER	itga5	ENSDARG00000006353	Transcript	ENSDART00000165752	protein_coding	-	2016-01-30	-	-	-	-	-	-	-	-	-	-1	-	ZFIN_ID	-	-	P5	-	-	-	-
19_16.902_54510_35294491	23:35294491-35294491	G	synonymous_variant	LOW	cmtr1	ENSDARG00000030830	Transcript	ENSDART00000049373	protein_coding	2016-04-24	-	-	-	401	345	115	R	cgT/cgC	-	-	-1	-	ZFIN_ID	-	-	P1	-	-	-	-
19_16.902_54510_35294491	23:35294491-35294491	G	synonymous_variant	LOW	cmtr1	ENSDARG00000030830	Transcript	ENSDART00000142038	protein_coding	2016-04-06	-	-	-	527	345	115	R	cgT/cgC	-	-	-1	cds_end_NF	ZFIN_ID	-	-	-	-	-	-	-
19_16.902_54510_35294491	23:35294491-35294491	G	non_coding_transcript_exon_variant,non_coding_transcript_variant	MODIFIER	cmtr1	ENSDARG00000030830	Transcript	ENSDART00000145597	retained_intron	2016-04-04	-	-	-	442	-	-	-	-	-	-	-1	-	ZFIN_ID	-	-	-	-	-	-	-
19_16.902_54510_35294491	23:35294491-35294491	G	synonymous_variant	LOW	cmtr1	ENSDARG00000030830	Transcript	ENSDART00000171357	protein_coding	2016-04-24	-	-	-	526	345	115	R	cgT/cgC	-	-	-1	-	ZFIN_ID	-	-	P1	-	-	-	-
23_26.622_1506_35391388	23:35391388-35391388	G	missense_variant	MODERATE	fam110c	ENSDARG00000096989	Transcript	ENSDART00000153794	protein_coding	2016-01-01	-	-	-	1286	1043	348	V/A	gTt/gCt	-	-	-1	-	ZFIN_ID	-	-	P5	deleterious(0.01)	-	-	-
23_26.622_1506_35391388	23:35391388-35391388	G	missense_variant	MODERATE	fam110c	ENSDARG00000096989	Transcript	ENSDART00000166167	protein_coding	2016-01-01	-	-	-	890	890	297	V/A	gTt/gCt	-	-	-1	-	ZFIN_ID	-	-	A2	deleterious(0.01)	-	-	-
17_4.127_10370_36460819	23:36460819-36460819	T	intron_variant	MODIFIER	spryd3	ENSDARG00000101982	Transcript	ENSDART00000168246	protein_coding	-	2016-03-10	-	-	-	-	-	-	-	-	-	-1	-	ZFIN_ID	-	-	P1	-	-	-	-
3_117.995_49447_36795237	23:36795237-36795237	G	intron_variant	MODIFIER	acap3a	ENSDARG00000075990	Transcript	ENSDART00000109976	protein_coding	-	2016-06-16	-	-	-	-	-	-	-	-	-	-1	-	ZFIN_ID	-	-	P1	-	-	-	-
21_23.965_58971_37200137	23:37200137-37200137	G	intron_variant,non_coding_transcript_variant	MODIFIER	si:ch211-213i6.1	ENSDARG00000097111	Transcript	ENSDART00000155706	antisense	-	2016-04-07	-	-	-	-	-	-	-	-	-	1	-	ZFIN_ID	-	-	-	-	-	-	-
19_48.566_24264_37649671	23:37649671-37649671	T	synonymous_variant	LOW	plxna1a	ENSDARG00000105452	Transcript	ENSDART00000173272	protein_coding	2016-07-23	-	-	-	927	927	309	E	gaG/gaA	-	-	-1	-	ZFIN_ID	-	-	P1	-	-	-	-
19_64.853_73739_38007704	23:38007704-38007704	T	intergenic_variant	MODIFIER	-	-	-	-	-	-	-	-	-	-	-	-	-	-	-	-	-	-	-	-	-	-	-	-	-	-
15_46.758_29162_40181528	23:40181528-40181528	T	intron_variant	MODIFIER	ghrhrl	ENSDARG00000095788	Transcript	ENSDART00000159317	protein_coding	-	2016-01-12	-	-	-	-	-	-	-	-	-	1	-	ZFIN_ID	-	-	P1	-	-	-	-
11_56.589_6747_40275139	23:40275139-40275139	G	upstream_gene_variant	MODIFIER	TGM1	-	-	-	-	-	-	-	-	-	-	-	-	-	-	-	-	-	-	-	-	-	-	-	-	-
27_98.326_67885_40481667	23:40481667-40481667	G	intergenic_variant	MODIFIER	-	-	-	-	-	-	-	-	-	-	-	-	-	-	-	-	-	-	-	-	-	-	-	-	-	-
19_94.43_42076_44064325	23:44064325-44064325	G	missense_variant	MODERATE	cnga1	ENSDARG00000012125	Transcript	ENSDART00000017375	protein_coding	2016-09-09	-	-	-	1935	1699	567	M/V	Atg/Gtg	-	-	1	-	ZFIN_ID	-	-	P5	tolerated(0.17)	-	-	-
19_94.43_42076_44064325	23:44064325-44064325	G	missense_variant	MODERATE	cnga1	ENSDARG00000012125	Transcript	ENSDART00000156842	protein_coding	2016-09-09	-	-	-	1937	1690	564	M/V	Atg/Gtg	-	-	1	-	ZFIN_ID	-	-	A2	tolerated(0.21)	-	-	-
19_94.897_56692_44064351	23:44064351-44064351	T	synonymous_variant	LOW	cnga1	ENSDARG00000012125	Transcript	ENSDART00000017375	protein_coding	2016-09-09	-	-	-	1961	1725	575	D	gaC/gaT	-	-	1	-	ZFIN_ID	-	-	P5	-	-	-	-
19_94.897_56692_44064351	23:44064351-44064351	T	synonymous_variant	LOW	cnga1	ENSDARG00000012125	Transcript	ENSDART00000156842	protein_coding	2016-09-09	-	-	-	1963	1716	572	D	gaC/gaT	-	-	1	-	ZFIN_ID	-	-	A2	-	-	-	-
21_35.865_21558_44770293	23:44770293-44770293	C	intron_variant	MODIFIER	eif4e2rs1	ENSDARG00000015835	Transcript	ENSDART00000014691	protein_coding	-	2016-07-08	-	-	-	-	-	-	-	-	-	1	-	ZFIN_ID	-	-	P1	-	-	-	-
21_35.865_21558_44770293	23:44770293-44770293	C	intron_variant	MODIFIER	si:ch73-265d7.2	ENSDARG00000039385	Transcript	ENSDART00000042430	protein_coding	-	14/14	-	-	-	-	-	-	-	-	-	1	-	ZFIN_ID	-	-	P1	-	-	-	-
19_90.203_59827_45001081	23:45001081-45001081	G	missense_variant	MODERATE	mogat3a	ENSDARG00000086481	Transcript	ENSDART00000129138	protein_coding	2016-04-05	-	-	-	519	381	127	Q/H	caG/caC	-	-	-1	-	ZFIN_ID	-	-	P1	-	-	-	-
19_88.352_67891_45471257	23:45471257-45471257	T	synonymous_variant	LOW	-	ENSDARG00000102304	Transcript	ENSDART00000166883	protein_coding	2016-09-25	-	-	-	1487	1170	390	S	tcG/tcA	-	-	-1	-	-	-	-	P1	-	-	-	-
19_87.352_37187_45561585	23:45561585-45561585	G	intron_variant	MODIFIER	-	ENSDARG00000077405	Transcript	ENSDART00000004357	protein_coding	-	2016-11-12	-	-	-	-	-	-	-	-	-	1	-	-	-	-	P5	-	-	-	-
19_87.352_37187_45561585	23:45561585-45561585	G	synonymous_variant	LOW	-	ENSDARG00000027381	Transcript	ENSDART00000036644	protein_coding	2016-07-17	-	-	-	1017	1017	339	S	tcT/tcC	-	-	-1	-	-	-	-	A2	-	-	-	-
19_87.352_37187_45561585	23:45561585-45561585	G	synonymous_variant	LOW	-	ENSDARG00000027381	Transcript	ENSDART00000102447	protein_coding	2016-08-15	-	-	-	879	879	293	S	tcT/tcC	-	-	-1	-	-	-	-	A2	-	-	-	-
19_87.352_37187_45561585	23:45561585-45561585	G	intron_variant	MODIFIER	-	ENSDARG00000077405	Transcript	ENSDART00000111126	protein_coding	-	2016-01-07	-	-	-	-	-	-	-	-	-	1	-	-	-	-	-	-	-	-	-
19_87.352_37187_45561585	23:45561585-45561585	G	synonymous_variant	LOW	-	ENSDARG00000027381	Transcript	ENSDART00000148726	protein_coding	2016-09-21	-	-	-	1502	1170	390	S	tcT/tcC	-	-	-1	cds_end_NF	-	-	-	P5	-	-	-	-
19_92.717_42315_45799166	23:45799166-45799166	T	upstream_gene_variant	MODIFIER	-	ENSDARG00000092260	Transcript	ENSDART00000135602	protein_coding	-	-	-	-	-	-	-	-	-	-	4571	1	-	-	-	-	P1	-	-	-	-
19_92.717_42315_45799166	23:45799166-45799166	T	5_prime_UTR_variant	MODIFIER	CU681841.1	ENSDARG00000101212	Transcript	ENSDART00000161913	protein_coding	2016-03-10	-	-	-	625	-	-	-	-	-	-	-1	-	Clone_based_ensembl_gene	-	-	P1	-	-	-	-
21_62.929_66609_46099495	23:46099495-46099495	T	intron_variant	MODIFIER	CABZ01071903.1	ENSDARG00000069904	Transcript	ENSDART00000030004	protein_coding	-	13/15	-	-	-	-	-	-	-	-	-	-1	-	Clone_based_ensembl_gene	-	-	P1	-	-	-	-
15_56.043_69493_2144762	24:2144762-2144762	T	intergenic_variant	MODIFIER	-	-	-	-	-	-	-	-	-	-	-	-	-	-	-	-	-	-	-	-	-	-	-	-	-	-
15_60.866_21061_3679465	24:3679465-3679465	T	intron_variant	MODIFIER	adarb2	ENSDARG00000071823	Transcript	ENSDART00000139596	protein_coding	-	2016-01-09	-	-	-	-	-	-	-	-	-	-1	cds_end_NF	ZFIN_ID	-	-	P5	-	-	-	-
18_45.18_11240_3941666	24:3941666-3941666	G	intron_variant	MODIFIER	pfkpa	ENSDARG00000028000	Transcript	ENSDART00000033394	protein_coding	-	2016-04-21	-	-	-	-	-	-	-	-	-	1	-	ZFIN_ID	-	-	P5	-	-	-	-
18_45.18_11240_3941666	24:3941666-3941666	G	intron_variant	MODIFIER	pfkpa	ENSDARG00000028000	Transcript	ENSDART00000131753	protein_coding	-	2016-01-09	-	-	-	-	-	-	-	-	-	1	cds_end_NF,cds_start_NF	ZFIN_ID	-	-	-	-	-	-	-
18_45.18_11240_3941666	24:3941666-3941666	G	intron_variant	MODIFIER	pfkpa	ENSDARG00000028000	Transcript	ENSDART00000167043	protein_coding	-	2016-04-21	-	-	-	-	-	-	-	-	-	1	-	ZFIN_ID	-	-	P5	-	-	-	-
1_39.362_74207_4917820	24:4917820-4917820	G	intergenic_variant	MODIFIER	-	-	-	-	-	-	-	-	-	-	-	-	-	-	-	-	-	-	-	-	-	-	-	-	-	-
17_11.471_66815_5651458	24:5651458-5651458	G	intron_variant	MODIFIER	dia1b	ENSDARG00000055629	Transcript	ENSDART00000137293	protein_coding	-	2016-02-03	-	-	-	-	-	-	-	-	-	-1	-	ZFIN_ID	-	-	P1	-	-	-	-
24_70.794_68798_6404594	24:6404594-6404594	T	intron_variant	MODIFIER	gpr158a	ENSDARG00000077134	Transcript	ENSDART00000109040	protein_coding	-	2016-05-11	-	-	-	-	-	-	-	-	-	-1	-	ZFIN_ID	-	-	P5	-	-	-	-
24_70.794_68798_6404594	24:6404594-6404594	T	intron_variant	MODIFIER	gpr158a	ENSDARG00000077134	Transcript	ENSDART00000136154	protein_coding	-	2016-05-10	-	-	-	-	-	-	-	-	-	-1	cds_end_NF	ZFIN_ID	-	-	A2	-	-	-	-
16_22.339_76023_11929447	24:11929447-11929447	T	upstream_gene_variant	MODIFIER	ccr9b	ENSDARG00000099738	Transcript	ENSDART00000166227	protein_coding	-	-	-	-	-	-	-	-	-	-	4775	1	cds_start_NF	ZFIN_ID	-	-	-	-	-	-	-
16_22.339_76023_11929447	24:11929447-11929447	T	upstream_gene_variant	MODIFIER	ccr9b	ENSDARG00000099738	Transcript	ENSDART00000170997	protein_coding	-	-	-	-	-	-	-	-	-	-	4749	1	cds_start_NF	ZFIN_ID	-	-	P1	-	-	-	-
23_14.449_80200_12033283	24:12033283-12033283	G	intron_variant,non_coding_transcript_variant	MODIFIER	lztfl1	ENSDARG00000105010	Transcript	ENSDART00000157576	processed_transcript	-	2016-03-07	-	-	-	-	-	-	-	-	-	1	-	ZFIN_ID	-	-	-	-	-	-	-
23_14.449_80200_12033283	24:12033283-12033283	G	intron_variant	MODIFIER	lztfl1	ENSDARG00000105010	Transcript	ENSDART00000158562	protein_coding	-	2016-04-10	-	-	-	-	-	-	-	-	-	1	-	ZFIN_ID	-	-	-	-	-	-	-
23_14.449_80200_12033283	24:12033283-12033283	G	intron_variant	MODIFIER	lztfl1	ENSDARG00000105010	Transcript	ENSDART00000159029	protein_coding	-	2016-03-07	-	-	-	-	-	-	-	-	-	1	cds_end_NF	ZFIN_ID	-	-	-	-	-	-	-
23_14.449_80200_12033283	24:12033283-12033283	G	intron_variant,non_coding_transcript_variant	MODIFIER	lztfl1	ENSDARG00000105010	Transcript	ENSDART00000162848	retained_intron	-	2016-02-04	-	-	-	-	-	-	-	-	-	1	-	ZFIN_ID	-	-	-	-	-	-	-
23_14.449_80200_12033283	24:12033283-12033283	G	intron_variant	MODIFIER	lztfl1	ENSDARG00000105010	Transcript	ENSDART00000168248	protein_coding	-	2016-03-09	-	-	-	-	-	-	-	-	-	1	-	ZFIN_ID	-	-	P1	-	-	-	-
12_78.057_24787_17645905	24:17645905-17645905	G	intron_variant	MODIFIER	cntnap2a	ENSDARG00000058969	Transcript	ENSDART00000154039	protein_coding	-	2016-07-22	-	-	-	-	-	-	-	-	-	-1	cds_start_NF	ZFIN_ID	-	-	P1	-	-	-	-
14_37.007_28377_20500009	24:20500009-20500009	G	intron_variant	MODIFIER	nktr	ENSDARG00000059097	Transcript	ENSDART00000127923	protein_coding	-	15/16	-	-	-	-	-	-	-	-	-	-1	-	ZFIN_ID	-	-	P1	-	-	-	-
14_37.007_28377_20500009	24:20500009-20500009	G	downstream_gene_variant	MODIFIER	nktr	ENSDARG00000059097	Transcript	ENSDART00000127988	nonsense_mediated_decay	-	-	-	-	-	-	-	-	-	-	3047	-1	-	ZFIN_ID	-	-	-	-	-	-	-
14_37.007_28377_20500009	24:20500009-20500009	G	upstream_gene_variant	MODIFIER	zbtb47b	ENSDARG00000079547	Transcript	ENSDART00000166135	protein_coding	-	-	-	-	-	-	-	-	-	-	3638	-1	-	ZFIN_ID	-	-	P5	-	-	-	-
17_76.671_62652_24234531	24:24234531-24234531	G	intergenic_variant	MODIFIER	-	-	-	-	-	-	-	-	-	-	-	-	-	-	-	-	-	-	-	-	-	-	-	-	-	-
20_53.415_45583_25106596	24:25106596-25106596	G	intron_variant	MODIFIER	hhla2b.1	ENSDARG00000088680	Transcript	ENSDART00000126270	protein_coding	-	2016-03-04	-	-	-	-	-	-	-	-	-	-1	-	ZFIN_ID	-	-	A2	-	-	-	-
20_53.415_45583_25106596	24:25106596-25106596	G	intron_variant	MODIFIER	hhla2b.1	ENSDARG00000088680	Transcript	ENSDART00000155780	protein_coding	-	2016-04-07	-	-	-	-	-	-	-	-	-	-1	-	ZFIN_ID	-	-	P5	-	-	-	-
6_29.349_62192_25448992	24:25448992-25448992	T	intron_variant	MODIFIER	cnksr2a	ENSDARG00000074480	Transcript	ENSDART00000110241	protein_coding	-	2016-06-20	-	-	-	-	-	-	-	-	-	-1	-	ZFIN_ID	-	-	P1	-	-	-	-
6_29.349_62192_25448992	24:25448992-25448992	T	intron_variant	MODIFIER	cnksr2a	ENSDARG00000074480	Transcript	ENSDART00000142351	protein_coding	-	2016-05-14	-	-	-	-	-	-	-	-	-	-1	cds_start_NF,cds_end_NF	ZFIN_ID	-	-	-	-	-	-	-
3_104.343_28510_26274477	24:26274477-26274477	C	intron_variant	MODIFIER	-	ENSDARG00000079167	Transcript	ENSDART00000110011	protein_coding	-	2016-05-11	-	-	-	-	-	-	-	-	-	1	-	-	-	-	P1	-	-	-	-
3_104.343_28510_26274477	24:26274477-26274477	C	intron_variant	MODIFIER	-	ENSDARG00000079167	Transcript	ENSDART00000133684	protein_coding	-	2016-06-12	-	-	-	-	-	-	-	-	-	1	-	-	-	-	P1	-	-	-	-
3_104.343_28510_26274477	24:26274477-26274477	C	upstream_gene_variant	MODIFIER	-	ENSDARG00000079167	Transcript	ENSDART00000136889	retained_intron	-	-	-	-	-	-	-	-	-	-	678	1	-	-	-	-	-	-	-	-	-
9_64.762_5114_26899890	24:26899890-26899890	T	intron_variant	MODIFIER	stag1b	ENSDARG00000062137	Transcript	ENSDART00000142864	protein_coding	-	1933-05-01	-	-	-	-	-	-	-	-	-	-1	-	ZFIN_ID	-	-	P1	-	-	-	-
19_23.921_76456_27868547	24:27868547-27868547	T	intergenic_variant	MODIFIER	-	-	-	-	-	-	-	-	-	-	-	-	-	-	-	-	-	-	-	-	-	-	-	-	-	-
5_56.731_60587_28009288	24:28009288-28009288	G	intergenic_variant	MODIFIER	-	-	-	-	-	-	-	-	-	-	-	-	-	-	-	-	-	-	-	-	-	-	-	-	-	-
12_21.171_7748_29765352	24:29765352-29765352	T	downstream_gene_variant	MODIFIER	CABZ01041812.1	ENSDARG00000061481	Transcript	ENSDART00000087724	protein_coding	-	-	-	-	-	-	-	-	-	-	4769	-1	-	Clone_based_ensembl_gene	-	-	P1	-	-	-	-
11_46.034_4637_32119265	24:32119265-32119265	G	downstream_gene_variant	MODIFIER	cubn	ENSDARG00000087013	Transcript	ENSDART00000156026	protein_coding	-	-	-	-	-	-	-	-	-	-	1718	-1	cds_start_NF	ZFIN_ID	-	-	A2	-	-	-	-
11_46.034_4637_32119265	24:32119265-32119265	G	downstream_gene_variant	MODIFIER	cubn	ENSDARG00000087013	Transcript	ENSDART00000166212	protein_coding	-	-	-	-	-	-	-	-	-	-	1851	-1	-	ZFIN_ID	-	-	P5	-	-	-	-
11_46.034_4637_32119265	24:32119265-32119265	G	upstream_gene_variant	MODIFIER	rsu1	ENSDARG00000102885	Transcript	ENSDART00000168419	protein_coding	-	-	-	-	-	-	-	-	-	-	3786	-1	-	ZFIN_ID	-	-	P5	-	-	-	-
21_46.334_77090_33408188	24:33408188-33408188	G	intron_variant	MODIFIER	slc4a2b	ENSDARG00000052330	Transcript	ENSDART00000074161	protein_coding	-	2016-07-22	-	-	-	-	-	-	-	-	-	-1	-	ZFIN_ID	-	-	P1	-	-	-	-
8_65.394_45331_33588884	24:33588884-33588884	T	intron_variant	MODIFIER	-	ENSDARG00000056909	Transcript	ENSDART00000079476	protein_coding	-	39/41	-	-	-	-	-	-	-	-	-	-1	-	-	-	-	P1	-	-	-	-
2_105.411_67023_34398474	24:34398474-34398474	G	missense_variant	MODERATE	AGAP3	ENSDARG00000087822	Transcript	ENSDART00000128690	protein_coding	2016-07-18	-	-	-	1750	1540	514	F/L	Ttt/Ctt	-	-	-1	-	HGNC	HGNC:16923	-	P1	-	-	-	-
5_34.255_64489_37807132	24:37807132-37807132	T	upstream_gene_variant	MODIFIER	-	ENSDARG00000045254	Transcript	ENSDART00000066556	protein_coding	-	-	-	-	-	-	-	-	-	-	3788	1	-	-	-	-	P1	-	-	-	-
5_34.255_64489_37807132	24:37807132-37807132	T	downstream_gene_variant	MODIFIER	h3f3b.1	ENSDARG00000045248	Transcript	ENSDART00000137017	protein_coding	-	-	-	-	-	-	-	-	-	-	2001	1	-	ZFIN_ID	-	-	P1	-	-	-	-
5_34.255_64489_37807132	24:37807132-37807132	T	downstream_gene_variant	MODIFIER	si:ch211-231f6.6	ENSDARG00000100025	Transcript	ENSDART00000172178	protein_coding	-	-	-	-	-	-	-	-	-	-	739	-1	-	ZFIN_ID	-	-	P1	-	-	-	-
23_19.893_2341_39345434	24:39345434-39345434	G	intron_variant	MODIFIER	si:ch73-103b11.2	ENSDARG00000105209	Transcript	ENSDART00000168705	protein_coding	-	2016-01-24	-	-	-	-	-	-	-	-	-	1	-	ZFIN_ID	-	-	P5	-	-	-	-
26_13.817_66601_41309342	24:41309342-41309342	G	intron_variant	MODIFIER	acvr2b	ENSDARG00000044422	Transcript	ENSDART00000019975	protein_coding	-	2016-07-13	-	-	-	-	-	-	-	rs511221135	-	-1	-	ZFIN_ID	-	-	P5	-	-	-	-
26_13.817_66601_41309342	24:41309342-41309342	G	intron_variant	MODIFIER	acvr2b	ENSDARG00000044422	Transcript	ENSDART00000121592	protein_coding	-	2016-07-14	-	-	-	-	-	-	-	rs511221135	-	-1	-	ZFIN_ID	-	-	P5	-	-	-	-
26_13.817_66601_41309342	24:41309342-41309342	G	intron_variant	MODIFIER	acvr2b	ENSDARG00000044422	Transcript	ENSDART00000166034	protein_coding	-	2016-07-14	-	-	-	-	-	-	-	rs511221135	-	-1	-	ZFIN_ID	-	-	P5	-	-	-	-
9_113.22_80263_41755293	24:41755293-41755293	G	intron_variant	MODIFIER	CABZ01044099.1	ENSDARG00000100053	Transcript	ENSDART00000159109	protein_coding	-	2016-01-03	-	-	-	-	-	-	-	-	-	-1	-	Clone_based_ensembl_gene	-	-	P1	-	-	-	-
12_36.507_36328_41850334	24:41850334-41850334	G	intron_variant	MODIFIER	lama1	ENSDARG00000102277	Transcript	ENSDART00000158456	protein_coding	-	32/66	-	-	-	-	-	-	-	-	-	1	-	ZFIN_ID	-	-	-	-	-	-	-
12_36.507_36328_41850334	24:41850334-41850334	G	intron_variant	MODIFIER	lama1	ENSDARG00000102277	Transcript	ENSDART00000159135	protein_coding	-	32/67	-	-	-	-	-	-	-	-	-	1	-	ZFIN_ID	-	-	-	-	-	-	-
12_36.507_36328_41850334	24:41850334-41850334	G	intron_variant	MODIFIER	lama1	ENSDARG00000102277	Transcript	ENSDART00000160069	protein_coding	-	32/62	-	-	-	-	-	-	-	-	-	1	-	ZFIN_ID	-	-	P1	-	-	-	-
12_36.507_36328_41850334	24:41850334-41850334	G	intron_variant	MODIFIER	rmdn1	ENSDARG00000074507	Transcript	ENSDART00000163208	protein_coding	-	2016-12-12	-	-	-	-	-	-	-	-	-	-1	-	ZFIN_ID	-	-	P1	-	-	-	-
2_95.498_13655_150799	25:150799-150799	T	intron_variant	MODIFIER	pus7	ENSDARG00000031774	Transcript	ENSDART00000040499	protein_coding	-	2016-01-17	-	-	-	-	-	-	-	-	-	1	-	ZFIN_ID	-	-	P5	-	-	-	-
2_95.498_13655_150799	25:150799-150799	T	splice_region_variant,intron_variant	LOW	CABZ01083501.1	ENSDARG00000087843	Transcript	ENSDART00000128281	protein_coding	-	14/17	-	-	-	-	-	-	-	-	-	1	-	Clone_based_ensembl_gene	-	-	P1	-	-	-	-
2_95.498_13655_150799	25:150799-150799	T	intron_variant	MODIFIER	pus7	ENSDARG00000031774	Transcript	ENSDART00000165507	protein_coding	-	2016-01-16	-	-	-	-	-	-	-	-	-	1	-	ZFIN_ID	-	-	P5	-	-	-	-
2_95.498_13655_150799	25:150799-150799	T	splice_region_variant,intron_variant	LOW	CABZ01083501.1	ENSDARG00000087843	Transcript	ENSDART00000170348	protein_coding	-	2016-06-09	-	-	-	-	-	-	-	-	-	1	-	Clone_based_ensembl_gene	-	-	-	-	-	-	-
16_81.24_59409_529948	25:529948-529948	G	intergenic_variant	MODIFIER	-	-	-	-	-	-	-	-	-	-	-	-	-	-	-	-	-	-	-	-	-	-	-	-	-	-
9_92.25_39163_2982544	25:2982544-2982544	T	synonymous_variant	LOW	rab3il1	ENSDARG00000007711	Transcript	ENSDART00000022506	protein_coding	2016-04-10	-	-	-	402	291	97	L	ctA/ctT	-	-	1	-	ZFIN_ID	-	-	P5	-	-	-	-
9_92.25_39163_2982544	25:2982544-2982544	T	synonymous_variant	LOW	rab3il1	ENSDARG00000007711	Transcript	ENSDART00000167130	protein_coding	2016-03-08	-	-	-	307	264	88	L	ctA/ctT	-	-	1	-	ZFIN_ID	-	-	A2	-	-	-	-
18_79.322_6445_3508295	25:3508295-3508295	T	downstream_gene_variant	MODIFIER	-	ENSDARG00000099768	Transcript	ENSDART00000166363	protein_coding	-	-	-	-	-	-	-	-	-	-	3554	-1	cds_end_NF	-	-	-	A2	-	-	-	-
18_79.322_6445_3508295	25:3508295-3508295	T	intron_variant	MODIFIER	-	ENSDARG00000099768	Transcript	ENSDART00000171863	protein_coding	-	1944-12-01	-	-	-	-	-	-	-	-	-	-1	-	-	-	-	P5	-	-	-	-
23_28.714_1507_5420768	25:5420768-5420768	T	intron_variant	MODIFIER	plxnb2b	ENSDARG00000036985	Transcript	ENSDART00000042781	protein_coding	-	1937-01-01	-	-	-	-	-	-	-	-	-	1	-	ZFIN_ID	-	-	P1	-	-	-	-
9_87.416_61949_7114808	25:7114808-7114808	G	intergenic_variant	MODIFIER	-	-	-	-	-	-	-	-	-	-	-	-	-	-	-	-	-	-	-	-	-	-	-	-	-	-
4_50.989_52144_7218763	25:7218763-7218763	G	intron_variant	MODIFIER	peak1	ENSDARG00000079756	Transcript	ENSDART00000111151	protein_coding	-	2016-01-06	-	-	-	-	-	-	-	-	-	1	-	ZFIN_ID	-	-	A2	-	-	-	-
4_50.989_52144_7218763	25:7218763-7218763	G	intron_variant	MODIFIER	peak1	ENSDARG00000079756	Transcript	ENSDART00000154404	protein_coding	-	2016-01-04	-	-	-	-	-	-	-	-	-	1	-	ZFIN_ID	-	-	P5	-	-	-	-
9_81.256_11960_7330429	25:7330429-7330429	T	downstream_gene_variant	MODIFIER	cat	ENSDARG00000104702	Transcript	ENSDART00000159748	protein_coding	-	-	-	-	-	-	-	-	-	-	2534	1	-	ZFIN_ID	-	-	P5	-	-	-	-
9_81.256_11960_7330429	25:7330429-7330429	T	missense_variant	MODERATE	ifitm5	ENSDARG00000105153	Transcript	ENSDART00000163231	protein_coding	2016-01-02	-	-	-	156	122	41	T/I	aCt/aTt	-	-	1	-	ZFIN_ID	-	-	P1	deleterious(0)	-	-	-
9_81.256_11960_7330429	25:7330429-7330429	T	downstream_gene_variant	MODIFIER	cat	ENSDARG00000104702	Transcript	ENSDART00000165005	protein_coding	-	-	-	-	-	-	-	-	-	-	2050	1	cds_start_NF	ZFIN_ID	-	-	A2	-	-	-	-
9_81.256_11960_7330429	25:7330429-7330429	T	downstream_gene_variant	MODIFIER	cat	ENSDARG00000104702	Transcript	ENSDART00000166496	protein_coding	-	-	-	-	-	-	-	-	-	-	2046	1	-	ZFIN_ID	-	-	P5	-	-	-	-
9_92.5_62063_8196995	25:8196995-8196995	T	synonymous_variant	LOW	CABZ01080550.1	ENSDARG00000100621	Transcript	ENSDART00000163826	protein_coding	2016-06-14	-	-	-	903	903	301	I	atC/atT	-	-	1	-	Clone_based_ensembl_gene	-	-	-	-	-	-	-
9_92.5_62063_8196995	25:8196995-8196995	T	synonymous_variant	LOW	CABZ01080550.1	ENSDARG00000100621	Transcript	ENSDART00000166938	protein_coding	2016-06-28	-	-	-	894	894	298	I	atC/atT	-	-	1	-	Clone_based_ensembl_gene	-	-	P1	-	-	-	-
2_63.981_35316_8237369	25:8237369-8237369	G	upstream_gene_variant	MODIFIER	muc2.2	ENSDARG00000078994	Transcript	ENSDART00000154598	protein_coding	-	-	-	-	-	-	-	-	-	-	2516	1	cds_start_NF	ZFIN_ID	-	-	P1	-	-	-	-
16_22.996_819_9111718	25:9111718-9111718	G	intergenic_variant	MODIFIER	-	-	-	-	-	-	-	-	-	-	-	-	-	-	-	-	-	-	-	-	-	-	-	-	-	-
9_60.524_7696_9800229	25:9800229-9800229	G	intron_variant,non_coding_transcript_variant	MODIFIER	si:ch211-157d2.1	ENSDARG00000093575	Transcript	ENSDART00000137407	processed_transcript	-	2016-02-02	-	-	-	-	-	-	-	-	-	-1	-	ZFIN_ID	-	-	-	-	-	-	-
27_45.95_10578_11182272	25:11182272-11182272	T	intron_variant	MODIFIER	AKAP13	-	-	-	-	-	-	-	-	-	-	-	-	-	-	-	-	-	-	-	-	-	-	-	-	-
16_54.574_50772_11957516	25:11957516-11957516	T	intron_variant	MODIFIER	ntrk3a	ENSDARG00000077228	Transcript	ENSDART00000091727	protein_coding	-	2016-03-16	-	-	-	-	-	-	-	-	-	-1	-	ZFIN_ID	-	-	-	-	-	-	-
16_54.574_50772_11957516	25:11957516-11957516	T	intron_variant	MODIFIER	ntrk3a	ENSDARG00000077228	Transcript	ENSDART00000158204	protein_coding	-	2016-03-16	-	-	-	-	-	-	-	-	-	-1	-	ZFIN_ID	-	-	-	-	-	-	-
16_54.574_50772_11957516	25:11957516-11957516	T	intron_variant	MODIFIER	ntrk3a	ENSDARG00000077228	Transcript	ENSDART00000159800	protein_coding	-	2016-03-15	-	-	-	-	-	-	-	-	-	-1	-	ZFIN_ID	-	-	P1	-	-	-	-
5_34.743_3842_12704387	25:12704387-12704387	G	splice_region_variant,intron_variant	LOW	ca5a	ENSDARG00000101778	Transcript	ENSDART00000157629	protein_coding	-	2016-05-06	-	-	-	-	-	-	-	-	-	-1	cds_start_NF,cds_end_NF	ZFIN_ID	-	-	A2	-	-	-	-
5_34.743_3842_12704387	25:12704387-12704387	G	splice_region_variant,intron_variant	LOW	ca5a	ENSDARG00000101778	Transcript	ENSDART00000158787	protein_coding	-	2016-03-04	-	-	-	-	-	-	-	-	-	-1	cds_start_NF,cds_end_NF	ZFIN_ID	-	-	-	-	-	-	-
5_34.743_3842_12704387	25:12704387-12704387	G	splice_region_variant,intron_variant	LOW	ca5a	ENSDARG00000101778	Transcript	ENSDART00000162750	protein_coding	-	2016-05-06	-	-	-	-	-	-	-	-	-	-1	-	ZFIN_ID	-	-	P5	-	-	-	-
5_34.743_3842_12704387	25:12704387-12704387	G	splice_region_variant,intron_variant	LOW	ca5a	ENSDARG00000101778	Transcript	ENSDART00000169717	protein_coding	-	2016-04-04	-	-	-	-	-	-	-	-	-	-1	cds_start_NF	ZFIN_ID	-	-	-	-	-	-	-
5_43.128_59324_13253766	25:13253766-13253766	G	synonymous_variant	LOW	ndrg4	ENSDARG00000103937	Transcript	ENSDART00000160234	protein_coding	2016-07-14	-	-	-	698	597	199	H	caT/caC	-	-	-1	-	ZFIN_ID	-	-	P5	-	-	-	-
5_43.128_59324_13253766	25:13253766-13253766	G	synonymous_variant	LOW	ndrg4	ENSDARG00000103937	Transcript	ENSDART00000160466	protein_coding	2016-07-13	-	-	-	698	597	199	H	caT/caC	-	-	-1	-	ZFIN_ID	-	-	A1	-	-	-	-
5_43.128_59324_13253766	25:13253766-13253766	G	synonymous_variant	LOW	ndrg4	ENSDARG00000103937	Transcript	ENSDART00000163735	protein_coding	2016-07-14	-	-	-	698	597	199	H	caT/caC	-	-	-1	-	ZFIN_ID	-	-	A1	-	-	-	-
5_43.128_59324_13253766	25:13253766-13253766	G	downstream_gene_variant	MODIFIER	ndrg4	ENSDARG00000103937	Transcript	ENSDART00000164297	nonsense_mediated_decay	-	-	-	-	-	-	-	-	-	-	1648	-1	cds_start_NF	ZFIN_ID	-	-	-	-	-	-	-
5_43.128_59324_13253766	25:13253766-13253766	G	downstream_gene_variant	MODIFIER	ndrg4	ENSDARG00000103937	Transcript	ENSDART00000164621	protein_coding	-	-	-	-	-	-	-	-	-	-	1601	-1	cds_start_NF,cds_end_NF	ZFIN_ID	-	-	-	-	-	-	-
5_43.128_59324_13253766	25:13253766-13253766	G	synonymous_variant	LOW	ndrg4	ENSDARG00000103937	Transcript	ENSDART00000169119	protein_coding	2016-07-13	-	-	-	698	597	199	H	caT/caC	-	-	-1	-	ZFIN_ID	-	-	A1	-	-	-	-
5_43.128_59324_13253766	25:13253766-13253766	G	downstream_gene_variant	MODIFIER	ndrg4	ENSDARG00000103937	Transcript	ENSDART00000169129	protein_coding	-	-	-	-	-	-	-	-	-	-	1601	-1	cds_end_NF,cds_start_NF	ZFIN_ID	-	-	-	-	-	-	-
5_43.428_44398_13253787	25:13253787-13253787	T	synonymous_variant	LOW	ndrg4	ENSDARG00000103937	Transcript	ENSDART00000160234	protein_coding	2016-07-14	-	-	-	677	576	192	T	acG/acA	-	-	-1	-	ZFIN_ID	-	-	P5	-	-	-	-
5_43.428_44398_13253787	25:13253787-13253787	T	synonymous_variant	LOW	ndrg4	ENSDARG00000103937	Transcript	ENSDART00000160466	protein_coding	2016-07-13	-	-	-	677	576	192	T	acG/acA	-	-	-1	-	ZFIN_ID	-	-	A1	-	-	-	-
5_43.428_44398_13253787	25:13253787-13253787	T	synonymous_variant	LOW	ndrg4	ENSDARG00000103937	Transcript	ENSDART00000163735	protein_coding	2016-07-14	-	-	-	677	576	192	T	acG/acA	-	-	-1	-	ZFIN_ID	-	-	A1	-	-	-	-
5_43.428_44398_13253787	25:13253787-13253787	T	downstream_gene_variant	MODIFIER	ndrg4	ENSDARG00000103937	Transcript	ENSDART00000164297	nonsense_mediated_decay	-	-	-	-	-	-	-	-	-	-	1627	-1	cds_start_NF	ZFIN_ID	-	-	-	-	-	-	-
5_43.428_44398_13253787	25:13253787-13253787	T	downstream_gene_variant	MODIFIER	ndrg4	ENSDARG00000103937	Transcript	ENSDART00000164621	protein_coding	-	-	-	-	-	-	-	-	-	-	1580	-1	cds_start_NF,cds_end_NF	ZFIN_ID	-	-	-	-	-	-	-
5_43.428_44398_13253787	25:13253787-13253787	T	synonymous_variant	LOW	ndrg4	ENSDARG00000103937	Transcript	ENSDART00000169119	protein_coding	2016-07-13	-	-	-	677	576	192	T	acG/acA	-	-	-1	-	ZFIN_ID	-	-	A1	-	-	-	-
5_43.428_44398_13253787	25:13253787-13253787	T	downstream_gene_variant	MODIFIER	ndrg4	ENSDARG00000103937	Transcript	ENSDART00000169129	protein_coding	-	-	-	-	-	-	-	-	-	-	1580	-1	cds_end_NF,cds_start_NF	ZFIN_ID	-	-	-	-	-	-	-
5_31.976_66888_14557058	25:14557058-14557058	T	intergenic_variant	MODIFIER	-	-	-	-	-	-	-	-	-	-	-	-	-	-	-	-	-	-	-	-	-	-	-	-	-	-
1_34.569_21545_15211050	25:15211050-15211050	T	intron_variant	MODIFIER	hipk3a	ENSDARG00000062469	Transcript	ENSDART00000090330	protein_coding	-	2016-02-16	-	-	-	-	-	-	-	-	-	1	-	ZFIN_ID	-	-	P5	-	-	-	-
1_34.569_21545_15211050	25:15211050-15211050	T	intron_variant	MODIFIER	hipk3a	ENSDARG00000062469	Transcript	ENSDART00000147572	protein_coding	-	2016-02-15	-	-	-	-	-	-	-	-	-	1	-	ZFIN_ID	-	-	A2	-	-	-	-
20_46.51_6602_15845311	25:15845311-15845311	C	downstream_gene_variant	MODIFIER	OLFML1	ENSDARG00000062494	Transcript	ENSDART00000090436	protein_coding	-	-	-	-	-	-	-	-	-	-	3139	1	-	HGNC	HGNC:24473	-	A2	-	-	-	-
20_46.51_6602_15845311	25:15845311-15845311	C	intron_variant	MODIFIER	ppfibp2b	ENSDARG00000029168	Transcript	ENSDART00000126641	protein_coding	-	2016-01-05	-	-	-	-	-	-	-	-	-	1	-	ZFIN_ID	-	-	-	-	-	-	-
20_46.51_6602_15845311	25:15845311-15845311	C	downstream_gene_variant	MODIFIER	OLFML1	ENSDARG00000062494	Transcript	ENSDART00000158006	protein_coding	-	-	-	-	-	-	-	-	-	-	3613	1	-	HGNC	HGNC:24473	-	A2	-	-	-	-
20_46.51_6602_15845311	25:15845311-15845311	C	downstream_gene_variant	MODIFIER	OLFML1	ENSDARG00000062494	Transcript	ENSDART00000161634	protein_coding	-	-	-	-	-	-	-	-	-	-	3066	1	-	HGNC	HGNC:24473	-	P5	-	-	-	-
4_17.762_48300_16664335	25:16664335-16664335	C	intergenic_variant	MODIFIER	-	-	-	-	-	-	-	-	-	-	-	-	-	-	-	-	-	-	-	-	-	-	-	-	-	-
2_117.881_51876_16774536	25:16774536-16774536	G	intron_variant	MODIFIER	zgc:154077	ENSDARG00000060987	Transcript	ENSDART00000086495	protein_coding	-	2016-11-13	-	-	-	-	-	-	-	-	-	1	-	ZFIN_ID	-	-	P1	-	-	-	-
8_119.853_53586_17663951	25:17663951-17663951	G	intron_variant	MODIFIER	galnt18a	ENSDARG00000100889	Transcript	ENSDART00000171965	protein_coding	-	2016-04-10	-	-	-	-	-	-	-	-	-	1	-	ZFIN_ID	-	-	P1	-	-	-	-
4_50.81_44429_23016478	25:23016478-23016478	T	intergenic_variant	MODIFIER	-	-	-	-	-	-	-	-	-	-	-	-	-	-	-	-	-	-	-	-	-	-	-	-	-	-
10_81.932_24491_24981500	25:24981500-24981500	C	intergenic_variant	MODIFIER	-	-	-	-	-	-	-	-	-	-	-	-	-	-	-	-	-	-	-	-	-	-	-	-	-	-
21_44.539_65976_26885327	25:26885327-26885327	C	intergenic_variant	MODIFIER	-	-	-	-	-	-	-	-	-	-	-	-	-	-	-	-	-	-	-	-	-	-	-	-	-	-
26_27.621_71899_27158029	25:27158029-27158029	T	stop_retained_variant	LOW	hyal6	ENSDARG00000038166	Transcript	ENSDART00000073511	protein_coding	2016-04-05	-	-	-	1204	986	329	*	tGa/tAa	-	-	-1	-	ZFIN_ID	-	-	P1	-	-	-	-
27_32.745_56623_27716743	25:27716743-27716743	T	intron_variant	MODIFIER	cadps2	ENSDARG00000013312	Transcript	ENSDART00000151854	protein_coding	-	2016-01-15	-	-	-	-	-	-	-	-	-	1	cds_start_NF	ZFIN_ID	-	-	P5	-	-	-	-
5_83.835_56695_29416040	25:29416040-29416040	G	intergenic_variant	MODIFIER	-	-	-	-	-	-	-	-	-	-	-	-	-	-	-	-	-	-	-	-	-	-	-	-	-	-
5_49.882_20834_30252335	25:30252335-30252335	G	intergenic_variant	MODIFIER	-	-	-	-	-	-	-	-	-	-	-	-	-	-	-	-	-	-	-	-	-	-	-	-	-	-
2_108.933_329_35173045	25:35173045-35173045	G	intron_variant	MODIFIER	slc2a13b	ENSDARG00000076899	Transcript	ENSDART00000111377	protein_coding	-	2016-10-10	-	-	-	-	-	-	-	-	-	1	-	ZFIN_ID	-	-	A2	-	-	-	-
2_108.933_329_35173045	25:35173045-35173045	G	intron_variant	MODIFIER	slc2a13b	ENSDARG00000076899	Transcript	ENSDART00000154979	protein_coding	-	2016-10-10	-	-	-	-	-	-	-	-	-	1	-	ZFIN_ID	-	-	A2	-	-	-	-
2_108.933_329_35173045	25:35173045-35173045	G	intron_variant	MODIFIER	slc2a13b	ENSDARG00000076899	Transcript	ENSDART00000165664	protein_coding	-	2016-09-11	-	-	-	-	-	-	-	-	-	1	-	ZFIN_ID	-	-	P5	-	-	-	-
23_77.392_66099_620764	3:620764-620764	T	synonymous_variant	LOW	mhc1zja	ENSDARG00000074765	Transcript	ENSDART00000105659	protein_coding	2016-03-07	-	-	-	500	459	153	L	ctG/ctA	-	-	-1	-	ZFIN_ID	-	-	A2	-	-	-	-
23_77.392_66099_620764	3:620764-620764	T	intron_variant	MODIFIER	mhc1zja	ENSDARG00000074765	Transcript	ENSDART00000134062	protein_coding	-	2016-02-04	-	-	-	-	-	-	-	-	-	-1	-	ZFIN_ID	-	-	-	-	-	-	-
23_77.392_66099_620764	3:620764-620764	T	synonymous_variant	LOW	mhc1zja	ENSDARG00000074765	Transcript	ENSDART00000158560	protein_coding	2016-03-10	-	-	-	500	459	153	L	ctG/ctA	-	-	-1	-	ZFIN_ID	-	-	P5	-	-	-	-
10_65.193_2485_1635375	3:1635375-1635375	C	upstream_gene_variant	MODIFIER	si:zfos-451d2.2	ENSDARG00000100561	Transcript	ENSDART00000171047	protein_coding	-	-	-	-	-	-	-	-	-	-	2762	-1	cds_start_NF	ZFIN_ID	-	-	P1	-	-	-	-
5_54.752_54984_2625990	3:2625990-2625990	G	intergenic_variant	MODIFIER	-	-	-	-	-	-	-	-	-	-	-	-	-	-	-	-	-	-	-	-	-	-	-	-	-	-
17_84.367_6658_4192568	3:4192568-4192568	G	non_coding_transcript_exon_variant,non_coding_transcript_variant	MODIFIER	si:dkey-36h5.1	ENSDARG00000044235	Transcript	ENSDART00000007434	lincRNA	2016-01-01	-	-	-	1865	-	-	-	-	-	-	-1	-	ZFIN_ID	-	-	-	-	-	-	-
17_84.367_6658_4192568	3:4192568-4192568	G	downstream_gene_variant	MODIFIER	si:dkey-36h5.1	ENSDARG00000044235	Transcript	ENSDART00000154910	lincRNA	-	-	-	-	-	-	-	-	-	-	1022	-1	-	ZFIN_ID	-	-	-	-	-	-	-
19_68.375_20538_4375441	3:4375441-4375441	G	intergenic_variant	MODIFIER	-	-	-	-	-	-	-	-	-	-	-	-	-	-	-	-	-	-	-	-	-	-	-	-	-	-
4_20.792_8280_5848380	3:5848380-5848380	T	intergenic_variant	MODIFIER	-	-	-	-	-	-	-	-	-	-	-	-	-	-	-	-	-	-	-	-	-	-	-	-	-	-
12_84.374_61664_6460313	3:6460313-6460313	G	intron_variant	MODIFIER	-	ENSDARG00000104113	Transcript	ENSDART00000165000	protein_coding	-	2016-06-08	-	-	-	-	-	-	-	-	-	1	-	-	-	-	P5	-	-	-	-
12_84.374_61664_6460313	3:6460313-6460313	G	intron_variant,non_coding_transcript_variant	MODIFIER	si:ch211-12p12.4	ENSDARG00000103806	Transcript	ENSDART00000169841	processed_transcript	-	2016-02-06	-	-	-	-	-	-	-	-	-	1	-	ZFIN_ID	-	-	-	-	-	-	-
18_54.708_2732_6460313	3:6460313-6460313	T	intron_variant	MODIFIER	-	ENSDARG00000104113	Transcript	ENSDART00000165000	protein_coding	-	2016-06-08	-	-	-	-	-	-	-	-	-	1	-	-	-	-	P5	-	-	-	-
18_54.708_2732_6460313	3:6460313-6460313	T	intron_variant,non_coding_transcript_variant	MODIFIER	si:ch211-12p12.4	ENSDARG00000103806	Transcript	ENSDART00000169841	processed_transcript	-	2016-02-06	-	-	-	-	-	-	-	-	-	1	-	ZFIN_ID	-	-	-	-	-	-	-
10_61.228_13489_7984419	3:7984419-7984419	T	intron_variant	MODIFIER	ubn2b	ENSDARG00000100508	Transcript	ENSDART00000169757	protein_coding	-	2016-06-14	-	-	-	-	-	-	-	-	-	-1	-	ZFIN_ID	-	-	P1	-	-	-	-
10_61.228_13489_7984419	3:7984419-7984419	T	upstream_gene_variant	MODIFIER	AL954363.1	ENSDARG00000101503	Transcript	ENSDART00000172499	protein_coding	-	-	-	-	-	-	-	-	-	-	2137	1	-	Clone_based_ensembl_gene	-	-	P1	-	-	-	-
9_53.331_25020_8192566	3:8192566-8192566	T	intron_variant,non_coding_transcript_variant	MODIFIER	si:ch211-51i16.4	ENSDARG00000101263	Transcript	ENSDART00000157914	lincRNA	-	2016-02-03	-	-	-	-	-	-	-	-	-	-1	-	ZFIN_ID	-	-	-	-	-	-	-
23_65.134_33676_9883960	3:9883960-9883960	T	intergenic_variant	MODIFIER	-	-	-	-	-	-	-	-	-	-	-	-	-	-	-	-	-	-	-	-	-	-	-	-	-	-
1_51.992_64578_11125396	3:11125396-11125396	T	upstream_gene_variant	MODIFIER	mif4gdb	ENSDARG00000102578	Transcript	ENSDART00000168938	protein_coding	-	-	-	-	-	-	-	-	-	-	2877	-1	-	ZFIN_ID	-	-	P1	-	-	-	-
27_101.542_18098_12173068	3:12173068-12173068	G	intron_variant	MODIFIER	glis2b	ENSDARG00000100232	Transcript	ENSDART00000161227	protein_coding	-	2016-02-05	-	-	-	-	-	-	-	-	-	1	-	ZFIN_ID	-	-	P5	-	-	-	-
18_49.485_78840_15591246	3:15591246-15591246	C	splice_region_variant,intron_variant	LOW	phb	ENSDARG00000057414	Transcript	ENSDART00000080075	protein_coding	-	2016-02-06	-	-	-	-	-	-	-	-	-	1	-	ZFIN_ID	-	-	P1	-	-	-	-
8_98.385_23786_16802241	3:16802241-16802241	T	intron_variant	MODIFIER	atp6v0a1a	ENSDARG00000020847	Transcript	ENSDART00000017646	protein_coding	-	2016-10-20	-	-	-	-	-	-	-	-	-	1	-	ZFIN_ID	-	-	A1	-	-	-	-
8_98.385_23786_16802241	3:16802241-16802241	T	intron_variant	MODIFIER	atp6v0a1a	ENSDARG00000020847	Transcript	ENSDART00000164895	protein_coding	-	2016-10-21	-	-	-	-	-	-	-	-	-	1	-	ZFIN_ID	-	-	P5	-	-	-	-
18_29.81_46198_17308858	3:17308858-17308858	G	missense_variant	MODERATE	si:ch211-210g13.5	ENSDARG00000062575	Transcript	ENSDART00000090676	protein_coding	2016-02-06	-	-	-	2805	2461	821	I/V	Att/Gtt	-	-	1	-	ZFIN_ID	-	-	P5	deleterious(0)	-	-	-
18_29.81_46198_17308858	3:17308858-17308858	G	missense_variant	MODERATE	si:ch211-210g13.5	ENSDARG00000062575	Transcript	ENSDART00000131584	protein_coding	2016-04-08	-	-	-	2424	2119	707	I/V	Att/Gtt	-	-	1	cds_end_NF	ZFIN_ID	-	-	A2	deleterious(0)	-	-	-
18_29.81_46198_17308858	3:17308858-17308858	G	intron_variant,non_coding_transcript_variant	MODIFIER	si:ch211-221g5.2	ENSDARG00000095646	Transcript	ENSDART00000146881	processed_transcript	-	2016-01-01	-	-	-	-	-	-	-	-	-	1	-	ZFIN_ID	-	-	-	-	-	-	-
18_56.558_42906_17777577	3:17777577-17777577	T	synonymous_variant	LOW	ttc25	ENSDARG00000058140	Transcript	ENSDART00000080946	protein_coding	2016-11-12	-	-	-	1508	1390	464	L	Ctg/Ttg	-	-	1	-	ZFIN_ID	-	-	P1	-	-	-	-
18_56.558_42906_17777577	3:17777577-17777577	T	intron_variant	MODIFIER	hsd17b1	ENSDARG00000027469	Transcript	ENSDART00000164673	protein_coding	-	2016-06-07	-	-	-	-	-	-	-	-	-	-1	-	ZFIN_ID	-	-	P1	-	-	-	-
7_58.478_35514_18191462	3:18191462-18191462	C	downstream_gene_variant	MODIFIER	spag9a	ENSDARG00000074531	Transcript	ENSDART00000097320	retained_intron	-	-	-	-	-	-	-	-	-	-	1351	-1	-	ZFIN_ID	-	-	-	-	-	-	-
7_58.478_35514_18191462	3:18191462-18191462	C	synonymous_variant	LOW	spag9a	ENSDARG00000074531	Transcript	ENSDART00000113938	protein_coding	14/32	-	-	-	1767	1569	523	Q	caA/caG	-	-	-1	-	ZFIN_ID	-	-	P5	-	-	-	-
7_58.478_35514_18191462	3:18191462-18191462	C	synonymous_variant	LOW	spag9a	ENSDARG00000074531	Transcript	ENSDART00000148132	protein_coding	13/30	-	-	-	1736	1557	519	Q	caA/caG	-	-	-1	cds_end_NF	ZFIN_ID	-	-	A2	-	-	-	-
18_43.895_43074_18919316	3:18919316-18919316	T	missense_variant	MODERATE	grin2ca	ENSDARG00000078149	Transcript	ENSDART00000145215	protein_coding	2016-03-13	-	-	-	756	673	225	L/I	Cta/Ata	-	-	-1	-	ZFIN_ID	-	-	P1	deleterious(0.04)	-	-	-
18_41.287_20973_18919317	3:18919317-18919317	C	synonymous_variant	LOW	grin2ca	ENSDARG00000078149	Transcript	ENSDART00000145215	protein_coding	2016-03-13	-	-	-	755	672	224	R	cgT/cgG	-	-	-1	-	ZFIN_ID	-	-	P1	-	-	-	-
15_26.849_15068_20924186	3:20924186-20924186	G	intron_variant	MODIFIER	nlk1	ENSDARG00000006566	Transcript	ENSDART00000109790	protein_coding	-	2016-10-11	-	-	-	-	-	-	-	-	-	-1	-	ZFIN_ID	-	-	P1	-	-	-	-
15_26.849_15068_20924186	3:20924186-20924186	G	downstream_gene_variant	MODIFIER	nlk1	ENSDARG00000006566	Transcript	ENSDART00000153739	protein_coding	-	-	-	-	-	-	-	-	-	-	4324	-1	cds_start_NF	ZFIN_ID	-	-	-	-	-	-	-
4_46.808_5011_22284046	3:22284046-22284046	T	missense_variant	MODERATE	arhgap27l	ENSDARG00000061798	Transcript	ENSDART00000155597	protein_coding	14/19	-	-	-	2614	2357	786	T/I	aCa/aTa	-	-	1	-	ZFIN_ID	-	-	P1	-	-	-	-
4_47.295_75289_22284048	3:22284048-22284048	G	missense_variant	MODERATE	arhgap27l	ENSDARG00000061798	Transcript	ENSDART00000155597	protein_coding	14/19	-	-	-	2616	2359	787	N/D	Aac/Gac	-	-	1	-	ZFIN_ID	-	-	P1	-	-	-	-
4_57.932_39948_22479586	3:22479586-22479586	G	intron_variant	MODIFIER	tanc2a	ENSDARG00000079097	Transcript	ENSDART00000112270	protein_coding	-	2016-01-26	-	-	-	-	-	-	-	-	-	1	-	ZFIN_ID	-	-	P1	-	-	-	-
13_45.984_66111_24917273	3:24917273-24917273	T	intron_variant	MODIFIER	ep300b	ENSDARG00000061108	Transcript	ENSDART00000086768	protein_coding	-	1930-02-01	-	-	-	-	-	-	-	-	-	-1	-	ZFIN_ID	-	-	A2	-	-	-	-
13_45.984_66111_24917273	3:24917273-24917273	T	intron_variant	MODIFIER	ep300b	ENSDARG00000061108	Transcript	ENSDART00000156459	protein_coding	-	2016-02-29	-	-	-	-	-	-	-	-	-	-1	-	ZFIN_ID	-	-	P5	-	-	-	-
23_75.004_13627_25901800	3:25901800-25901800	G	upstream_gene_variant	MODIFIER	ankrd54	ENSDARG00000055743	Transcript	ENSDART00000078137	protein_coding	-	-	-	-	-	-	-	-	-	-	2879	1	-	ZFIN_ID	-	-	P1	-	-	-	-
23_75.004_13627_25901800	3:25901800-25901800	G	3_prime_UTR_variant	MODIFIER	foxred2	ENSDARG00000061354	Transcript	ENSDART00000087418	protein_coding	2016-10-10	-	-	-	2580	-	-	-	-	-	-	1	-	ZFIN_ID	-	-	P1	-	-	-	-
23_75.004_13627_25901800	3:25901800-25901800	G	3_prime_UTR_variant	MODIFIER	foxred2	ENSDARG00000061354	Transcript	ENSDART00000135389	protein_coding	2016-10-10	-	-	-	2570	-	-	-	-	-	-	1	-	ZFIN_ID	-	-	P1	-	-	-	-
18_17.538_41434_26200655	3:26200655-26200655	G	synonymous_variant	LOW	zgc:153240	ENSDARG00000061257	Transcript	ENSDART00000087196	protein_coding	2016-09-09	-	-	-	1183	981	327	H	caT/caC	-	-	-1	-	ZFIN_ID	-	-	P5	-	-	-	-
18_17.538_41434_26200655	3:26200655-26200655	G	synonymous_variant	LOW	zgc:153240	ENSDARG00000061257	Transcript	ENSDART00000169344	protein_coding	2016-10-10	-	-	-	1134	978	326	H	caT/caC	-	-	-1	-	ZFIN_ID	-	-	A2	-	-	-	-
18_17.538_41434_26200655	3:26200655-26200655	G	downstream_gene_variant	MODIFIER	si:ch211-156b7.5	ENSDARG00000103966	Transcript	ENSDART00000172700	protein_coding	-	-	-	-	-	-	-	-	-	-	4763	1	-	ZFIN_ID	-	-	P1	-	-	-	-
18_22.897_69372_27716848	3:27716848-27716848	G	splice_region_variant,intron_variant	LOW	abat	ENSDARG00000006031	Transcript	ENSDART00000151404	protein_coding	-	2016-11-15	-	-	-	-	-	-	-	-	-	-1	-	ZFIN_ID	-	-	P1	-	-	-	-
17_6.663_538_27799751	3:27799751-27799751	T	intron_variant	MODIFIER	TMEM114	ENSDARG00000038089	Transcript	ENSDART00000055528	protein_coding	-	2016-02-03	-	-	-	-	-	-	-	-	-	1	-	HGNC	HGNC:33227	-	P5	-	-	-	-
17_6.663_538_27799751	3:27799751-27799751	T	intron_variant	MODIFIER	TMEM114	ENSDARG00000038089	Transcript	ENSDART00000161535	protein_coding	-	2016-02-04	-	-	-	-	-	-	-	-	-	1	-	HGNC	HGNC:33227	-	P5	-	-	-	-
17_8.756_11956_27799751	3:27799751-27799751	G	intron_variant	MODIFIER	TMEM114	ENSDARG00000038089	Transcript	ENSDART00000055528	protein_coding	-	2016-02-03	-	-	-	-	-	-	-	-	-	1	-	HGNC	HGNC:33227	-	P5	-	-	-	-
17_8.756_11956_27799751	3:27799751-27799751	G	intron_variant	MODIFIER	TMEM114	ENSDARG00000038089	Transcript	ENSDART00000161535	protein_coding	-	2016-02-04	-	-	-	-	-	-	-	-	-	1	-	HGNC	HGNC:33227	-	P5	-	-	-	-
12_65.438_17756_27944910	3:27944910-27944910	T	5_prime_UTR_variant	MODIFIER	rbfox1	ENSDARG00000014746	Transcript	ENSDART00000122037	protein_coding	2016-01-12	-	-	-	5	-	-	-	-	-	-	-1	-	ZFIN_ID	-	-	A2	-	-	-	-
12_65.438_17756_27944910	3:27944910-27944910	T	intron_variant	MODIFIER	rbfox1	ENSDARG00000014746	Transcript	ENSDART00000151143	protein_coding	-	2016-01-06	-	-	-	-	-	-	-	-	-	-1	cds_end_NF	ZFIN_ID	-	-	-	-	-	-	-
12_65.438_17756_27944910	3:27944910-27944910	T	intron_variant	MODIFIER	rbfox1	ENSDARG00000014746	Transcript	ENSDART00000151178	protein_coding	-	2016-01-02	-	-	-	-	-	-	-	-	-	-1	cds_end_NF	ZFIN_ID	-	-	-	-	-	-	-
12_65.438_17756_27944910	3:27944910-27944910	T	intron_variant	MODIFIER	rbfox1	ENSDARG00000014746	Transcript	ENSDART00000151546	protein_coding	-	2016-02-04	-	-	-	-	-	-	-	-	-	-1	cds_end_NF	ZFIN_ID	-	-	-	-	-	-	-
12_65.438_17756_27944910	3:27944910-27944910	T	intron_variant	MODIFIER	rbfox1	ENSDARG00000014746	Transcript	ENSDART00000165936	protein_coding	-	2016-01-11	-	-	-	-	-	-	-	-	-	-1	-	ZFIN_ID	-	-	P5	-	-	-	-
11_55.023_8301_28496626	3:28496626-28496626	C	downstream_gene_variant	MODIFIER	2016-09-12	ENSDARG00000019191	Transcript	ENSDART00000151081	protein_coding	-	-	-	-	-	-	-	-	-	-	21	1	-	ZFIN_ID	-	-	P5	-	-	-	-
11_55.023_8301_28496626	3:28496626-28496626	C	downstream_gene_variant	MODIFIER	2016-09-12	ENSDARG00000019191	Transcript	ENSDART00000151189	protein_coding	-	-	-	-	-	-	-	-	-	-	208	1	-	ZFIN_ID	-	-	A2	-	-	-	-
14_43.361_8343_28496626	3:28496626-28496626	T	downstream_gene_variant	MODIFIER	2016-09-12	ENSDARG00000019191	Transcript	ENSDART00000151081	protein_coding	-	-	-	-	-	-	-	-	-	-	21	1	-	ZFIN_ID	-	-	P5	-	-	-	-
14_43.361_8343_28496626	3:28496626-28496626	T	downstream_gene_variant	MODIFIER	2016-09-12	ENSDARG00000019191	Transcript	ENSDART00000151189	protein_coding	-	-	-	-	-	-	-	-	-	-	208	1	-	ZFIN_ID	-	-	A2	-	-	-	-
15_47.344_8481_28496626	3:28496626-28496626	G	downstream_gene_variant	MODIFIER	2016-09-12	ENSDARG00000019191	Transcript	ENSDART00000151081	protein_coding	-	-	-	-	-	-	-	-	-	-	21	1	-	ZFIN_ID	-	-	P5	-	-	-	-
15_47.344_8481_28496626	3:28496626-28496626	G	downstream_gene_variant	MODIFIER	2016-09-12	ENSDARG00000019191	Transcript	ENSDART00000151189	protein_coding	-	-	-	-	-	-	-	-	-	-	208	1	-	ZFIN_ID	-	-	A2	-	-	-	-
17_70.243_8394_28496626	3:28496626-28496626	G	downstream_gene_variant	MODIFIER	2016-09-12	ENSDARG00000019191	Transcript	ENSDART00000151081	protein_coding	-	-	-	-	-	-	-	-	-	-	21	1	-	ZFIN_ID	-	-	P5	-	-	-	-
17_70.243_8394_28496626	3:28496626-28496626	G	downstream_gene_variant	MODIFIER	2016-09-12	ENSDARG00000019191	Transcript	ENSDART00000151189	protein_coding	-	-	-	-	-	-	-	-	-	-	208	1	-	ZFIN_ID	-	-	A2	-	-	-	-
23_36.172_8483_28496626	3:28496626-28496626	C	downstream_gene_variant	MODIFIER	2016-09-12	ENSDARG00000019191	Transcript	ENSDART00000151081	protein_coding	-	-	-	-	-	-	-	-	-	-	21	1	-	ZFIN_ID	-	-	P5	-	-	-	-
23_36.172_8483_28496626	3:28496626-28496626	C	downstream_gene_variant	MODIFIER	2016-09-12	ENSDARG00000019191	Transcript	ENSDART00000151189	protein_coding	-	-	-	-	-	-	-	-	-	-	208	1	-	ZFIN_ID	-	-	A2	-	-	-	-
25_41.67_50964_28496626	3:28496626-28496626	G	downstream_gene_variant	MODIFIER	2016-09-12	ENSDARG00000019191	Transcript	ENSDART00000151081	protein_coding	-	-	-	-	-	-	-	-	-	-	21	1	-	ZFIN_ID	-	-	P5	-	-	-	-
25_41.67_50964_28496626	3:28496626-28496626	G	downstream_gene_variant	MODIFIER	2016-09-12	ENSDARG00000019191	Transcript	ENSDART00000151189	protein_coding	-	-	-	-	-	-	-	-	-	-	208	1	-	ZFIN_ID	-	-	A2	-	-	-	-
27_76.151_17406_28496626	3:28496626-28496626	C	downstream_gene_variant	MODIFIER	2016-09-12	ENSDARG00000019191	Transcript	ENSDART00000151081	protein_coding	-	-	-	-	-	-	-	-	-	-	21	1	-	ZFIN_ID	-	-	P5	-	-	-	-
27_76.151_17406_28496626	3:28496626-28496626	C	downstream_gene_variant	MODIFIER	2016-09-12	ENSDARG00000019191	Transcript	ENSDART00000151189	protein_coding	-	-	-	-	-	-	-	-	-	-	208	1	-	ZFIN_ID	-	-	A2	-	-	-	-
7_45.664_8322_28496626	3:28496626-28496626	C	downstream_gene_variant	MODIFIER	2016-09-12	ENSDARG00000019191	Transcript	ENSDART00000151081	protein_coding	-	-	-	-	-	-	-	-	-	-	21	1	-	ZFIN_ID	-	-	P5	-	-	-	-
7_45.664_8322_28496626	3:28496626-28496626	C	downstream_gene_variant	MODIFIER	2016-09-12	ENSDARG00000019191	Transcript	ENSDART00000151189	protein_coding	-	-	-	-	-	-	-	-	-	-	208	1	-	ZFIN_ID	-	-	A2	-	-	-	-
8_67.755_7703_28496626	3:28496626-28496626	T	downstream_gene_variant	MODIFIER	2016-09-12	ENSDARG00000019191	Transcript	ENSDART00000151081	protein_coding	-	-	-	-	-	-	-	-	-	-	21	1	-	ZFIN_ID	-	-	P5	-	-	-	-
8_67.755_7703_28496626	3:28496626-28496626	T	downstream_gene_variant	MODIFIER	2016-09-12	ENSDARG00000019191	Transcript	ENSDART00000151189	protein_coding	-	-	-	-	-	-	-	-	-	-	208	1	-	ZFIN_ID	-	-	A2	-	-	-	-
24_86.587_17377_28977471	3:28977471-28977471	T	intron_variant	MODIFIER	cacna1i	ENSDARG00000070522	Transcript	ENSDART00000145615	protein_coding	-	1935-01-01	-	-	-	-	-	-	-	-	-	1	-	ZFIN_ID	-	-	P5	-	-	-	-
22_96.633_17668_28992198	3:28992198-28992198	G	intron_variant	MODIFIER	cacna1i	ENSDARG00000070522	Transcript	ENSDART00000145615	protein_coding	-	1935-01-01	-	-	-	-	-	-	-	-	-	1	-	ZFIN_ID	-	-	P5	-	-	-	-
18_29.973_66045_29544548	3:29544548-29544548	T	upstream_gene_variant	MODIFIER	sult3st1	ENSDARG00000009885	Transcript	ENSDART00000132083	protein_coding	-	-	-	-	-	-	-	-	-	-	3737	-1	-	ZFIN_ID	-	-	P1	-	-	-	-
18_29.973_66045_29544548	3:29544548-29544548	T	downstream_gene_variant	MODIFIER	si:ch73-233k15.1	ENSDARG00000038009	Transcript	ENSDART00000151197	antisense	-	-	-	-	-	-	-	-	-	-	3737	1	-	ZFIN_ID	-	-	-	-	-	-	-
18_29.973_66045_29544548	3:29544548-29544548	T	synonymous_variant	LOW	-	ENSDARG00000073718	Transcript	ENSDART00000151679	protein_coding	2016-05-05	-	-	-	1093	915	305	V	gtC/gtA	-	-	-1	-	-	-	-	P5	-	-	-	-
18_33.87_66046_29544548	3:29544548-29544548	T	upstream_gene_variant	MODIFIER	sult3st1	ENSDARG00000009885	Transcript	ENSDART00000132083	protein_coding	-	-	-	-	-	-	-	-	-	-	3737	-1	-	ZFIN_ID	-	-	P1	-	-	-	-
18_33.87_66046_29544548	3:29544548-29544548	T	downstream_gene_variant	MODIFIER	si:ch73-233k15.1	ENSDARG00000038009	Transcript	ENSDART00000151197	antisense	-	-	-	-	-	-	-	-	-	-	3737	1	-	ZFIN_ID	-	-	-	-	-	-	-
18_33.87_66046_29544548	3:29544548-29544548	T	synonymous_variant	LOW	-	ENSDARG00000073718	Transcript	ENSDART00000151679	protein_coding	2016-05-05	-	-	-	1093	915	305	V	gtT/gtA	-	-	-1	-	-	-	-	P5	-	-	-	-
23_39.488_20411_30962350	3:30962350-30962350	C	downstream_gene_variant	MODIFIER	si:dkey-66i24.8	ENSDARG00000088084	Transcript	ENSDART00000129564	protein_coding	-	-	-	-	-	-	-	-	-	-	2631	1	-	ZFIN_ID	-	-	P1	-	-	-	-
23_39.488_20411_30962350	3:30962350-30962350	C	upstream_gene_variant	MODIFIER	si:dkey-66i24.9	ENSDARG00000096689	Transcript	ENSDART00000153074	protein_coding	-	-	-	-	-	-	-	-	-	-	263	1	-	ZFIN_ID	-	-	P1	-	-	-	-
23_39.488_20411_30962350	3:30962350-30962350	C	upstream_gene_variant	MODIFIER	si:dkey-66i24.10	ENSDARG00000096792	Transcript	ENSDART00000153354	antisense	-	-	-	-	-	-	-	-	-	-	4871	1	-	ZFIN_ID	-	-	-	-	-	-	-
18_65.701_35419_30991656	3:30991656-30991656	G	missense_variant	MODERATE	smg1	ENSDARG00000054570	Transcript	ENSDART00000076764	protein_coding	56/62	-	-	-	10085	9962	3321	I/T	aTt/aCt	-	-	-1	-	ZFIN_ID	-	-	A2	tolerated(0.29)	-	-	-
18_65.701_35419_30991656	3:30991656-30991656	G	missense_variant	MODERATE	smg1	ENSDARG00000054570	Transcript	ENSDART00000076796	protein_coding	56/62	-	-	-	10158	9980	3327	I/T	aTt/aCt	-	-	-1	-	ZFIN_ID	-	-	P5	tolerated(0.29)	-	-	-
21_77.581_80606_32518364	3:32518364-32518364	T	upstream_gene_variant	MODIFIER	thoc6	ENSDARG00000037966	Transcript	ENSDART00000055338	protein_coding	-	-	-	-	-	-	-	-	-	-	1619	1	-	ZFIN_ID	-	-	P1	-	-	-	-
21_77.581_80606_32518364	3:32518364-32518364	T	3_prime_UTR_variant	MODIFIER	srrm2	ENSDARG00000037965	Transcript	ENSDART00000129339	protein_coding	14/14	-	-	-	4319	-	-	-	-	-	-	1	-	ZFIN_ID	-	-	P1	-	-	-	-
21_77.581_80606_32518364	3:32518364-32518364	T	upstream_gene_variant	MODIFIER	thoc6	ENSDARG00000037966	Transcript	ENSDART00000131850	retained_intron	-	-	-	-	-	-	-	-	-	-	1619	1	-	ZFIN_ID	-	-	-	-	-	-	-
21_77.581_80606_32518364	3:32518364-32518364	T	upstream_gene_variant	MODIFIER	thoc6	ENSDARG00000037966	Transcript	ENSDART00000140560	retained_intron	-	-	-	-	-	-	-	-	-	-	1639	1	-	ZFIN_ID	-	-	-	-	-	-	-
21_77.581_80606_32518364	3:32518364-32518364	T	upstream_gene_variant	MODIFIER	thoc6	ENSDARG00000037966	Transcript	ENSDART00000164335	protein_coding	-	-	-	-	-	-	-	-	-	-	1642	1	-	ZFIN_ID	-	-	-	-	-	-	-
24_82.141_74132_33298409	3:33298409-33298409	T	upstream_gene_variant	MODIFIER	rpl23	ENSDARG00000053457	Transcript	ENSDART00000075495	protein_coding	-	-	-	-	-	-	-	-	-	-	2320	-1	-	ZFIN_ID	-	-	P1	-	-	-	-
24_82.141_74132_33298409	3:33298409-33298409	T	downstream_gene_variant	MODIFIER	si:dkey-283b1.7	ENSDARG00000053460	Transcript	ENSDART00000075499	protein_coding	-	-	-	-	-	-	-	-	-	-	2068	-1	-	ZFIN_ID	-	-	P1	-	-	-	-
24_82.141_74132_33298409	3:33298409-33298409	T	upstream_gene_variant	MODIFIER	SNORA21	ENSDARG00000081050	Transcript	ENSDART00000115767	snoRNA	-	-	-	-	-	-	-	-	-	-	4235	-1	-	RFAM	-	-	-	-	-	-	-
24_82.141_74132_33298409	3:33298409-33298409	T	upstream_gene_variant	MODIFIER	rpl23	ENSDARG00000053457	Transcript	ENSDART00000139146	retained_intron	-	-	-	-	-	-	-	-	-	-	3191	-1	-	ZFIN_ID	-	-	-	-	-	-	-
24_82.141_74132_33298409	3:33298409-33298409	T	upstream_gene_variant	MODIFIER	rpl23	ENSDARG00000053457	Transcript	ENSDART00000146294	retained_intron	-	-	-	-	-	-	-	-	-	-	2539	-1	-	ZFIN_ID	-	-	-	-	-	-	-
18_47.089_57342_33930192	3:33930192-33930192	T	downstream_gene_variant	MODIFIER	si:dkey-204f11.29p	ENSDARG00000092540	Transcript	ENSDART00000133670	IG_V_pseudogene	-	-	-	-	-	-	-	-	-	-	4255	-1	-	ZFIN_ID	-	-	-	-	-	-	-
18_47.089_57342_33930192	3:33930192-33930192	T	upstream_gene_variant	MODIFIER	si:dkey-204f11.32p	ENSDARG00000094596	Transcript	ENSDART00000146599	IG_pseudogene	-	-	-	-	-	-	-	-	-	-	983	-1	-	ZFIN_ID	-	-	-	-	-	-	-
18_47.089_57342_33930192	3:33930192-33930192	T	downstream_gene_variant	MODIFIER	ighv2-1	ENSDARG00000096406	Transcript	ENSDART00000151414	protein_coding	-	-	-	-	-	-	-	-	-	-	1700	-1	cds_end_NF	ZFIN_ID	-	-	P1	-	-	-	-
18_47.089_57342_33930192	3:33930192-33930192	T	splice_region_variant,synonymous_variant	LOW	ighv1-4	ENSDARG00000096355	Transcript	ENSDART00000151513	protein_coding	2016-02-07	-	-	-	371	342	114	R	cgC/cgA	-	-	-1	-	ZFIN_ID	-	-	-	-	-	-	-
18_47.089_57342_33930192	3:33930192-33930192	T	synonymous_variant	LOW	ighv1-1	ENSDARG00000096387	Transcript	ENSDART00000151610	protein_coding	2016-02-02	-	-	-	379	345	115	R	cgC/cgA	-	-	-1	cds_end_NF	ZFIN_ID	-	-	P1	-	-	-	-
18_47.089_57342_33930192	3:33930192-33930192	T	upstream_gene_variant	MODIFIER	ighv2-2	ENSDARG00000096424	Transcript	ENSDART00000151652	protein_coding	-	-	-	-	-	-	-	-	-	-	3955	-1	cds_end_NF	ZFIN_ID	-	-	P1	-	-	-	-
18_47.089_57342_33930192	3:33930192-33930192	T	intron_variant	MODIFIER	ighv1-4	ENSDARG00000096355	Transcript	ENSDART00000164235	protein_coding	-	2016-02-06	-	-	-	-	-	-	-	-	-	-1	-	ZFIN_ID	-	-	-	-	-	-	-
18_32.105_40800_33952493	3:33952493-33952493	T	downstream_gene_variant	MODIFIER	si:dkey-204f11.17p	ENSDARG00000095205	Transcript	ENSDART00000134110	IG_V_pseudogene	-	-	-	-	-	-	-	-	-	-	4040	-1	-	ZFIN_ID	-	-	-	-	-	-	-
18_32.105_40800_33952493	3:33952493-33952493	T	downstream_gene_variant	MODIFIER	si:dkey-204f11.66	ENSDARG00000092135	Transcript	ENSDART00000147162	unprocessed_pseudogene	-	-	-	-	-	-	-	-	-	-	2831	1	-	ZFIN_ID	-	-	-	-	-	-	-
18_32.105_40800_33952493	3:33952493-33952493	T	upstream_gene_variant	MODIFIER	ighv5-8	ENSDARG00000096318	Transcript	ENSDART00000151096	protein_coding	-	-	-	-	-	-	-	-	-	-	978	-1	cds_end_NF	ZFIN_ID	-	-	P1	-	-	-	-
18_32.105_40800_33952493	3:33952493-33952493	T	synonymous_variant	LOW	ighv5-7	ENSDARG00000096244	Transcript	ENSDART00000151264	protein_coding	2016-02-02	-	-	-	201	201	67	I	atC/atA	-	-	-1	cds_end_NF	ZFIN_ID	-	-	P1	-	-	-	-
18_32.105_40800_33952493	3:33952493-33952493	T	downstream_gene_variant	MODIFIER	ighv4-8	ENSDARG00000096289	Transcript	ENSDART00000151344	protein_coding	-	-	-	-	-	-	-	-	-	-	4947	-1	cds_end_NF	ZFIN_ID	-	-	P1	-	-	-	-
18_32.105_40800_33952493	3:33952493-33952493	T	downstream_gene_variant	MODIFIER	ighv4-9	ENSDARG00000096326	Transcript	ENSDART00000151499	protein_coding	-	-	-	-	-	-	-	-	-	-	2860	-1	cds_end_NF	ZFIN_ID	-	-	P1	-	-	-	-
18_32.105_40800_33952493	3:33952493-33952493	T	intron_variant	MODIFIER	ighv1-4	ENSDARG00000096355	Transcript	ENSDART00000164235	protein_coding	-	2016-02-06	-	-	-	-	-	-	-	-	-	-1	-	ZFIN_ID	-	-	-	-	-	-	-
18_33.973_40796_33952497	3:33952497-33952497	T	downstream_gene_variant	MODIFIER	si:dkey-204f11.17p	ENSDARG00000095205	Transcript	ENSDART00000134110	IG_V_pseudogene	-	-	-	-	-	-	-	-	-	-	4036	-1	-	ZFIN_ID	-	-	-	-	-	-	-
18_33.973_40796_33952497	3:33952497-33952497	T	downstream_gene_variant	MODIFIER	si:dkey-204f11.66	ENSDARG00000092135	Transcript	ENSDART00000147162	unprocessed_pseudogene	-	-	-	-	-	-	-	-	-	-	2835	1	-	ZFIN_ID	-	-	-	-	-	-	-
18_33.973_40796_33952497	3:33952497-33952497	T	upstream_gene_variant	MODIFIER	ighv5-8	ENSDARG00000096318	Transcript	ENSDART00000151096	protein_coding	-	-	-	-	-	-	-	-	-	-	982	-1	cds_end_NF	ZFIN_ID	-	-	P1	-	-	-	-
18_33.973_40796_33952497	3:33952497-33952497	T	missense_variant	MODERATE	ighv5-7	ENSDARG00000096244	Transcript	ENSDART00000151264	protein_coding	2016-02-02	-	-	-	197	197	66	V/E	gTg/gAg	-	-	-1	cds_end_NF	ZFIN_ID	-	-	P1	tolerated(0.26)	-	-	-
18_33.973_40796_33952497	3:33952497-33952497	T	downstream_gene_variant	MODIFIER	ighv4-8	ENSDARG00000096289	Transcript	ENSDART00000151344	protein_coding	-	-	-	-	-	-	-	-	-	-	4943	-1	cds_end_NF	ZFIN_ID	-	-	P1	-	-	-	-
18_33.973_40796_33952497	3:33952497-33952497	T	downstream_gene_variant	MODIFIER	ighv4-9	ENSDARG00000096326	Transcript	ENSDART00000151499	protein_coding	-	-	-	-	-	-	-	-	-	-	2856	-1	cds_end_NF	ZFIN_ID	-	-	P1	-	-	-	-
18_33.973_40796_33952497	3:33952497-33952497	T	intron_variant	MODIFIER	ighv1-4	ENSDARG00000096355	Transcript	ENSDART00000164235	protein_coding	-	2016-02-06	-	-	-	-	-	-	-	-	-	-1	-	ZFIN_ID	-	-	-	-	-	-	-
18_34.328_40798_33952497	3:33952497-33952497	G	downstream_gene_variant	MODIFIER	si:dkey-204f11.17p	ENSDARG00000095205	Transcript	ENSDART00000134110	IG_V_pseudogene	-	-	-	-	-	-	-	-	-	-	4036	-1	-	ZFIN_ID	-	-	-	-	-	-	-
18_34.328_40798_33952497	3:33952497-33952497	G	downstream_gene_variant	MODIFIER	si:dkey-204f11.66	ENSDARG00000092135	Transcript	ENSDART00000147162	unprocessed_pseudogene	-	-	-	-	-	-	-	-	-	-	2835	1	-	ZFIN_ID	-	-	-	-	-	-	-
18_34.328_40798_33952497	3:33952497-33952497	G	upstream_gene_variant	MODIFIER	ighv5-8	ENSDARG00000096318	Transcript	ENSDART00000151096	protein_coding	-	-	-	-	-	-	-	-	-	-	982	-1	cds_end_NF	ZFIN_ID	-	-	P1	-	-	-	-
18_34.328_40798_33952497	3:33952497-33952497	G	missense_variant	MODERATE	ighv5-7	ENSDARG00000096244	Transcript	ENSDART00000151264	protein_coding	2016-02-02	-	-	-	197	197	66	G/A	gGg/gCg	-	-	-1	cds_end_NF	ZFIN_ID	-	-	P1	tolerated(0.5)	-	-	-
18_34.328_40798_33952497	3:33952497-33952497	G	downstream_gene_variant	MODIFIER	ighv4-8	ENSDARG00000096289	Transcript	ENSDART00000151344	protein_coding	-	-	-	-	-	-	-	-	-	-	4943	-1	cds_end_NF	ZFIN_ID	-	-	P1	-	-	-	-
18_34.328_40798_33952497	3:33952497-33952497	G	downstream_gene_variant	MODIFIER	ighv4-9	ENSDARG00000096326	Transcript	ENSDART00000151499	protein_coding	-	-	-	-	-	-	-	-	-	-	2856	-1	cds_end_NF	ZFIN_ID	-	-	P1	-	-	-	-
18_34.328_40798_33952497	3:33952497-33952497	G	intron_variant	MODIFIER	ighv1-4	ENSDARG00000096355	Transcript	ENSDART00000164235	protein_coding	-	2016-02-06	-	-	-	-	-	-	-	-	-	-1	-	ZFIN_ID	-	-	-	-	-	-	-
18_33.264_40813_33959493	3:33959493-33959493	G	downstream_gene_variant	MODIFIER	si:dkey-204f11.13	ENSDARG00000095516	Transcript	ENSDART00000132692	protein_coding	-	-	-	-	-	-	-	-	-	-	2299	-1	cds_end_NF	ZFIN_ID	-	-	P1	-	-	-	-
18_33.264_40813_33959493	3:33959493-33959493	G	upstream_gene_variant	MODIFIER	si:dkey-204f11.17p	ENSDARG00000095205	Transcript	ENSDART00000134110	IG_V_pseudogene	-	-	-	-	-	-	-	-	-	-	2518	-1	-	ZFIN_ID	-	-	-	-	-	-	-
18_33.264_40813_33959493	3:33959493-33959493	G	downstream_gene_variant	MODIFIER	ighv4-6	ENSDARG00000096333	Transcript	ENSDART00000151077	protein_coding	-	-	-	-	-	-	-	-	-	-	3457	-1	cds_end_NF	ZFIN_ID	-	-	P1	-	-	-	-
18_33.264_40813_33959493	3:33959493-33959493	G	downstream_gene_variant	MODIFIER	ighv4-7	ENSDARG00000096268	Transcript	ENSDART00000151231	protein_coding	-	-	-	-	-	-	-	-	-	-	982	-1	cds_end_NF	ZFIN_ID	-	-	P1	-	-	-	-
18_33.264_40813_33959493	3:33959493-33959493	G	upstream_gene_variant	MODIFIER	ighv4-8	ENSDARG00000096289	Transcript	ENSDART00000151344	protein_coding	-	-	-	-	-	-	-	-	-	-	1607	-1	cds_end_NF	ZFIN_ID	-	-	P1	-	-	-	-
18_33.264_40813_33959493	3:33959493-33959493	G	upstream_gene_variant	MODIFIER	ighv4-9	ENSDARG00000096326	Transcript	ENSDART00000151499	protein_coding	-	-	-	-	-	-	-	-	-	-	3665	-1	cds_end_NF	ZFIN_ID	-	-	P1	-	-	-	-
18_33.264_40813_33959493	3:33959493-33959493	G	missense_variant	MODERATE	ighv5-5	ENSDARG00000096342	Transcript	ENSDART00000151774	protein_coding	2016-02-02	-	-	-	218	209	70	V/A	gTg/gCg	-	-	-1	cds_end_NF	ZFIN_ID	-	-	P1	tolerated(0.22)	-	-	-
18_33.264_40813_33959493	3:33959493-33959493	G	intron_variant	MODIFIER	ighv1-4	ENSDARG00000096355	Transcript	ENSDART00000164235	protein_coding	-	2016-02-06	-	-	-	-	-	-	-	-	-	-1	-	ZFIN_ID	-	-	-	-	-	-	-
18_40.054_40784_33972269	3:33972269-33972269	G	downstream_gene_variant	MODIFIER	si:dkey-204f11.6p	ENSDARG00000094241	Transcript	ENSDART00000138092	IG_V_pseudogene	-	-	-	-	-	-	-	-	-	-	1180	-1	-	ZFIN_ID	-	-	-	-	-	-	-
18_40.054_40784_33972269	3:33972269-33972269	G	upstream_gene_variant	MODIFIER	ighv5-3	ENSDARG00000096388	Transcript	ENSDART00000150999	protein_coding	-	-	-	-	-	-	-	-	-	-	3046	-1	cds_end_NF	ZFIN_ID	-	-	P1	-	-	-	-
18_40.054_40784_33972269	3:33972269-33972269	G	downstream_gene_variant	MODIFIER	ighv5-1	ENSDARG00000096337	Transcript	ENSDART00000151183	protein_coding	-	-	-	-	-	-	-	-	-	-	4269	-1	cds_end_NF	ZFIN_ID	-	-	P1	-	-	-	-
18_40.054_40784_33972269	3:33972269-33972269	G	upstream_gene_variant	MODIFIER	ighv6-1	ENSDARG00000096276	Transcript	ENSDART00000151628	protein_coding	-	-	-	-	-	-	-	-	-	-	1077	-1	cds_end_NF	ZFIN_ID	-	-	P1	-	-	-	-
18_40.054_40784_33972269	3:33972269-33972269	G	upstream_gene_variant	MODIFIER	ighv4-5	ENSDARG00000096345	Transcript	ENSDART00000151663	protein_coding	-	-	-	-	-	-	-	-	-	-	4790	-1	cds_end_NF	ZFIN_ID	-	-	P1	-	-	-	-
18_40.054_40784_33972269	3:33972269-33972269	G	missense_variant	MODERATE	ighv5-2	ENSDARG00000096267	Transcript	ENSDART00000151708	protein_coding	2016-02-02	-	-	-	223	209	70	I/T	aTt/aCt	-	-	-1	cds_end_NF	ZFIN_ID	-	-	P1	tolerated(0.41)	-	-	-
18_40.054_40784_33972269	3:33972269-33972269	G	downstream_gene_variant	MODIFIER	ighv4-3	ENSDARG00000096394	Transcript	ENSDART00000155365	protein_coding	-	-	-	-	-	-	-	-	-	-	4279	-1	-	ZFIN_ID	-	-	P1	-	-	-	-
22_24.183_8366_34361718	3:34361718-34361718	C	intron_variant	MODIFIER	sept9a	ENSDARG00000020235	Transcript	ENSDART00000023039	protein_coding	-	2016-02-10	-	-	-	-	-	-	-	-	-	-1	-	ZFIN_ID	-	-	A2	-	-	-	-
22_24.183_8366_34361718	3:34361718-34361718	C	intron_variant	MODIFIER	sept9a	ENSDARG00000020235	Transcript	ENSDART00000129313	protein_coding	-	2016-02-10	-	-	-	-	-	-	-	-	-	-1	-	ZFIN_ID	-	-	P5	-	-	-	-
22_24.183_8366_34361718	3:34361718-34361718	C	intron_variant	MODIFIER	sept9a	ENSDARG00000020235	Transcript	ENSDART00000166623	protein_coding	-	2016-02-10	-	-	-	-	-	-	-	-	-	-1	-	ZFIN_ID	-	-	A2	-	-	-	-
22_24.183_8366_34361718	3:34361718-34361718	C	intron_variant	MODIFIER	sept9a	ENSDARG00000020235	Transcript	ENSDART00000167086	protein_coding	-	2016-04-12	-	-	-	-	-	-	-	-	-	-1	-	ZFIN_ID	-	-	A2	-	-	-	-
22_24.183_8366_34361718	3:34361718-34361718	C	intron_variant	MODIFIER	si:ch211-165d12.4	ENSDARG00000079353	Transcript	ENSDART00000171188	protein_coding	-	2016-04-07	-	-	-	-	-	-	-	-	-	-1	-	ZFIN_ID	-	-	A2	-	-	-	-
22_24.183_8366_34361718	3:34361718-34361718	C	intron_variant	MODIFIER	sept9a	ENSDARG00000020235	Transcript	ENSDART00000172341	protein_coding	-	2016-03-11	-	-	-	-	-	-	-	-	-	-1	-	ZFIN_ID	-	-	A2	-	-	-	-
18_82.244_13757_36019005	3:36019005-36019005	T	missense_variant	MODERATE	engase	ENSDARG00000010035	Transcript	ENSDART00000002568	protein_coding	2016-05-14	-	-	-	772	672	224	M/I	atG/atA	-	-	-1	-	ZFIN_ID	-	-	P1	-	-	-	-
15_50.072_44839_36488858	3:36488858-36488858	G	intron_variant	MODIFIER	pdxdc1	ENSDARG00000101886	Transcript	ENSDART00000158284	protein_coding	-	13/22	-	-	-	-	-	-	-	-	-	1	-	ZFIN_ID	-	-	P1	-	-	-	-
18_78.378_52717_36550989	3:36550989-36550989	T	synonymous_variant	LOW	myh11b	ENSDARG00000100972	Transcript	ENSDART00000166896	protein_coding	20/39	-	-	-	2772	2772	924	A	gcG/gcA	-	-	-1	-	ZFIN_ID	-	-	-	-	-	-	-
18_78.378_52717_36550989	3:36550989-36550989	T	synonymous_variant	LOW	myh11b	ENSDARG00000100972	Transcript	ENSDART00000168506	protein_coding	21/40	-	-	-	2817	2817	939	A	gcG/gcA	-	-	-1	-	ZFIN_ID	-	-	P1	-	-	-	-
20_83.891_13541_38937691	3:38937691-38937691	C	intergenic_variant	MODIFIER	-	-	-	-	-	-	-	-	-	-	-	-	-	-	-	-	-	-	-	-	-	-	-	-	-	-
26_0.911_71335_46377703	3:46377703-46377703	T	intergenic_variant	MODIFIER	-	-	-	-	-	-	-	-	-	-	-	-	-	-	-	-	-	-	-	-	-	-	-	-	-	-
24_45.69_25873_47708922	3:47708922-47708922	C	intergenic_variant	MODIFIER	-	-	-	-	-	-	-	-	-	-	-	-	-	-	-	-	-	-	-	-	-	-	-	-	-	-
24_79.929_57327_48087429	3:48087429-48087429	G	downstream_gene_variant	MODIFIER	shisa9b	ENSDARG00000052642	Transcript	ENSDART00000074537	protein_coding	-	-	-	-	-	-	-	-	-	-	3643	-1	-	ZFIN_ID	-	-	P1	-	-	-	-
6_49.824_36899_48401403	3:48401403-48401403	G	missense_variant	MODERATE	mkl2b	ENSDARG00000076867	Transcript	ENSDART00000113531	protein_coding	2016-12-17	-	-	-	1814	1545	515	D/E	gaC/gaG	-	-	1	-	ZFIN_ID	-	-	P5	-	-	-	-
6_49.824_36899_48401403	3:48401403-48401403	G	missense_variant	MODERATE	mkl2b	ENSDARG00000076867	Transcript	ENSDART00000157199	protein_coding	2016-10-15	-	-	-	1681	1476	492	D/E	gaC/gaG	-	-	1	-	ZFIN_ID	-	-	A2	-	-	-	-
10_48.194_6636_50971972	3:50971972-50971972	G	intergenic_variant	MODIFIER	-	-	-	-	-	-	-	-	-	-	-	-	-	-	-	-	-	-	-	-	-	-	-	-	-	-
10_114.04_32979_53743496	3:53743496-53743496	G	intergenic_variant	MODIFIER	-	-	-	-	-	-	-	-	-	-	-	-	-	-	-	-	-	-	-	-	-	-	-	-	-	-
12_59.473_61467_54756009	3:54756009-54756009	G	intergenic_variant	MODIFIER	-	-	-	-	-	-	-	-	-	-	-	-	-	-	-	-	-	-	-	-	-	-	-	-	-	-
25_66.111_6936_54902363	3:54902363-54902363	T	downstream_gene_variant	MODIFIER	kank2	ENSDARG00000018393	Transcript	ENSDART00000154031	protein_coding	-	-	-	-	-	-	-	-	-	-	4662	-1	-	ZFIN_ID	-	-	P1	-	-	-	-
23_46.914_41007_56585781	3:56585781-56585781	T	intergenic_variant	MODIFIER	-	-	-	-	-	-	-	-	-	-	-	-	-	-	-	-	-	-	-	-	-	-	-	-	-	-
8_57.896_69914_57103290	3:57103290-57103290	T	synonymous_variant	LOW	BAHCC1	-	-	-	-	-	-	-	-	-	-	-	-	-	-	-	-	-	-	-	-	-	-	-	-	-
8_60.991_5327_57103290	3:57103290-57103290	T	synonymous_variant	LOW	BAHCC1	-	-	-	-	-	-	-	-	-	-	-	-	-	-	-	-	-	-	-	-	-	-	-	-	-
24_21.922_21886_58031751	3:58031751-58031751	T	downstream_gene_variant	MODIFIER	si:ch211-256e16.6	ENSDARG00000079603	Transcript	ENSDART00000154901	protein_coding	-	-	-	-	-	-	-	-	-	-	2624	-1	cds_start_NF,cds_end_NF	ZFIN_ID	-	-	P1	-	-	-	-
24_21.922_21886_58031751	3:58031751-58031751	T	downstream_gene_variant	MODIFIER	si:ch211-256e16.7	ENSDARG00000096821	Transcript	ENSDART00000156059	protein_coding	-	-	-	-	-	-	-	-	-	-	4802	1	cds_end_NF	ZFIN_ID	-	-	-	-	-	-	-
24_21.922_21886_58031751	3:58031751-58031751	T	downstream_gene_variant	MODIFIER	si:ch211-256e16.7	ENSDARG00000096821	Transcript	ENSDART00000166932	protein_coding	-	-	-	-	-	-	-	-	-	-	4853	1	-	ZFIN_ID	-	-	P1	-	-	-	-
18_47.883_74512_58607346	3:58607346-58607346	T	downstream_gene_variant	MODIFIER	si:zfos-1833e7.2	ENSDARG00000097271	Transcript	ENSDART00000155987	lincRNA	-	-	-	-	-	-	-	-	-	-	2997	-1	-	ZFIN_ID	-	-	-	-	-	-	-
18_47.883_74512_58607346	3:58607346-58607346	T	intron_variant,non_coding_transcript_variant	MODIFIER	si:ch1073-78m18.1	ENSDARG00000069839	Transcript	ENSDART00000156036	lincRNA	-	2016-01-02	-	-	-	-	-	-	-	-	-	1	-	ZFIN_ID	-	-	-	-	-	-	-
7_52.306_53623_58634857	3:58634857-58634857	T	upstream_gene_variant	MODIFIER	si:ch73-281f12.2	ENSDARG00000097015	Transcript	ENSDART00000155875	lincRNA	-	-	-	-	-	-	-	-	-	-	12	1	-	ZFIN_ID	-	-	-	-	-	-	-
6_57.508_41553_58992359	3:58992359-58992359	T	synonymous_variant	LOW	zgc:153845	ENSDARG00000099238	Transcript	ENSDART00000160767	protein_coding	2016-01-01	-	-	-	69	31	11	L	Ctg/Ttg	-	-	1	-	ZFIN_ID	-	-	P1	-	-	-	-
10_70.007_696_59275588	3:59275588-59275588	T	intergenic_variant	MODIFIER	-	-	-	-	-	-	-	-	-	-	-	-	-	-	rs505612301	-	-	-	-	-	-	-	-	-	-	-
22_9.51_44365_169939	4:169939-169939	G	intron_variant	MODIFIER	dusp16	ENSDARG00000102474	Transcript	ENSDART00000158823	protein_coding	-	2016-06-07	-	-	-	-	-	-	-	-	-	1	-	ZFIN_ID	-	-	P1	-	-	-	-
22_9.51_44365_169939	4:169939-169939	G	intron_variant	MODIFIER	lrp6	ENSDARG00000100143	Transcript	ENSDART00000165418	protein_coding	-	2016-12-13	-	-	-	-	-	-	-	-	-	-1	cds_start_NF	ZFIN_ID	-	-	-	-	-	-	-
22_9.51_44365_169939	4:169939-169939	G	intron_variant	MODIFIER	lrp6	ENSDARG00000100143	Transcript	ENSDART00000166440	protein_coding	-	36/37	-	-	-	-	-	-	-	-	-	-1	-	ZFIN_ID	-	-	P1	-	-	-	-
7_33.63_32421_211781	4:211781-211781	C	missense_variant	MODERATE	ZFOS-932H1.3	ENSDARG00000098311	Transcript	ENSDART00000158135	protein_coding	2016-09-09	-	-	-	2277	2279	760	Q/P	cAg/cCg	-	-	1	cds_start_NF	Clone_based_vega_gene	-	-	P5	tolerated_low_confidence(0.21)	-	-	-
7_33.63_32421_211781	4:211781-211781	C	intron_variant	MODIFIER	dusp16	ENSDARG00000102474	Transcript	ENSDART00000158823	protein_coding	-	2016-06-07	-	-	-	-	-	-	-	-	-	1	-	ZFIN_ID	-	-	P1	-	-	-	-
7_33.63_32421_211781	4:211781-211781	C	missense_variant	MODERATE	ZFOS-932H1.3	ENSDARG00000098311	Transcript	ENSDART00000167851	protein_coding	2016-12-12	-	-	-	2178	2168	723	Q/P	cAg/cCg	-	-	1	-	Clone_based_vega_gene	-	-	A2	tolerated(0.21)	-	-	-
7_33.63_32421_211781	4:211781-211781	C	downstream_gene_variant	MODIFIER	ZFOS-932H1.3	ENSDARG00000098311	Transcript	ENSDART00000168499	protein_coding	-	-	-	-	-	-	-	-	-	-	1447	1	cds_start_NF,cds_end_NF	Clone_based_vega_gene	-	-	-	-	-	-	-
7_33.63_32421_211781	4:211781-211781	C	upstream_gene_variant	MODIFIER	prr5b	ENSDARG00000102121	Transcript	ENSDART00000172172	protein_coding	-	-	-	-	-	-	-	-	-	-	4262	1	cds_end_NF	ZFIN_ID	-	-	P1	-	-	-	-
2_76.665_44192_264619	4:264619-264619	T	intron_variant	MODIFIER	dusp16	ENSDARG00000102474	Transcript	ENSDART00000158823	protein_coding	-	2016-07-07	-	-	-	-	-	-	-	-	-	1	-	ZFIN_ID	-	-	P1	-	-	-	-
7_24.327_1234_502670	4:502670-502670	G	intergenic_variant	MODIFIER	-	-	-	-	-	-	-	-	-	-	-	-	-	-	-	-	-	-	-	-	-	-	-	-	-	-
9_80.714_40028_1807107	4:1807107-1807107	G	synonymous_variant	LOW	arid2	ENSDARG00000007413	Transcript	ENSDART00000019144	protein_coding	16/21	-	-	-	4394	4086	1362	S	tcT/tcC	-	-	-1	-	ZFIN_ID	-	-	P5	-	-	-	-
9_80.714_40028_1807107	4:1807107-1807107	G	synonymous_variant	LOW	arid2	ENSDARG00000007413	Transcript	ENSDART00000113360	protein_coding	16/22	-	-	-	4403	4083	1361	S	tcT/tcC	-	-	-1	-	ZFIN_ID	-	-	A2	-	-	-	-
16_71.793_50139_2752326	4:2752326-2752326	G	intron_variant	MODIFIER	slco1c1	ENSDARG00000016749	Transcript	ENSDART00000039083	protein_coding	-	14/14	-	-	-	-	-	-	-	-	-	-1	-	ZFIN_ID	-	-	P5	-	-	-	-
16_71.793_50139_2752326	4:2752326-2752326	G	intron_variant	MODIFIER	slco1c1	ENSDARG00000016749	Transcript	ENSDART00000134442	protein_coding	-	14/14	-	-	-	-	-	-	-	-	-	-1	-	ZFIN_ID	-	-	A2	-	-	-	-
16_71.793_50139_2752326	4:2752326-2752326	G	intron_variant,non_coding_transcript_variant	MODIFIER	slco1c1	ENSDARG00000016749	Transcript	ENSDART00000148016	processed_transcript	-	2016-03-03	-	-	-	-	-	-	-	-	-	-1	-	ZFIN_ID	-	-	-	-	-	-	-
12_41.619_30215_2966799	4:2966799-2966799	T	intergenic_variant	MODIFIER	-	-	-	-	-	-	-	-	-	-	-	-	-	-	-	-	-	-	-	-	-	-	-	-	-	-
10_34.159_8278_4475054	4:4475054-4475054	G	downstream_gene_variant	MODIFIER	tbc1d30	ENSDARG00000075281	Transcript	ENSDART00000130588	protein_coding	-	-	-	-	-	-	-	-	-	-	684	-1	-	ZFIN_ID	-	-	P1	-	-	-	-
21_7.546_1137_4766511	4:4766511-4766511	G	intron_variant	MODIFIER	si:ch211-258f14.2	ENSDARG00000073963	Transcript	ENSDART00000109609	protein_coding	-	2016-03-12	-	-	-	-	-	-	-	-	-	-1	-	ZFIN_ID	-	-	P5	-	-	-	-
21_7.546_1137_4766511	4:4766511-4766511	G	intron_variant	MODIFIER	si:ch211-258f14.2	ENSDARG00000073963	Transcript	ENSDART00000133973	protein_coding	-	2016-03-11	-	-	-	-	-	-	-	-	-	-1	-	ZFIN_ID	-	-	A2	-	-	-	-
15_84.414_62613_6007953	4:6007953-6007953	G	intron_variant	MODIFIER	tfec	ENSDARG00000098745	Transcript	ENSDART00000157487	protein_coding	-	2016-01-07	-	-	-	-	-	-	-	-	-	1	-	ZFIN_ID	-	-	P5	-	-	-	-
11_39.879_61174_8183739	4:8183739-8183739	T	intron_variant	MODIFIER	ninj2	ENSDARG00000079824	Transcript	ENSDART00000150830	protein_coding	-	2016-01-03	-	-	-	-	-	-	-	-	-	1	-	ZFIN_ID	-	-	P1	-	-	-	-
19_77.257_77024_8398271	4:8398271-8398271	G	intron_variant	MODIFIER	ERC1	-	-	-	-	-	-	-	-	-	-	-	-	-	-	-	-	-	-	-	-	-	-	-	-	-
19_62.15_80720_8920192	4:8920192-8920192	T	missense_variant	MODERATE	scube1	ENSDARG00000063097	Transcript	ENSDART00000091876	protein_coding	2016-11-23	-	-	-	1364	1366	456	L/M	Ctg/Atg	-	-	-1	cds_start_NF	ZFIN_ID	-	-	P5	tolerated(0.21)	-	-	-
19_62.15_80720_8920192	4:8920192-8920192	T	missense_variant	MODERATE	scube1	ENSDARG00000063097	Transcript	ENSDART00000164632	protein_coding	2016-10-22	-	-	-	1269	1147	383	L/M	Ctg/Atg	-	-	-1	-	ZFIN_ID	-	-	A2	tolerated(0.21)	-	-	-
9_47.603_27093_10039241	4:10039241-10039241	G	splice_region_variant,intron_variant	LOW	ccdc136b	ENSDARG00000057921	Transcript	ENSDART00000080679	protein_coding	-	2016-04-04	-	-	-	-	-	-	-	-	-	1	-	ZFIN_ID	-	-	A2	-	-	-	-
9_47.603_27093_10039241	4:10039241-10039241	G	splice_region_variant,intron_variant	LOW	ccdc136b	ENSDARG00000057921	Transcript	ENSDART00000144175	protein_coding	-	2016-04-08	-	-	-	-	-	-	-	-	-	1	-	ZFIN_ID	-	-	P5	-	-	-	-
9_36.458_78755_10953592	4:10953592-10953592	T	intron_variant	MODIFIER	si:ch211-161n3.4	ENSDARG00000045752	Transcript	ENSDART00000102496	protein_coding	-	2016-04-17	-	-	-	-	-	-	-	-	-	-1	-	ZFIN_ID	-	-	-	-	-	-	-
9_36.458_78755_10953592	4:10953592-10953592	T	missense_variant	MODERATE	si:ch211-161n3.4	ENSDARG00000045752	Transcript	ENSDART00000150478	protein_coding	2016-11-19	-	-	-	3303	3172	1058	G/S	Ggc/Agc	-	-	-1	cds_end_NF	ZFIN_ID	-	-	P1	-	-	-	-
9_31.247_35196_10955022	4:10955022-10955022	G	missense_variant	MODERATE	si:ch211-161n3.4	ENSDARG00000045752	Transcript	ENSDART00000102496	protein_coding	2016-03-18	-	-	-	821	821	274	I/T	aTt/aCt	-	-	-1	-	ZFIN_ID	-	-	-	tolerated(0.5)	-	-	-
9_31.247_35196_10955022	4:10955022-10955022	G	missense_variant	MODERATE	si:ch211-161n3.4	ENSDARG00000045752	Transcript	ENSDART00000150478	protein_coding	2016-08-19	-	-	-	2299	2168	723	I/T	aTt/aCt	-	-	-1	cds_end_NF	ZFIN_ID	-	-	P1	deleterious(0.04)	-	-	-
9_33.796_79501_10957886	4:10957886-10957886	T	upstream_gene_variant	MODIFIER	si:ch211-161n3.4	ENSDARG00000045752	Transcript	ENSDART00000102496	protein_coding	-	-	-	-	-	-	-	-	-	-	1835	-1	-	ZFIN_ID	-	-	-	-	-	-	-
9_33.796_79501_10957886	4:10957886-10957886	T	downstream_gene_variant	MODIFIER	si:ch211-161n3.3	ENSDARG00000092989	Transcript	ENSDART00000136440	protein_coding	-	-	-	-	-	-	-	-	-	-	2707	-1	-	ZFIN_ID	-	-	P1	-	-	-	-
9_33.796_79501_10957886	4:10957886-10957886	T	synonymous_variant	LOW	si:ch211-161n3.4	ENSDARG00000045752	Transcript	ENSDART00000150478	protein_coding	2016-04-19	-	-	-	1025	894	298	Q	caG/caA	-	-	-1	cds_end_NF	ZFIN_ID	-	-	P1	-	-	-	-
9_29.956_73972_10969267	4:10969267-10969267	G	synonymous_variant	LOW	si:ch211-161n3.3	ENSDARG00000092989	Transcript	ENSDART00000136440	protein_coding	2016-06-21	-	-	-	1630	1473	491	A	gcT/gcC	-	-	-1	-	ZFIN_ID	-	-	P1	-	-	-	-
9_32.502_77922_11074418	4:11074418-11074418	T	missense_variant	MODERATE	si:dkey-21h14.14	ENSDARG00000096184	Transcript	ENSDART00000150566	protein_coding	2016-06-12	-	-	-	1837	1838	613	I/N	aTc/aAc	-	-	-1	cds_start_NF,cds_end_NF	ZFIN_ID	-	-	P1	tolerated(0.13)	-	-	-
9_32.502_77922_11074418	4:11074418-11074418	T	downstream_gene_variant	MODIFIER	si:dkey-21h14.12	ENSDARG00000094603	Transcript	ENSDART00000159472	protein_coding	-	-	-	-	-	-	-	-	-	-	4289	-1	-	ZFIN_ID	-	-	-	-	-	-	-
9_32.445_5486_11086529	4:11086529-11086529	T	missense_variant	MODERATE	si:dkey-21h14.12	ENSDARG00000094603	Transcript	ENSDART00000135511	protein_coding	15/17	-	-	-	4617	4271	1424	R/H	cGc/cAc	-	-	-1	-	ZFIN_ID	-	-	P1	-	-	-	-
9_32.445_5486_11086529	4:11086529-11086529	T	upstream_gene_variant	MODIFIER	si:dkey-21h14.3	ENSDARG00000096047	Transcript	ENSDART00000150307	protein_coding	-	-	-	-	-	-	-	-	-	-	3417	-1	cds_start_NF	ZFIN_ID	-	-	P1	-	-	-	-
9_32.445_5486_11086529	4:11086529-11086529	T	intron_variant	MODIFIER	si:dkey-21h14.12	ENSDARG00000094603	Transcript	ENSDART00000159472	protein_coding	-	2016-06-10	-	-	-	-	-	-	-	-	-	-1	-	ZFIN_ID	-	-	-	-	-	-	-
9_32.445_5486_11086529	4:11086529-11086529	T	downstream_gene_variant	MODIFIER	si:dkey-21h14.12	ENSDARG00000094603	Transcript	ENSDART00000170879	protein_coding	-	-	-	-	-	-	-	-	-	-	1295	-1	-	ZFIN_ID	-	-	-	-	-	-	-
9_32.758_77924_11116819	4:11116819-11116819	G	missense_variant	MODERATE	si:dkey-21h14.10	ENSDARG00000096187	Transcript	ENSDART00000150600	protein_coding	2016-08-14	-	-	-	2316	2162	721	S/T	aGc/aCc	-	-	-1	cds_end_NF	ZFIN_ID	-	-	P1	tolerated(0.22)	-	-	-
12_28.023_54296_15051776	4:15051776-15051776	G	intron_variant	MODIFIER	ube2h	ENSDARG00000000019	Transcript	ENSDART00000124452	protein_coding	-	2016-02-06	-	-	-	-	-	-	-	-	-	1	-	ZFIN_ID	-	-	P1	-	-	-	-
9_61.12_43609_17260013	4:17260013-17260013	G	missense_variant	MODERATE	casc1	ENSDARG00000016815	Transcript	ENSDART00000027645	protein_coding	2016-12-15	-	-	-	1495	1459	487	M/V	Atg/Gtg	-	-	1	-	ZFIN_ID	-	-	A2	deleterious(0.01)	-	-	-
9_61.12_43609_17260013	4:17260013-17260013	G	missense_variant	MODERATE	casc1	ENSDARG00000016815	Transcript	ENSDART00000110908	protein_coding	13/16	-	-	-	1729	1531	511	M/V	Atg/Gtg	-	-	1	-	ZFIN_ID	-	-	P5	deleterious(0.01)	-	-	-
9_61.12_43609_17260013	4:17260013-17260013	G	downstream_gene_variant	MODIFIER	lrmp	ENSDARG00000045574	Transcript	ENSDART00000131973	protein_coding	-	-	-	-	-	-	-	-	-	-	4620	-1	cds_start_NF	ZFIN_ID	-	-	A2	-	-	-	-
9_61.12_43609_17260013	4:17260013-17260013	G	downstream_gene_variant	MODIFIER	casc1	ENSDARG00000016815	Transcript	ENSDART00000132933	retained_intron	-	-	-	-	-	-	-	-	-	-	1756	1	-	ZFIN_ID	-	-	-	-	-	-	-
9_61.12_43609_17260013	4:17260013-17260013	G	downstream_gene_variant	MODIFIER	lrmp	ENSDARG00000045574	Transcript	ENSDART00000135730	protein_coding	-	-	-	-	-	-	-	-	-	-	3607	-1	-	ZFIN_ID	-	-	P5	-	-	-	-
9_61.12_43609_17260013	4:17260013-17260013	G	downstream_gene_variant	MODIFIER	casc1	ENSDARG00000016815	Transcript	ENSDART00000138514	retained_intron	-	-	-	-	-	-	-	-	-	-	2896	1	-	ZFIN_ID	-	-	-	-	-	-	-
9_61.12_43609_17260013	4:17260013-17260013	G	downstream_gene_variant	MODIFIER	casc1	ENSDARG00000016815	Transcript	ENSDART00000138673	retained_intron	-	-	-	-	-	-	-	-	-	-	1965	1	-	ZFIN_ID	-	-	-	-	-	-	-
9_61.12_43609_17260013	4:17260013-17260013	G	upstream_gene_variant	MODIFIER	si:dkey-172o10.8	ENSDARG00000091957	Transcript	ENSDART00000145880	protein_coding	-	-	-	-	-	-	-	-	-	-	4066	-1	cds_end_NF	ZFIN_ID	-	-	P1	-	-	-	-
9_27.082_67904_17260098	4:17260098-17260098	C	missense_variant	MODERATE	casc1	ENSDARG00000016815	Transcript	ENSDART00000027645	protein_coding	2016-12-15	-	-	-	1580	1544	515	E/A	gAa/gCa	-	-	1	-	ZFIN_ID	-	-	A2	tolerated(1)	-	-	-
9_27.082_67904_17260098	4:17260098-17260098	C	missense_variant	MODERATE	casc1	ENSDARG00000016815	Transcript	ENSDART00000110908	protein_coding	13/16	-	-	-	1814	1616	539	E/A	gAa/gCa	-	-	1	-	ZFIN_ID	-	-	P5	tolerated(1)	-	-	-
9_27.082_67904_17260098	4:17260098-17260098	C	downstream_gene_variant	MODIFIER	lrmp	ENSDARG00000045574	Transcript	ENSDART00000131973	protein_coding	-	-	-	-	-	-	-	-	-	-	4535	-1	cds_start_NF	ZFIN_ID	-	-	A2	-	-	-	-
9_27.082_67904_17260098	4:17260098-17260098	C	downstream_gene_variant	MODIFIER	casc1	ENSDARG00000016815	Transcript	ENSDART00000132933	retained_intron	-	-	-	-	-	-	-	-	-	-	1841	1	-	ZFIN_ID	-	-	-	-	-	-	-
9_27.082_67904_17260098	4:17260098-17260098	C	downstream_gene_variant	MODIFIER	lrmp	ENSDARG00000045574	Transcript	ENSDART00000135730	protein_coding	-	-	-	-	-	-	-	-	-	-	3522	-1	-	ZFIN_ID	-	-	P5	-	-	-	-
9_27.082_67904_17260098	4:17260098-17260098	C	downstream_gene_variant	MODIFIER	casc1	ENSDARG00000016815	Transcript	ENSDART00000138514	retained_intron	-	-	-	-	-	-	-	-	-	-	2981	1	-	ZFIN_ID	-	-	-	-	-	-	-
9_27.082_67904_17260098	4:17260098-17260098	C	downstream_gene_variant	MODIFIER	casc1	ENSDARG00000016815	Transcript	ENSDART00000138673	retained_intron	-	-	-	-	-	-	-	-	-	-	2050	1	-	ZFIN_ID	-	-	-	-	-	-	-
9_27.082_67904_17260098	4:17260098-17260098	C	upstream_gene_variant	MODIFIER	si:dkey-172o10.8	ENSDARG00000091957	Transcript	ENSDART00000145880	protein_coding	-	-	-	-	-	-	-	-	-	-	4151	-1	cds_end_NF	ZFIN_ID	-	-	P1	-	-	-	-
20_44.176_33961_17617832	4:17617832-17617832	G	intron_variant	MODIFIER	nrip2	ENSDARG00000079985	Transcript	ENSDART00000108814	protein_coding	-	2016-01-05	-	-	-	-	-	-	-	-	-	-1	-	ZFIN_ID	-	-	P1	-	-	-	-
8_86.456_20861_21081697	4:21081697-21081697	T	intergenic_variant	MODIFIER	-	-	-	-	-	-	-	-	-	-	-	-	-	-	-	-	-	-	-	-	-	-	-	-	-	-
24_35.019_67799_21753364	4:21753364-21753364	C	intergenic_variant	MODIFIER	-	-	-	-	-	-	-	-	-	-	-	-	-	-	-	-	-	-	-	-	-	-	-	-	-	-
7_33.993_6862_22428870	4:22428870-22428870	T	intron_variant	MODIFIER	ppfia2	ENSDARG00000013000	Transcript	ENSDART00000142140	protein_coding	-	2016-01-28	-	-	-	-	-	-	-	-	-	-1	-	ZFIN_ID	-	-	P5	-	-	-	-
2_102.795_68059_22477731	4:22477731-22477731	G	intron_variant	MODIFIER	ppfia2	ENSDARG00000013000	Transcript	ENSDART00000142140	protein_coding	-	2016-01-28	-	-	-	-	-	-	-	-	-	-1	-	ZFIN_ID	-	-	P5	-	-	-	-
9_54.728_57344_23110739	4:23110739-23110739	G	splice_region_variant,intron_variant	LOW	magi2a	ENSDARG00000021590	Transcript	ENSDART00000009768	protein_coding	-	2016-09-23	-	-	-	-	-	-	-	-	-	-1	-	ZFIN_ID	-	-	P5	-	-	-	-
9_54.728_57344_23110739	4:23110739-23110739	G	splice_region_variant,intron_variant	LOW	magi2a	ENSDARG00000021590	Transcript	ENSDART00000133644	protein_coding	-	2016-09-21	-	-	-	-	-	-	-	-	-	-1	-	ZFIN_ID	-	-	A2	-	-	-	-
21_24.35_26574_23417365	4:23417365-23417365	T	downstream_gene_variant	MODIFIER	mdm2	ENSDARG00000033443	Transcript	ENSDART00000040435	protein_coding	-	-	-	-	-	-	-	-	-	-	3499	1	-	ZFIN_ID	-	-	A2	-	-	-	-
21_24.35_26574_23417365	4:23417365-23417365	T	downstream_gene_variant	MODIFIER	mdm2	ENSDARG00000033443	Transcript	ENSDART00000077854	protein_coding	-	-	-	-	-	-	-	-	-	-	3091	1	-	ZFIN_ID	-	-	A2	-	-	-	-
21_24.35_26574_23417365	4:23417365-23417365	T	downstream_gene_variant	MODIFIER	mdm2	ENSDARG00000033443	Transcript	ENSDART00000122675	protein_coding	-	-	-	-	-	-	-	-	-	-	2249	1	-	ZFIN_ID	-	-	P5	-	-	-	-
21_24.35_26574_23417365	4:23417365-23417365	T	downstream_gene_variant	MODIFIER	mdm2	ENSDARG00000033443	Transcript	ENSDART00000138359	processed_transcript	-	-	-	-	-	-	-	-	-	-	3804	1	-	ZFIN_ID	-	-	-	-	-	-	-
21_24.35_26574_23417365	4:23417365-23417365	T	downstream_gene_variant	MODIFIER	mdm2	ENSDARG00000033443	Transcript	ENSDART00000143747	retained_intron	-	-	-	-	-	-	-	-	-	-	3980	1	-	ZFIN_ID	-	-	-	-	-	-	-
21_24.35_26574_23417365	4:23417365-23417365	T	downstream_gene_variant	MODIFIER	mdm2	ENSDARG00000033443	Transcript	ENSDART00000162859	protein_coding	-	-	-	-	-	-	-	-	-	-	3517	1	-	ZFIN_ID	-	-	A2	-	-	-	-
22_81.063_11246_25816615	4:25816615-25816615	T	intron_variant	MODIFIER	tmcc3	ENSDARG00000045525	Transcript	ENSDART00000146658	protein_coding	-	2016-02-02	-	-	-	-	-	-	-	-	-	-1	cds_end_NF	ZFIN_ID	-	-	A2	-	-	-	-
20_15.476_67437_27152269	4:27152269-27152269	T	intron_variant	MODIFIER	brd1a	ENSDARG00000013596	Transcript	ENSDART00000013083	protein_coding	-	2016-08-11	-	-	-	-	-	-	-	-	-	1	-	ZFIN_ID	-	-	P1	-	-	-	-
20_15.476_67437_27152269	4:27152269-27152269	T	upstream_gene_variant	MODIFIER	5S_rRNA	ENSDARG00000084471	Transcript	ENSDART00000119871	rRNA	-	-	-	-	-	-	-	-	-	-	254	-1	-	RFAM	-	-	-	-	-	-	-
20_15.476_67437_27152269	4:27152269-27152269	T	intron_variant	MODIFIER	brd1a	ENSDARG00000013596	Transcript	ENSDART00000145083	protein_coding	-	2016-09-12	-	-	-	-	-	-	-	-	-	1	-	ZFIN_ID	-	-	P1	-	-	-	-
23_44.008_24603_28342017	4:28342017-28342017	G	intron_variant	MODIFIER	celsr1a	ENSDARG00000069185	Transcript	ENSDART00000043737	protein_coding	-	1935-01-01	-	-	-	-	-	-	-	-	-	-1	-	ZFIN_ID	-	-	P1	-	-	-	-
23_44.008_24603_28342017	4:28342017-28342017	G	intron_variant	MODIFIER	celsr1a	ENSDARG00000069185	Transcript	ENSDART00000123617	protein_coding	-	1934-01-01	-	-	-	-	-	-	-	-	-	-1	cds_start_NF	ZFIN_ID	-	-	-	-	-	-	-
15_16.358_68847_30187935	4:30187935-30187935	G	intron_variant	MODIFIER	si:dkey-265e15.5	ENSDARG00000088870	Transcript	ENSDART00000004188	protein_coding	-	2016-06-07	-	-	-	-	-	-	-	-	-	-1	-	ZFIN_ID	-	-	-	-	-	-	-
22_114.349_39946_38479751	4:38479751-38479751	T	intron_variant	MODIFIER	znf997	ENSDARG00000096205	Transcript	ENSDART00000150385	protein_coding	-	2016-02-02	-	-	-	-	-	-	-	-	-	1	cds_end_NF	ZFIN_ID	-	-	-	-	-	-	-
22_114.349_39946_38479751	4:38479751-38479751	T	intron_variant	MODIFIER	znf997	ENSDARG00000096205	Transcript	ENSDART00000168172	protein_coding	-	2016-01-01	-	-	-	-	-	-	-	-	-	1	-	ZFIN_ID	-	-	P1	-	-	-	-
22_65.732_24222_40456954	4:40456954-40456954	T	upstream_gene_variant	MODIFIER	znf980	ENSDARG00000098166	Transcript	ENSDART00000122707	protein_coding	-	-	-	-	-	-	-	-	-	-	4373	1	-	ZFIN_ID	-	-	P1	-	-	-	-
22_65.732_24222_40456954	4:40456954-40456954	T	upstream_gene_variant	MODIFIER	BX571664.1	ENSDARG00000093220	Transcript	ENSDART00000138053	protein_coding	-	-	-	-	-	-	-	-	-	-	2357	-1	-	Clone_based_ensembl_gene	-	-	P1	-	-	-	-
22_8.189_24221_41092994	4:41092994-41092994	T	intron_variant,non_coding_transcript_variant	MODIFIER	si:dkeyp-44d3.6	ENSDARG00000099561	Transcript	ENSDART00000158792	processed_transcript	-	2016-01-01	-	-	-	-	-	-	-	-	-	-1	-	ZFIN_ID	-	-	-	-	-	-	-
3_110.738_12928_51120816	4:51120816-51120816	T	missense_variant	MODERATE	si:dkey-201g16.5	ENSDARG00000100412	Transcript	ENSDART00000169387	protein_coding	2016-06-12	-	-	-	1214	1086	362	N/K	aaC/aaA	-	-	-1	-	ZFIN_ID	-	-	P1	-	-	-	-
22_35.684_10196_51343995	4:51343995-51343995	G	intron_variant	MODIFIER	si:dkey-250k10.1	ENSDARG00000102595	Transcript	ENSDART00000165335	protein_coding	-	2016-03-09	-	-	-	-	-	-	-	-	-	1	-	ZFIN_ID	-	-	P1	-	-	-	-
19_47.73_25776_52541593	4:52541593-52541593	G	downstream_gene_variant	MODIFIER	si:ch211-223g7.1	ENSDARG00000098145	Transcript	ENSDART00000168328	unprocessed_pseudogene	-	-	-	-	-	-	-	-	-	-	1700	1	-	ZFIN_ID	-	-	-	-	-	-	-
19_47.73_25776_52541593	4:52541593-52541593	G	intron_variant	MODIFIER	si:ch211-227e10.6	ENSDARG00000102215	Transcript	ENSDART00000170168	protein_coding	-	2016-01-02	-	-	-	-	-	-	-	-	-	1	-	ZFIN_ID	-	-	-	-	-	-	-
18_48.247_65878_56496747	4:56496747-56496747	G	3_prime_UTR_variant	MODIFIER	BX927290.1	ENSDARG00000098469	Transcript	ENSDART00000167976	protein_coding	2016-03-03	-	-	-	2760	-	-	-	-	-	-	1	-	Clone_based_ensembl_gene	-	-	P1	-	-	-	-
18_48.247_65878_56496747	4:56496747-56496747	G	intron_variant	MODIFIER	si:ch211-212k5.4	ENSDARG00000098707	Transcript	ENSDART00000168408	protein_coding	-	2016-09-09	-	-	-	-	-	-	-	-	-	1	-	ZFIN_ID	-	-	-	-	-	-	-
9_105.566_70204_66075567	4:66075567-66075567	G	upstream_gene_variant	MODIFIER	znf1043	ENSDARG00000105067	Transcript	ENSDART00000160966	protein_coding	-	-	-	-	-	-	-	-	-	-	4957	-1	-	ZFIN_ID	-	-	P5	-	-	-	-
9_105.566_70204_66075567	4:66075567-66075567	G	intron_variant	MODIFIER	CT737127.2	ENSDARG00000101797	Transcript	ENSDART00000162862	protein_coding	-	2016-01-01	-	-	-	-	-	-	-	-	-	1	-	Clone_based_ensembl_gene	-	-	P1	-	-	-	-
9_105.566_70204_66075567	4:66075567-66075567	G	intron_variant	MODIFIER	znf1043	ENSDARG00000105067	Transcript	ENSDART00000165469	protein_coding	-	2016-01-01	-	-	-	-	-	-	-	-	-	-1	-	ZFIN_ID	-	-	P5	-	-	-	-
20_53.078_19398_67720452	4:67720452-67720452	G	downstream_gene_variant	MODIFIER	si:dkey-238o14.1	ENSDARG00000104341	Transcript	ENSDART00000172120	protein_coding	-	-	-	-	-	-	-	-	-	-	523	1	-	ZFIN_ID	-	-	P1	-	-	-	-
1_14.118_59485_70828093	4:70828093-70828093	T	intergenic_variant	MODIFIER	-	-	-	-	-	-	-	-	-	-	-	-	-	-	-	-	-	-	-	-	-	-	-	-	-	-
27_115.596_17769_73710370	4:73710370-73710370	T	splice_region_variant,intron_variant	LOW	-	ENSDARG00000100624	Transcript	ENSDART00000166673	protein_coding	-	2016-08-12	-	-	-	-	-	-	-	-	-	-1	-	-	-	-	P1	-	-	-	-
9_61.12_3616_74571511	4:74571511-74571511	G	intron_variant	MODIFIER	zgc:174944	ENSDARG00000099327	Transcript	ENSDART00000157990	protein_coding	-	2016-06-11	-	-	-	-	-	-	-	-	-	-1	-	ZFIN_ID	-	-	P1	-	-	-	-
9_61.12_3616_74571511	4:74571511-74571511	G	upstream_gene_variant	MODIFIER	si:ch211-106j21.3	ENSDARG00000099529	Transcript	ENSDART00000159488	unprocessed_pseudogene	-	-	-	-	-	-	-	-	-	-	4197	-1	-	ZFIN_ID	-	-	-	-	-	-	-
9_61.12_3616_74571511	4:74571511-74571511	G	intron_variant	MODIFIER	-	ENSDARG00000101551	Transcript	ENSDART00000161168	protein_coding	-	2016-03-10	-	-	-	-	-	-	-	-	-	-1	-	-	-	-	-	-	-	-	-
9_61.12_3616_74571511	4:74571511-74571511	G	intron_variant	MODIFIER	BX957252.1	ENSDARG00000098653	Transcript	ENSDART00000161269	protein_coding	-	2016-02-03	-	-	-	-	-	-	-	-	-	-1	-	Clone_based_ensembl_gene	-	-	P1	-	-	-	-
24_42.202_61280_76090001	4:76090001-76090001	T	intergenic_variant	MODIFIER	-	-	-	-	-	-	-	-	-	-	-	-	-	-	-	-	-	-	-	-	-	-	-	-	-	-
24_43.364_76636_76090001	4:76090001-76090001	T	intergenic_variant	MODIFIER	-	-	-	-	-	-	-	-	-	-	-	-	-	-	-	-	-	-	-	-	-	-	-	-	-	-
9_84.146_58902_2416894	5:2416894-2416894	G	missense_variant	MODERATE	FQ323163.2	ENSDARG00000098751	Transcript	ENSDART00000168121	protein_coding	2016-04-06	-	-	-	1303	1117	373	L/V	Ctg/Gtg	-	-	1	-	Clone_based_ensembl_gene	-	-	P1	-	-	-	-
11_50.063_57328_2981484	5:2981484-2981484	T	intergenic_variant	MODIFIER	-	-	-	-	-	-	-	-	-	-	-	-	-	-	-	-	-	-	-	-	-	-	-	-	-	-
11_53.506_35517_3379128	5:3379128-3379128	T	intergenic_variant	MODIFIER	-	-	-	-	-	-	-	-	-	-	-	-	-	-	-	-	-	-	-	-	-	-	-	-	-	-
7_29.088_39522_4969038	5:4969038-4969038	T	intron_variant	MODIFIER	mapkap1	ENSDARG00000091777	Transcript	ENSDART00000124022	protein_coding	-	2016-06-11	-	-	-	-	-	-	-	-	-	1	-	ZFIN_ID	-	-	P1	-	-	-	-
23_70.419_54238_7224731	5:7224731-7224731	G	synonymous_variant	LOW	pdlim5a	ENSDARG00000101777	Transcript	ENSDART00000158374	protein_coding	2016-10-13	-	-	-	1305	1197	399	F	ttT/ttC	-	-	-1	-	ZFIN_ID	-	-	P1	-	-	-	-
23_70.419_54238_7224731	5:7224731-7224731	G	synonymous_variant	LOW	pdlim5a	ENSDARG00000101777	Transcript	ENSDART00000162626	protein_coding	2016-10-14	-	-	-	1330	1197	399	F	ttT/ttC	-	-	-1	-	ZFIN_ID	-	-	P1	-	-	-	-
23_44.304_54982_7520312	5:7520312-7520312	T	intron_variant	MODIFIER	nipbla	ENSDARG00000098272	Transcript	ENSDART00000158447	protein_coding	-	38/44	-	-	-	-	-	-	-	-	-	-1	-	ZFIN_ID	-	-	P1	-	-	-	-
22_81.335_42003_7615703	5:7615703-7615703	T	synonymous_variant	LOW	slc1a3a	ENSDARG00000104431	Transcript	ENSDART00000167643	protein_coding	2016-09-10	-	-	-	1466	1356	452	G	ggG/ggA	-	-	-1	-	ZFIN_ID	-	-	P1	-	-	-	-
6_25.005_8749_9033698	5:9033698-9033698	G	intron_variant	MODIFIER	gak	ENSDARG00000090654	Transcript	ENSDART00000124384	protein_coding	-	2016-01-27	-	-	-	-	-	-	-	-	-	-1	-	ZFIN_ID	-	-	P5	-	-	-	-
6_25.005_8749_9033698	5:9033698-9033698	G	intron_variant	MODIFIER	gak	ENSDARG00000090654	Transcript	ENSDART00000160079	protein_coding	-	2016-01-27	-	-	-	-	-	-	-	-	-	-1	-	ZFIN_ID	-	-	A2	-	-	-	-
1_62.228_11717_9968112	5:9968112-9968112	C	intergenic_variant	MODIFIER	-	-	-	-	-	-	-	-	-	-	-	-	-	-	-	-	-	-	-	-	-	-	-	-	-	-
18_71.687_20347_12234723	5:12234723-12234723	G	synonymous_variant	LOW	lztr1	ENSDARG00000015905	Transcript	ENSDART00000137705	protein_coding	2016-12-20	-	-	-	1563	1185	395	G	ggT/ggC	-	-	-1	-	ZFIN_ID	-	-	P1	-	-	-	-
23_33.759_30902_12402418	5:12402418-12402418	T	missense_variant	MODERATE	gal3st1a	ENSDARG00000062711	Transcript	ENSDART00000139632	protein_coding	2016-03-03	-	-	-	1281	1010	337	P/L	cCg/cTg	-	-	1	-	ZFIN_ID	-	-	P1	deleterious(0)	-	-	-
23_12.929_27862_17297802	5:17297802-17297802	T	synonymous_variant	LOW	chfr	ENSDARG00000075347	Transcript	ENSDART00000110783	protein_coding	2016-09-18	-	-	-	1017	870	290	V	gtC/gtT	-	-	1	-	ZFIN_ID	-	-	P1	-	-	-	-
23_12.929_27862_17297802	5:17297802-17297802	T	synonymous_variant	LOW	chfr	ENSDARG00000075347	Transcript	ENSDART00000115227	protein_coding	2016-09-19	-	-	-	969	870	290	V	gtC/gtT	-	-	1	-	ZFIN_ID	-	-	P1	-	-	-	-
11_43.495_58077_18843879	5:18843879-18843879	T	synonymous_variant	LOW	acacb	ENSDARG00000061994	Transcript	ENSDART00000089078	protein_coding	1955-11-01	-	-	-	1680	1467	489	L	ctC/ctT	-	-	1	-	ZFIN_ID	-	-	P5	-	-	-	-
11_43.495_58077_18843879	5:18843879-18843879	T	synonymous_variant	LOW	acacb	ENSDARG00000061994	Transcript	ENSDART00000148130	protein_coding	1951-09-01	-	-	-	1102	1104	368	L	ctC/ctT	-	-	1	cds_start_NF	ZFIN_ID	-	-	A2	-	-	-	-
23_19.385_1391_19784606	5:19784606-19784606	T	intron_variant	MODIFIER	ssh1a	ENSDARG00000056780	Transcript	ENSDART00000127919	protein_coding	-	2016-11-11	-	-	-	-	-	-	-	-	-	1	cds_end_NF,cds_start_NF	ZFIN_ID	-	-	A2	-	-	-	-
23_19.385_1391_19784606	5:19784606-19784606	T	intron_variant	MODIFIER	ssh1a	ENSDARG00000056780	Transcript	ENSDART00000153643	protein_coding	-	2016-12-13	-	-	-	-	-	-	-	-	-	1	-	ZFIN_ID	-	-	P5	-	-	-	-
19_72.684_73108_20319075	5:20319075-20319075	T	upstream_gene_variant	MODIFIER	limk2	ENSDARG00000005104	Transcript	ENSDART00000093185	protein_coding	-	-	-	-	-	-	-	-	-	-	534	1	-	ZFIN_ID	-	-	P1	-	-	-	-
19_72.684_73108_20319075	5:20319075-20319075	T	upstream_gene_variant	MODIFIER	limk2	ENSDARG00000005104	Transcript	ENSDART00000142894	protein_coding	-	-	-	-	-	-	-	-	-	-	588	1	cds_end_NF	ZFIN_ID	-	-	-	-	-	-	-
2_91.1_72951_21499150	5:21499150-21499150	T	upstream_gene_variant	MODIFIER	arhgef9a	ENSDARG00000061746	Transcript	ENSDART00000134393	protein_coding	-	-	-	-	-	-	-	-	-	-	1947	-1	cds_end_NF	ZFIN_ID	-	-	-	-	-	-	-
2_91.1_72951_21499150	5:21499150-21499150	T	upstream_gene_variant	MODIFIER	arhgef9a	ENSDARG00000061746	Transcript	ENSDART00000143878	protein_coding	-	-	-	-	-	-	-	-	-	-	1897	-1	-	ZFIN_ID	-	-	P1	-	-	-	-
11_40.323_57549_21594577	5:21594577-21594577	T	5_prime_UTR_variant	MODIFIER	zc3h12b	ENSDARG00000062463	Transcript	ENSDART00000090375	protein_coding	2016-02-06	-	-	-	408	-	-	-	-	-	-	1	-	ZFIN_ID	-	-	P5	-	-	-	-
11_40.323_57549_21594577	5:21594577-21594577	T	upstream_gene_variant	MODIFIER	zc3h12b	ENSDARG00000062463	Transcript	ENSDART00000143676	protein_coding	-	-	-	-	-	-	-	-	-	-	214	1	cds_start_NF	ZFIN_ID	-	-	A2	-	-	-	-
11_40.323_57549_21594577	5:21594577-21594577	T	upstream_gene_variant	MODIFIER	si:dkey-286f3.5	ENSDARG00000094151	Transcript	ENSDART00000147575	processed_transcript	-	-	-	-	-	-	-	-	-	-	1469	-1	-	ZFIN_ID	-	-	-	-	-	-	-
11_43.461_48166_22998268	5:22998268-22998268	T	synonymous_variant	LOW	stag2a	ENSDARG00000011783	Transcript	ENSDART00000137655	protein_coding	21/34	-	-	-	2344	2103	701	L	ctG/ctA	-	-	-1	-	ZFIN_ID	-	-	P1	-	-	-	-
11_45.34_71276_22998268	5:22998268-22998268	G	synonymous_variant	LOW	stag2a	ENSDARG00000011783	Transcript	ENSDART00000137655	protein_coding	21/34	-	-	-	2344	2103	701	L	ctT/ctC	-	-	-1	-	ZFIN_ID	-	-	P1	-	-	-	-
9_60.369_9076_24251707	5:24251707-24251707	T	downstream_gene_variant	MODIFIER	ap1b1	ENSDARG00000020621	Transcript	ENSDART00000137128	protein_coding	-	-	-	-	-	-	-	-	-	-	989	-1	-	ZFIN_ID	-	-	P1	-	-	-	-
10_67.432_73906_27509895	5:27509895-27509895	G	intergenic_variant	MODIFIER	-	-	-	-	-	-	-	-	-	-	-	-	-	-	-	-	-	-	-	-	-	-	-	-	-	-
23_15.025_37078_27730484	5:27730484-27730484	T	synonymous_variant	LOW	DNAH10	ENSDARG00000061486	Transcript	ENSDART00000087708	protein_coding	27/79	-	-	-	4965	4854	1618	H	caC/caT	-	-	1	-	HGNC	HGNC:2941	-	P1	-	-	-	-
23_15.025_37078_27730484	5:27730484-27730484	T	synonymous_variant	LOW	DNAH10	ENSDARG00000061486	Transcript	ENSDART00000135878	protein_coding	21/70	-	-	-	3948	3948	1316	H	caC/caT	-	-	1	cds_start_NF	HGNC	HGNC:2941	-	-	-	-	-	-
6_39.645_40191_28157298	5:28157298-28157298	T	intron_variant	MODIFIER	traf2a	ENSDARG00000030173	Transcript	ENSDART00000043466	protein_coding	-	2016-09-09	-	-	-	-	-	-	-	-	-	-1	-	ZFIN_ID	-	-	P1	-	-	-	-
23_48.403_14449_28800158	5:28800158-28800158	T	splice_region_variant,intron_variant	LOW	cacna1ba	ENSDARG00000021735	Transcript	ENSDART00000047719	protein_coding	-	1947-07-01	-	-	-	-	-	-	-	-	-	-1	-	ZFIN_ID	-	-	-	-	-	-	-
23_48.403_14449_28800158	5:28800158-28800158	T	splice_region_variant,intron_variant	LOW	cacna1ba	ENSDARG00000021735	Transcript	ENSDART00000141154	protein_coding	-	1945-07-01	-	-	-	-	-	-	-	-	-	-1	-	ZFIN_ID	-	-	-	-	-	-	-
23_48.403_14449_28800158	5:28800158-28800158	T	splice_region_variant,intron_variant	LOW	cacna1ba	ENSDARG00000021735	Transcript	ENSDART00000166486	protein_coding	-	1948-08-01	-	-	-	-	-	-	-	-	-	-1	-	ZFIN_ID	-	-	-	-	-	-	-
23_48.403_14449_28800158	5:28800158-28800158	T	splice_region_variant,intron_variant	LOW	cacna1ba	ENSDARG00000021735	Transcript	ENSDART00000167754	protein_coding	-	1951-09-01	-	-	-	-	-	-	-	-	-	-1	-	ZFIN_ID	-	-	P5	-	-	-	-
23_48.403_14449_28800158	5:28800158-28800158	T	splice_region_variant,intron_variant	LOW	cacna1ba	ENSDARG00000021735	Transcript	ENSDART00000171165	protein_coding	-	1948-07-01	-	-	-	-	-	-	-	-	-	-1	-	ZFIN_ID	-	-	P5	-	-	-	-
23_48.403_14449_28800158	5:28800158-28800158	T	splice_region_variant,intron_variant	LOW	cacna1ba	ENSDARG00000021735	Transcript	ENSDART00000172714	protein_coding	-	1949-06-01	-	-	-	-	-	-	-	-	-	-1	-	ZFIN_ID	-	-	-	-	-	-	-
23_51.94_1009_29063842	5:29063842-29063842	G	missense_variant	MODERATE	tsc1a	ENSDARG00000026048	Transcript	ENSDART00000035400	protein_coding	18/22	-	-	-	2507	2356	786	M/V	Atg/Gtg	-	-	1	-	ZFIN_ID	-	-	P1	deleterious(0.02)	-	-	-
9_67.154_41693_29644194	5:29644194-29644194	T	intergenic_variant	MODIFIER	-	-	-	-	-	-	-	-	-	-	-	-	-	-	-	-	-	-	-	-	-	-	-	-	-	-
3_6.978_24948_30579607	5:30579607-30579607	T	intron_variant	MODIFIER	atp2a3	ENSDARG00000060978	Transcript	ENSDART00000086443	protein_coding	-	2016-01-21	-	-	-	-	-	-	-	rs514023782	-	1	-	ZFIN_ID	-	-	P1	-	-	-	-
7_47.835_76151_30800031	5:30800031-30800031	C	splice_region_variant,intron_variant	LOW	camkk1a	ENSDARG00000035452	Transcript	ENSDART00000028237	protein_coding	-	2016-06-14	-	-	-	-	-	-	-	-	-	1	-	ZFIN_ID	-	-	A2	-	-	-	-
7_47.835_76151_30800031	5:30800031-30800031	C	splice_region_variant,intron_variant	LOW	camkk1a	ENSDARG00000035452	Transcript	ENSDART00000133743	protein_coding	-	2016-08-16	-	-	-	-	-	-	-	-	-	1	-	ZFIN_ID	-	-	P5	-	-	-	-
7_47.835_76151_30800031	5:30800031-30800031	C	splice_region_variant,intron_variant	LOW	camkk1a	ENSDARG00000035452	Transcript	ENSDART00000163946	protein_coding	-	2016-07-15	-	-	-	-	-	-	-	-	-	1	-	ZFIN_ID	-	-	P5	-	-	-	-
22_62.948_21101_31371249	5:31371249-31371249	G	intron_variant	MODIFIER	myo1hb	ENSDARG00000078603	Transcript	ENSDART00000112968	protein_coding	-	2016-09-23	-	-	-	-	-	-	-	-	-	1	-	ZFIN_ID	-	-	-	-	-	-	-
22_62.948_21101_31371249	5:31371249-31371249	G	intron_variant	MODIFIER	myo1hb	ENSDARG00000078603	Transcript	ENSDART00000142826	protein_coding	-	16/29	-	-	-	-	-	-	-	-	-	1	cds_end_NF	ZFIN_ID	-	-	P1	-	-	-	-
20_78.05_61755_35670978	5:35670978-35670978	G	missense_variant	MODERATE	efnb1	ENSDARG00000007723	Transcript	ENSDART00000011399	protein_coding	2016-05-05	-	-	-	911	911	304	I/T	aTa/aCa	-	-	-1	-	ZFIN_ID	-	-	P1	-	-	-	-
11_35.143_6092_36081138	5:36081138-36081138	G	intergenic_variant	MODIFIER	-	-	-	-	-	-	-	-	-	-	-	-	-	-	-	-	-	-	-	-	-	-	-	-	-	-
11_32.425_42834_36095757	5:36095757-36095757	G	synonymous_variant	LOW	dlb	ENSDARG00000004232	Transcript	ENSDART00000019259	protein_coding	2016-05-07	-	-	-	863	648	216	Q	caA/caG	-	-	1	-	ZFIN_ID	-	-	A2	-	-	-	-
11_32.425_42834_36095757	5:36095757-36095757	G	downstream_gene_variant	MODIFIER	dlb	ENSDARG00000004232	Transcript	ENSDART00000139585	processed_transcript	-	-	-	-	-	-	-	-	-	-	1349	1	-	ZFIN_ID	-	-	-	-	-	-	-
11_32.425_42834_36095757	5:36095757-36095757	G	synonymous_variant	LOW	dlb	ENSDARG00000004232	Transcript	ENSDART00000170249	protein_coding	2016-05-07	-	-	-	836	651	217	Q	caA/caG	-	-	1	-	ZFIN_ID	-	-	P5	-	-	-	-
11_79.851_1858_39071559	5:39071559-39071559	G	intron_variant	MODIFIER	bmp3	ENSDARG00000060526	Transcript	ENSDART00000085388	protein_coding	-	2016-02-02	-	-	-	-	-	-	-	-	-	1	-	ZFIN_ID	-	-	P1	-	-	-	-
11_79.851_1858_39071559	5:39071559-39071559	G	downstream_gene_variant	MODIFIER	si:ch211-57h10.1	ENSDARG00000088753	Transcript	ENSDART00000131245	protein_coding	-	-	-	-	-	-	-	-	-	-	1866	1	cds_end_NF	ZFIN_ID	-	-	-	-	-	-	-
23_58.397_37046_39454149	5:39454149-39454149	T	synonymous_variant	LOW	wdfy3	ENSDARG00000078890	Transcript	ENSDART00000114481	protein_coding	64/65	-	-	-	10558	10374	3458	S	tcG/tcA	-	-	-1	-	ZFIN_ID	-	-	P1	-	-	-	-
10_74.072_67750_40651449	5:40651449-40651449	T	intron_variant,non_coding_transcript_variant	MODIFIER	si:dkey-199l1.1	ENSDARG00000093616	Transcript	ENSDART00000137545	processed_transcript	-	2016-04-04	-	-	-	-	-	-	-	-	-	1	-	ZFIN_ID	-	-	-	-	-	-	-
10_74.072_67750_40651449	5:40651449-40651449	T	non_coding_transcript_exon_variant,non_coding_transcript_variant	MODIFIER	si:dkey-199l1.1	ENSDARG00000093616	Transcript	ENSDART00000140497	processed_transcript	2016-05-05	-	-	-	486	-	-	-	-	-	-	1	-	ZFIN_ID	-	-	-	-	-	-	-
9_93.553_29167_41176476	5:41176476-41176476	T	intron_variant	MODIFIER	wdr66	ENSDARG00000059855	Transcript	ENSDART00000083665	protein_coding	-	2016-03-19	-	-	-	-	-	-	-	-	-	1	-	ZFIN_ID	-	-	P5	-	-	-	-
9_93.553_29167_41176476	5:41176476-41176476	T	upstream_gene_variant	MODIFIER	wdr66	ENSDARG00000059855	Transcript	ENSDART00000138393	processed_transcript	-	-	-	-	-	-	-	-	-	-	4146	1	-	ZFIN_ID	-	-	-	-	-	-	-
9_93.553_29167_41176476	5:41176476-41176476	T	intron_variant	MODIFIER	wdr66	ENSDARG00000059855	Transcript	ENSDART00000147299	protein_coding	-	2016-03-17	-	-	-	-	-	-	-	-	-	1	cds_end_NF	ZFIN_ID	-	-	A2	-	-	-	-
22_34.024_54993_42168325	5:42168325-42168325	G	intergenic_variant	MODIFIER	-	-	-	-	-	-	-	-	-	-	-	-	-	-	-	-	-	-	-	-	-	-	-	-	-	-
15_29.591_72499_44497627	5:44497627-44497627	G	intergenic_variant	MODIFIER	-	-	-	-	-	-	-	-	-	-	-	-	-	-	-	-	-	-	-	-	-	-	-	-	-	-
3_39.322_50955_44817218	5:44817218-44817218	T	intron_variant	MODIFIER	adamts3	ENSDARG00000060127	Transcript	ENSDART00000084411	protein_coding	-	2016-06-21	-	-	-	-	-	-	-	-	-	1	-	ZFIN_ID	-	-	P1	-	-	-	-
23_49.942_54068_49372125	5:49372125-49372125	T	intron_variant	MODIFIER	fam172a	ENSDARG00000052697	Transcript	ENSDART00000074599	protein_coding	-	2016-05-09	-	-	-	-	-	-	-	-	-	-1	-	ZFIN_ID	-	-	P5	-	-	-	-
23_48.164_41054_49372213	5:49372213-49372213	T	intron_variant	MODIFIER	fam172a	ENSDARG00000052697	Transcript	ENSDART00000074599	protein_coding	-	2016-05-09	-	-	-	-	-	-	-	-	-	-1	-	ZFIN_ID	-	-	P5	-	-	-	-
26_29.237_4779_50160087	5:50160087-50160087	G	intron_variant	MODIFIER	-	ENSDARG00000035193	Transcript	ENSDART00000050979	protein_coding	-	2016-04-06	-	-	-	-	-	-	-	-	-	1	-	-	-	-	P1	-	-	-	-
23_50.91_62644_50181705	5:50181705-50181705	G	splice_region_variant,synonymous_variant	LOW	TTC37	ENSDARG00000074314	Transcript	ENSDART00000100800	protein_coding	37/41	-	-	-	4299	4266	1422	H	caT/caC	-	-	-1	-	HGNC	HGNC:23639	-	P1	-	-	-	-
23_52.278_75824_50181790	5:50181790-50181790	G	missense_variant	MODERATE	TTC37	ENSDARG00000074314	Transcript	ENSDART00000100800	protein_coding	37/41	-	-	-	4214	4181	1394	V/A	gTg/gCg	-	-	-1	-	HGNC	HGNC:23639	-	P1	tolerated(0.25)	-	-	-
11_5.877_27593_58698833	5:58698833-58698833	T	synonymous_variant	LOW	rasa4	ENSDARG00000029372	Transcript	ENSDART00000097374	protein_coding	15/21	-	-	-	1570	1570	524	L	Ctg/Ttg	-	-	1	-	ZFIN_ID	-	-	A2	-	-	-	-
11_5.877_27593_58698833	5:58698833-58698833	T	synonymous_variant	LOW	rasa4	ENSDARG00000029372	Transcript	ENSDART00000160025	protein_coding	15/21	-	-	-	1785	1588	530	L	Ctg/Ttg	-	-	1	-	ZFIN_ID	-	-	P5	-	-	-	-
20_41.747_3078_59363429	5:59363429-59363429	G	intergenic_variant	MODIFIER	-	-	-	-	-	-	-	-	-	-	-	-	-	-	-	-	-	-	-	-	-	-	-	-	-	-
3_80.398_10449_61583531	5:61583531-61583531	T	intergenic_variant	MODIFIER	-	-	-	-	-	-	-	-	-	-	-	-	-	-	-	-	-	-	-	-	-	-	-	-	-	-
12_59.62_17375_61753708	5:61753708-61753708	T	intron_variant	MODIFIER	CU928117.1	ENSDARG00000059587	Transcript	ENSDART00000082965	protein_coding	-	2016-01-13	-	-	-	-	-	-	-	-	-	1	-	Clone_based_ensembl_gene	-	-	P1	-	-	-	-
27_118.125_13414_62533483	5:62533483-62533483	G	intron_variant	MODIFIER	tecta	ENSDARG00000059558	Transcript	ENSDART00000082896	protein_coding	-	2016-09-25	-	-	-	-	-	-	-	-	-	-1	-	ZFIN_ID	-	-	P1	-	-	-	-
23_55.878_30073_65208340	5:65208340-65208340	T	splice_region_variant,intron_variant	LOW	adamtsl2	ENSDARG00000074033	Transcript	ENSDART00000108729	protein_coding	-	16/16	-	-	-	-	-	-	-	-	-	-1	cds_start_NF	ZFIN_ID	-	-	P1	-	-	-	-
23_55.878_30073_65208340	5:65208340-65208340	T	splice_region_variant,intron_variant	LOW	adamtsl2	ENSDARG00000074033	Transcript	ENSDART00000138816	protein_coding	-	2016-04-04	-	-	-	-	-	-	-	-	-	-1	-	ZFIN_ID	-	-	-	-	-	-	-
12_18.783_16190_66975845	5:66975845-66975845	T	intron_variant	MODIFIER	zbtb20	ENSDARG00000005586	Transcript	ENSDART00000013605	protein_coding	-	2016-01-03	-	-	-	-	-	-	-	-	-	-1	-	ZFIN_ID	-	-	P1	-	-	-	-
12_79.973_7297_69989792	5:69989792-69989792	G	intergenic_variant	MODIFIER	-	-	-	-	-	-	-	-	-	-	-	-	-	-	-	-	-	-	-	-	-	-	-	-	-	-
11_38.228_20348_71698010	5:71698010-71698010	T	intergenic_variant	MODIFIER	-	-	-	-	-	-	-	-	-	-	-	-	-	-	-	-	-	-	-	-	-	-	-	-	-	-
11_29.168_266_85449	6:85449-85449	G	intron_variant	MODIFIER	ldlrb	ENSDARG00000026759	Transcript	ENSDART00000151899	protein_coding	-	2016-01-15	-	-	-	-	-	-	-	-	-	1	cds_start_NF	ZFIN_ID	-	-	P1	-	-	-	-
11_29.168_266_85449	6:85449-85449	G	intron_variant,NMD_transcript_variant	MODIFIER	ldlrb	ENSDARG00000026759	Transcript	ENSDART00000152066	nonsense_mediated_decay	-	2016-01-04	-	-	-	-	-	-	-	-	-	1	cds_start_NF	ZFIN_ID	-	-	-	-	-	-	-
11_29.168_266_85449	6:85449-85449	G	downstream_gene_variant	MODIFIER	-	ENSDARG00000104339	Transcript	ENSDART00000162145	protein_coding	-	-	-	-	-	-	-	-	-	-	3557	1	-	-	-	-	P1	-	-	-	-
11_29.168_266_85449	6:85449-85449	G	intron_variant	MODIFIER	ldlrb	ENSDARG00000026759	Transcript	ENSDART00000172678	protein_coding	-	2016-04-08	-	-	-	-	-	-	-	-	-	1	-	ZFIN_ID	-	-	-	-	-	-	-
1_24.951_21597_2390919	6:2390919-2390919	T	intron_variant	MODIFIER	SZT2	ENSDARG00000077753	Transcript	ENSDART00000114701	protein_coding	-	34/67	-	-	-	-	-	-	-	-	-	1	-	HGNC	HGNC:29040	-	P1	-	-	-	-
1_25.928_21598_2390919	6:2390919-2390919	C	intron_variant	MODIFIER	SZT2	ENSDARG00000077753	Transcript	ENSDART00000114701	protein_coding	-	34/67	-	-	-	-	-	-	-	-	-	1	-	HGNC	HGNC:29040	-	P1	-	-	-	-
6_70.488_57425_2787778	6:2787778-2787778	T	intergenic_variant	MODIFIER	-	-	-	-	-	-	-	-	-	-	-	-	-	-	-	-	-	-	-	-	-	-	-	-	-	-
16_35.916_6672_3998175	6:3998175-3998175	T	upstream_gene_variant	MODIFIER	trim25l	ENSDARG00000020863	Transcript	ENSDART00000111817	protein_coding	-	-	-	-	-	-	-	-	-	-	2415	1	-	ZFIN_ID	-	-	P1	-	-	-	-
6_14.775_28421_5318989	6:5318989-5318989	T	intergenic_variant	MODIFIER	-	-	-	-	-	-	-	-	-	-	-	-	-	-	-	-	-	-	-	-	-	-	-	-	-	-
9_95.239_57972_6722386	6:6722386-6722386	C	intron_variant	MODIFIER	RAPGEF4	-	-	-	-	-	-	-	-	-	-	-	-	-	-	-	-	-	-	-	-	-	-	-	-	-
18_80.773_46410_7588662	6:7588662-7588662	G	synonymous_variant	LOW	myh9a	ENSDARG00000063295	Transcript	ENSDART00000105232	protein_coding	33/41	-	-	-	4989	4719	1573	F	ttT/ttC	-	-	-1	-	ZFIN_ID	-	-	A2	-	-	-	-
18_80.773_46410_7588662	6:7588662-7588662	G	synonymous_variant	LOW	myh9a	ENSDARG00000063295	Transcript	ENSDART00000149823	protein_coding	32/40	-	-	-	4727	4728	1576	F	ttT/ttC	-	-	-1	cds_start_NF	ZFIN_ID	-	-	P5	-	-	-	-
18_80.773_46410_7588662	6:7588662-7588662	G	upstream_gene_variant	MODIFIER	myh9a	ENSDARG00000063295	Transcript	ENSDART00000149899	retained_intron	-	-	-	-	-	-	-	-	-	-	346	-1	-	ZFIN_ID	-	-	-	-	-	-	-
6_67.156_80587_8276667	6:8276667-8276667	T	synonymous_variant	LOW	myh11a	ENSDARG00000009782	Transcript	ENSDART00000041142	protein_coding	38/41	-	-	-	5511	5400	1800	Q	caG/caA	-	-	-1	-	ZFIN_ID	-	-	P1	-	-	-	-
6_50.35_9453_10352465	6:10352465-10352465	T	missense_variant	MODERATE	dnah9l	ENSDARG00000062630	Transcript	ENSDART00000150908	protein_coding	73/75	-	-	-	11377	11377	3793	V/I	Gtc/Atc	-	-	-1	cds_start_NF	ZFIN_ID	-	-	P1	-	-	-	-
6_50.35_9453_10352465	6:10352465-10352465	T	downstream_gene_variant	MODIFIER	dnah9l	ENSDARG00000062630	Transcript	ENSDART00000151376	protein_coding	-	-	-	-	-	-	-	-	-	-	1471	-1	cds_end_NF	ZFIN_ID	-	-	-	-	-	-	-
3_44.793_67711_12124455	6:12124455-12124455	T	intergenic_variant	MODIFIER	-	-	-	-	-	-	-	-	-	-	-	-	-	-	-	-	-	-	-	-	-	-	-	-	-	-
1_58.973_71592_12230379	6:12230379-12230379	T	synonymous_variant	LOW	nr4a2b	ENSDARG00000044532	Transcript	ENSDART00000065385	protein_coding	2016-07-08	-	-	-	1636	1402	468	L	Ctg/Ttg	-	-	1	-	ZFIN_ID	-	-	P5	-	-	-	-
1_58.973_71592_12230379	6:12230379-12230379	T	synonymous_variant	LOW	nr4a2b	ENSDARG00000044532	Transcript	ENSDART00000159557	protein_coding	2016-07-08	-	-	-	1630	1396	466	L	Ctg/Ttg	-	-	1	-	ZFIN_ID	-	-	A2	-	-	-	-
1_47.202_3558_14203672	6:14203672-14203672	G	intergenic_variant	MODIFIER	-	-	-	-	-	-	-	-	-	-	-	-	-	-	-	-	-	-	-	-	-	-	-	-	-	-
5_106.013_8896_16031604	6:16031604-16031604	G	intron_variant	MODIFIER	agap1	ENSDARG00000062123	Transcript	ENSDART00000089445	protein_coding	-	2016-09-17	-	-	-	-	-	-	-	-	-	-1	-	ZFIN_ID	-	-	A2	-	-	-	-
5_106.013_8896_16031604	6:16031604-16031604	G	intron_variant	MODIFIER	agap1	ENSDARG00000062123	Transcript	ENSDART00000160809	protein_coding	-	2016-10-18	-	-	-	-	-	-	-	-	-	-1	-	ZFIN_ID	-	-	P5	-	-	-	-
6_40.735_55591_16031649	6:16031649-16031649	C	intron_variant	MODIFIER	agap1	ENSDARG00000062123	Transcript	ENSDART00000089445	protein_coding	-	2016-09-17	-	-	-	-	-	-	-	-	-	-1	-	ZFIN_ID	-	-	A2	-	-	-	-
6_40.735_55591_16031649	6:16031649-16031649	C	intron_variant	MODIFIER	agap1	ENSDARG00000062123	Transcript	ENSDART00000160809	protein_coding	-	2016-10-18	-	-	-	-	-	-	-	-	-	-1	-	ZFIN_ID	-	-	P5	-	-	-	-
5_37.237_79927_16219163	6:16219163-16219163	T	intron_variant	MODIFIER	agap1	ENSDARG00000062123	Transcript	ENSDART00000089445	protein_coding	-	2016-01-17	-	-	-	-	-	-	-	-	-	-1	-	ZFIN_ID	-	-	A2	-	-	-	-
7_63.026_42146_25018852	6:25018852-25018852	G	intergenic_variant	MODIFIER	-	-	-	-	-	-	-	-	-	-	-	-	-	-	-	-	-	-	-	-	-	-	-	-	-	-
4_6.552_42027_25448791	6:25448791-25448791	G	downstream_gene_variant	MODIFIER	5S_rRNA	ENSDARG00000104711	Transcript	ENSDART00000171111	rRNA	-	-	-	-	-	-	-	-	-	-	4131	1	-	RFAM	-	-	-	-	-	-	-
23_64.568_11125_26908324	6:26908324-26908324	T	upstream_gene_variant	MODIFIER	hdlbpa	ENSDARG00000009830	Transcript	ENSDART00000011863	protein_coding	-	-	-	-	-	-	-	-	-	-	3135	-1	-	ZFIN_ID	-	-	P1	-	-	-	-
23_64.568_11125_26908324	6:26908324-26908324	T	upstream_gene_variant	MODIFIER	hdlbpa	ENSDARG00000009830	Transcript	ENSDART00000134259	protein_coding	-	-	-	-	-	-	-	-	-	-	3571	-1	cds_end_NF	ZFIN_ID	-	-	-	-	-	-	-
6_56.28_3166_27028039	6:27028039-27028039	T	intron_variant,non_coding_transcript_variant	MODIFIER	farp2	ENSDARG00000016429	Transcript	ENSDART00000153538	processed_transcript	-	2016-01-02	-	-	-	-	-	-	-	-	-	1	-	ZFIN_ID	-	-	-	-	-	-	-
6_56.28_3166_27028039	6:27028039-27028039	T	missense_variant	MODERATE	farp2	ENSDARG00000016429	Transcript	ENSDART00000153595	protein_coding	18/27	-	-	-	2066	1903	635	V/L	Gtg/Ttg	-	-	1	-	ZFIN_ID	-	-	P1	-	-	-	-
4_63.364_68682_32682717	6:32682717-32682717	G	intergenic_variant	MODIFIER	-	-	-	-	-	-	-	-	-	-	-	-	-	-	-	-	-	-	-	-	-	-	-	-	-	-
16_51.358_80992_35374626	6:35374626-35374626	G	upstream_gene_variant	MODIFIER	rgs4	ENSDARG00000070047	Transcript	ENSDART00000102483	protein_coding	-	-	-	-	-	-	-	-	-	-	4216	1	-	ZFIN_ID	-	-	P1	-	-	-	-
16_51.358_80992_35374626	6:35374626-35374626	G	upstream_gene_variant	MODIFIER	rgs4	ENSDARG00000070047	Transcript	ENSDART00000133783	protein_coding	-	-	-	-	-	-	-	-	-	-	4216	1	-	ZFIN_ID	-	-	-	-	-	-	-
6_41.946_55618_36539456	6:36539456-36539456	G	intron_variant,non_coding_transcript_variant	MODIFIER	si:dkey-111k7.3	ENSDARG00000094164	Transcript	ENSDART00000138778	processed_transcript	-	2016-02-03	-	-	-	-	-	-	-	-	-	1	-	ZFIN_ID	-	-	-	-	-	-	-
6_41.352_53017_36876241	6:36876241-36876241	T	synonymous_variant	LOW	chd1l	ENSDARG00000015471	Transcript	ENSDART00000020505	protein_coding	2016-08-25	-	-	-	893	762	254	D	gaC/gaT	-	-	1	-	ZFIN_ID	-	-	P5	-	-	-	-
6_41.352_53017_36876241	6:36876241-36876241	T	synonymous_variant	LOW	chd1l	ENSDARG00000015471	Transcript	ENSDART00000156137	protein_coding	2016-08-27	-	-	-	815	762	254	D	gaC/gaT	-	-	1	-	ZFIN_ID	-	-	A2	-	-	-	-
13_50.161_64734_39243567	6:39243567-39243567	T	intron_variant	MODIFIER	b4galnt1b	ENSDARG00000077352	Transcript	ENSDART00000154991	protein_coding	-	2016-08-11	-	-	-	-	-	-	-	-	-	1	-	ZFIN_ID	-	-	P1	-	-	-	-
21_47.639_59339_39937782	6:39937782-39937782	T	intron_variant	MODIFIER	itpr1a	ENSDARG00000014655	Transcript	ENSDART00000149019	protein_coding	-	1958-03-01	-	-	-	-	-	-	-	-	-	1	-	ZFIN_ID	-	-	P1	-	-	-	-
20_50.963_45450_40134162	6:40134162-40134162	T	intron_variant,non_coding_transcript_variant	MODIFIER	ip6k2b	ENSDARG00000019613	Transcript	ENSDART00000153956	processed_transcript	-	2016-02-03	-	-	-	-	-	-	-	-	-	-1	-	ZFIN_ID	-	-	-	-	-	-	-
6_36.785_4141_41499796	6:41499796-41499796	T	synonymous_variant	LOW	twf2a	ENSDARG00000094792	Transcript	ENSDART00000007798	protein_coding	14/16	-	-	-	1723	1461	487	Y	taC/taT	-	-	1	-	ZFIN_ID	-	-	A2	-	-	-	-
6_36.785_4141_41499796	6:41499796-41499796	T	synonymous_variant	LOW	twf2a	ENSDARG00000094792	Transcript	ENSDART00000065006	protein_coding	2016-06-08	-	-	-	918	702	234	Y	taC/taT	-	-	1	-	ZFIN_ID	-	-	-	-	-	-	-
6_36.785_4141_41499796	6:41499796-41499796	T	downstream_gene_variant	MODIFIER	twf2a	ENSDARG00000094792	Transcript	ENSDART00000132172	processed_transcript	-	-	-	-	-	-	-	-	-	-	3862	1	-	ZFIN_ID	-	-	-	-	-	-	-
6_36.785_4141_41499796	6:41499796-41499796	T	synonymous_variant	LOW	twf2a	ENSDARG00000094792	Transcript	ENSDART00000162135	protein_coding	13/15	-	-	-	1729	1467	489	Y	taC/taT	-	-	1	-	ZFIN_ID	-	-	P5	-	-	-	-
6_76.222_12410_43081657	6:43081657-43081657	T	missense_variant	MODERATE	lrrn1	ENSDARG00000060115	Transcript	ENSDART00000084389	protein_coding	2016-02-02	-	-	-	820	283	95	V/I	Gta/Ata	-	-	-1	-	ZFIN_ID	-	-	P1	deleterious(0.03)	-	-	-
5_40.317_12485_43288293	6:43288293-43288293	C	intron_variant	MODIFIER	frmd4ba	ENSDARG00000074599	Transcript	ENSDART00000061947	protein_coding	-	2016-08-22	-	-	-	-	-	-	-	-	-	-1	-	ZFIN_ID	-	-	P5	-	-	-	-
5_40.317_12485_43288293	6:43288293-43288293	C	intron_variant,non_coding_transcript_variant	MODIFIER	frmd4ba	ENSDARG00000074599	Transcript	ENSDART00000154170	retained_intron	-	2016-03-09	-	-	-	-	-	-	-	-	-	-1	-	ZFIN_ID	-	-	-	-	-	-	-
5_40.317_12485_43288293	6:43288293-43288293	C	intron_variant	MODIFIER	frmd4ba	ENSDARG00000074599	Transcript	ENSDART00000154434	protein_coding	-	2016-08-23	-	-	-	-	-	-	-	-	-	-1	-	ZFIN_ID	-	-	A2	-	-	-	-
6_82.639_5682_45716950	6:45716950-45716950	G	intron_variant	MODIFIER	cntn4	ENSDARG00000098161	Transcript	ENSDART00000159863	protein_coding	-	2016-09-22	-	-	-	-	-	-	-	-	-	1	-	ZFIN_ID	-	-	P1	-	-	-	-
6_82.639_5682_45716950	6:45716950-45716950	G	intron_variant	MODIFIER	cntn4	ENSDARG00000098161	Transcript	ENSDART00000164759	protein_coding	-	2016-04-17	-	-	-	-	-	-	-	-	-	1	cds_start_NF	ZFIN_ID	-	-	-	-	-	-	-
6_85.973_12444_45716953	6:45716953-45716953	T	intron_variant	MODIFIER	cntn4	ENSDARG00000098161	Transcript	ENSDART00000159863	protein_coding	-	2016-09-22	-	-	-	-	-	-	-	-	-	1	-	ZFIN_ID	-	-	P1	-	-	-	-
6_85.973_12444_45716953	6:45716953-45716953	T	intron_variant	MODIFIER	cntn4	ENSDARG00000098161	Transcript	ENSDART00000164759	protein_coding	-	2016-04-17	-	-	-	-	-	-	-	-	-	1	cds_start_NF	ZFIN_ID	-	-	-	-	-	-	-
3_14.997_60949_46352005	6:46352005-46352005	T	downstream_gene_variant	MODIFIER	camk1a	ENSDARG00000060116	Transcript	ENSDART00000154148	protein_coding	-	-	-	-	-	-	-	-	-	-	2561	-1	-	ZFIN_ID	-	-	P1	-	-	-	-
6_34.065_46990_49178773	6:49178773-49178773	T	intron_variant	MODIFIER	ngfb	ENSDARG00000014050	Transcript	ENSDART00000065033	protein_coding	-	2016-01-02	-	-	-	-	-	-	-	-	-	-1	-	ZFIN_ID	-	-	P1	-	-	-	-
6_34.065_46990_49178773	6:49178773-49178773	T	intron_variant	MODIFIER	ngfb	ENSDARG00000014050	Transcript	ENSDART00000103376	protein_coding	-	2016-03-04	-	-	-	-	-	-	-	-	-	-1	-	ZFIN_ID	-	-	P1	-	-	-	-
6_34.065_46990_49178773	6:49178773-49178773	T	intron_variant	MODIFIER	ngfb	ENSDARG00000014050	Transcript	ENSDART00000132131	protein_coding	-	2016-02-03	-	-	-	-	-	-	-	-	-	-1	-	ZFIN_ID	-	-	P1	-	-	-	-
6_34.065_46990_49178773	6:49178773-49178773	T	intron_variant	MODIFIER	ngfb	ENSDARG00000014050	Transcript	ENSDART00000132347	protein_coding	-	2016-02-03	-	-	-	-	-	-	-	-	-	-1	-	ZFIN_ID	-	-	P1	-	-	-	-
6_34.065_46990_49178773	6:49178773-49178773	T	upstream_gene_variant	MODIFIER	ngfb	ENSDARG00000014050	Transcript	ENSDART00000132867	protein_coding	-	-	-	-	-	-	-	-	-	-	3535	-1	-	ZFIN_ID	-	-	P1	-	-	-	-
6_34.065_46990_49178773	6:49178773-49178773	T	intron_variant	MODIFIER	ngfb	ENSDARG00000014050	Transcript	ENSDART00000143252	protein_coding	-	2016-02-03	-	-	-	-	-	-	-	-	-	-1	-	ZFIN_ID	-	-	P1	-	-	-	-
6_34.806_21147_49178773	6:49178773-49178773	G	intron_variant	MODIFIER	ngfb	ENSDARG00000014050	Transcript	ENSDART00000065033	protein_coding	-	2016-01-02	-	-	-	-	-	-	-	-	-	-1	-	ZFIN_ID	-	-	P1	-	-	-	-
6_34.806_21147_49178773	6:49178773-49178773	G	intron_variant	MODIFIER	ngfb	ENSDARG00000014050	Transcript	ENSDART00000103376	protein_coding	-	2016-03-04	-	-	-	-	-	-	-	-	-	-1	-	ZFIN_ID	-	-	P1	-	-	-	-
6_34.806_21147_49178773	6:49178773-49178773	G	intron_variant	MODIFIER	ngfb	ENSDARG00000014050	Transcript	ENSDART00000132131	protein_coding	-	2016-02-03	-	-	-	-	-	-	-	-	-	-1	-	ZFIN_ID	-	-	P1	-	-	-	-
6_34.806_21147_49178773	6:49178773-49178773	G	intron_variant	MODIFIER	ngfb	ENSDARG00000014050	Transcript	ENSDART00000132347	protein_coding	-	2016-02-03	-	-	-	-	-	-	-	-	-	-1	-	ZFIN_ID	-	-	P1	-	-	-	-
6_34.806_21147_49178773	6:49178773-49178773	G	upstream_gene_variant	MODIFIER	ngfb	ENSDARG00000014050	Transcript	ENSDART00000132867	protein_coding	-	-	-	-	-	-	-	-	-	-	3535	-1	-	ZFIN_ID	-	-	P1	-	-	-	-
6_34.806_21147_49178773	6:49178773-49178773	G	intron_variant	MODIFIER	ngfb	ENSDARG00000014050	Transcript	ENSDART00000143252	protein_coding	-	2016-02-03	-	-	-	-	-	-	-	-	-	-1	-	ZFIN_ID	-	-	P1	-	-	-	-
6_71.279_42733_53043710	6:53043710-53043710	G	missense_variant	MODERATE	fam212ab	ENSDARG00000070404	Transcript	ENSDART00000103267	protein_coding	2016-03-03	-	-	-	244	95	32	V/A	gTc/gCc	-	-	-1	-	ZFIN_ID	-	-	P1	tolerated(0.76)	-	-	-
8_110.381_30251_53975982	6:53975982-53975982	T	intergenic_variant	MODIFIER	-	-	-	-	-	-	-	-	-	-	-	-	-	-	-	-	-	-	-	-	-	-	-	-	-	-
7_31.423_28285_55073338	6:55073338-55073338	G	downstream_gene_variant	MODIFIER	mybphb	ENSDARG00000003081	Transcript	ENSDART00000026359	protein_coding	-	-	-	-	-	-	-	-	-	-	2390	1	-	ZFIN_ID	-	-	-	-	-	-	-
7_31.423_28285_55073338	6:55073338-55073338	G	downstream_gene_variant	MODIFIER	mybphb	ENSDARG00000003081	Transcript	ENSDART00000122794	protein_coding	-	-	-	-	-	-	-	-	-	-	2343	1	-	ZFIN_ID	-	-	P1	-	-	-	-
6_61.581_532_55174839	6:55174839-55174839	T	splice_region_variant,intron_variant	LOW	-	ENSDARG00000014169	Transcript	ENSDART00000023562	protein_coding	-	2016-02-04	-	-	-	-	-	-	-	-	-	1	-	-	-	-	P1	-	-	-	-
6_62.08_53862_55198588	6:55198588-55198588	T	upstream_gene_variant	MODIFIER	manbal	ENSDARG00000059853	Transcript	ENSDART00000083668	protein_coding	-	-	-	-	-	-	-	-	-	-	4528	1	-	EntrezGene	-	-	P1	-	-	-	-
23_56.375_65282_56884795	6:56884795-56884795	G	intergenic_variant	MODIFIER	-	-	-	-	-	-	-	-	-	-	-	-	-	-	-	-	-	-	-	-	-	-	-	-	-	-
14_51.721_75310_57655171	6:57655171-57655171	G	synonymous_variant	LOW	cbfa2t2	ENSDARG00000074337	Transcript	ENSDART00000083807	protein_coding	2016-02-10	-	-	-	589	294	98	H	caT/caC	-	-	-1	-	ZFIN_ID	-	-	A2	-	-	-	-
14_51.721_75310_57655171	6:57655171-57655171	G	synonymous_variant	LOW	cbfa2t2	ENSDARG00000074337	Transcript	ENSDART00000155438	protein_coding	2016-02-03	-	-	-	320	294	98	H	caT/caC	-	-	-1	-	ZFIN_ID	-	-	-	-	-	-	-
14_51.721_75310_57655171	6:57655171-57655171	G	synonymous_variant	LOW	cbfa2t2	ENSDARG00000074337	Transcript	ENSDART00000168708	protein_coding	2016-03-11	-	-	-	438	348	116	H	caT/caC	-	-	-1	-	ZFIN_ID	-	-	P5	-	-	-	-
17_33.376_54152_1331200	7:1331200-1331200	G	intron_variant	MODIFIER	emc4	ENSDARG00000039268	Transcript	ENSDART00000057378	protein_coding	-	2016-01-02	-	-	-	-	-	-	-	-	-	1	-	ZFIN_ID	-	-	P5	-	-	-	-
17_33.376_54152_1331200	7:1331200-1331200	G	upstream_gene_variant	MODIFIER	emc4	ENSDARG00000039268	Transcript	ENSDART00000173433	protein_coding	-	-	-	-	-	-	-	-	-	-	583	1	cds_start_NF	ZFIN_ID	-	-	A2	-	-	-	-
22_31.486_9242_4113205	7:4113205-4113205	G	stop_retained_variant	LOW	si:dkey-83f18.4	ENSDARG00000105334	Transcript	ENSDART00000139823	protein_coding	2016-05-05	-	-	-	858	795	265	*	taA/taG	-	-	1	-	ZFIN_ID	-	-	P1	-	-	-	-
22_31.486_9242_4113205	7:4113205-4113205	G	stop_retained_variant	LOW	si:dkey-83f18.4	ENSDARG00000105334	Transcript	ENSDART00000172752	protein_coding	2016-05-05	-	-	-	741	678	226	*	taA/taG	-	-	1	-	ZFIN_ID	-	-	-	-	-	-	-
11_42.392_77964_5853749	7:5853749-5853749	T	missense_variant	MODERATE	HIST1H2AC	-	-	-	-	-	-	-	-	-	-	-	-	-	-	-	-	-	-	-	-	-	-	-	-	-
13_49.52_37164_7335031	7:7335031-7335031	C	intron_variant	MODIFIER	clcn3	ENSDARG00000003269	Transcript	ENSDART00000049311	protein_coding	-	2016-01-13	-	-	-	-	-	-	-	-	-	1	-	ZFIN_ID	-	-	A2	-	-	-	-
13_49.52_37164_7335031	7:7335031-7335031	C	upstream_gene_variant	MODIFIER	si:ch211-42c5.5	ENSDARG00000105378	Transcript	ENSDART00000172774	protein_coding	-	-	-	-	-	-	-	-	-	-	2301	1	cds_start_NF	ZFIN_ID	-	-	P1	-	-	-	-
13_49.52_37164_7335031	7:7335031-7335031	C	intron_variant	MODIFIER	clcn3	ENSDARG00000003269	Transcript	ENSDART00000172848	protein_coding	-	2016-02-14	-	-	-	-	-	-	-	-	-	1	-	ZFIN_ID	-	-	P5	-	-	-	-
13_49.52_37164_7335031	7:7335031-7335031	C	intron_variant	MODIFIER	clcn3	ENSDARG00000003269	Transcript	ENSDART00000173018	protein_coding	-	2016-01-11	-	-	-	-	-	-	-	-	-	1	cds_end_NF	ZFIN_ID	-	-	-	-	-	-	-
[truncated: 370 more rows]
